# Supplementary material for: Transcriptome Sequencing Reveals Regulatory Mechanisms of Taxol Synthesis in Taxus wallichiana var. Mairei
Source: Int J Genomics. 2019 May 2;2019:1596895. doi: 10.1155/2019/1596895 (PMC6525947; doi:10.1155/2019/1596895)
Supplement: Supplementary 2 — Table S2: sequences of unigenes in WT and JXS. [file 1596895.f2.fa]

>Unigene0000001
GATTCTCTTGTAACTGAGAATGGAGAGAATTGGAGTATGGGGCAAAGACAGCTTGTCTGC
TTGGGAAGAGTGCTACTGAAAAGGTCTCGCATATTGGTACTCGATGAAGCAACTGCCTCA
GTAGACACTGCAACAGATGGGCTTATTCAGCATACTATAAGGAACCAATTTTCTGACTGC
ACGGTTATAACCATAGCTCATCGAATTCCATCAGTCTGTGATAGTGACTTGGTTCTAGTA
TTGAGTGATGGAAAAATTGCTGAATATGACTCTCCAACCAAACTACTGGAGGACAAATCT
TCATCATTTGCGAAACTTGTTTCAGAATACACCATGAGATCAACCAATGCTGATGCCAAA
TAGAAGGTCTGATCATATCAGCTTTCAAATATGATGACTAAAAGCAATCTTTGAATATTG
ACAAATGGAATTATAAGTTTTGCTCATTTTGATACAATGGGTTAGGATTCATATATTGTG
GAGTCTGGACACTTTTAATTTTGATGAGCAGATATAGAATTTCACATCTGCAACACTGAT
AGAAAATGCTTTTGCTGCAAAGTCATATGTATCACAGTTAAAAATTTTAATGCTATTAAA
AGTCATTTTAGAGCTTATAGGATGAAAGGTTCTATGACACTTCTATATGTGAACCAACGT
ATTTCCTAAAATAAATTTTCT
>Unigene0000002
GTATTGTACCCAAGGGTTTTTTGAAAATCCATGTATCTGTGTGTGTGTGTGTCCAAGACG
TATTGTACCCAAGGGTTTTTTTAAATTCTTGTATCTATGTATCAAACCCATACTCGAACC
CGTACCCGTATCCTGGCAACATAGCATTAAACAGATCATACAGTTAAAGACCAAATGCAG
GGTCACCCTGACTATTGTAGGAATAAAAATGGGTTGTATGTAGATAAATATAGTTGGAAG
GAAGAGTGCAAAAGGGCAGTATTGAACCAGTTGGTTTCTTTGTTTCTATACAAATGCAGG
GGCTGGTATCTCACATTTTAGTAAAATAATGGAAGACTTGTGCATCCAGATTGAATTGTC
AACAGTAAAGGGTGTGAGTTGTGAGTGTTTCAGAAATTTCTAGCTTCTCTTGTTTGATTT
TTCTTCGTCATGATTCCAGACTAAATTGTACCCGTTAGTGAACAAGGTTAGGTGAGCTCA
TTTTCAGATGCCGCGTACTAATGGTTTTAGAGATGCTTCCCCATCTAGTTCATTCTCCCG
CACAAATTTCCAAGTTGTACTATCATCACACTCGCATCATATAGAGATCCTTTAGCTACT
GATAACTCTACAAGTTTTATCCACGCAATAAGAGGACCTCCTAAAGGAAAGTTGATATTA
TTGACTGATACCTCTCCTATTTCCACACTTGACTTCTCCTTCAGACAAAAAGGCCTGACA
AGATCTACTGCCTCTTGATCACTGACCTTATCCCATAAGTCGTCTGATGCCAAAATCAAA
AACTCGCAATCAGATGTGATTTCAATCTTTTTAGTGTCTGGTTCATCTGTAATCCAATCT
TTCATGTGTAAATCACCTATTCCCCAAGATATAGCTAGTACTCCTTGGACACGCCAAACT
TCATGGCGACAATCAACATATCCCCCCTGCAATAGAATTTCACATTAGAAAAAAAAAACA
CAGCTCTCAATTACTTACCAAATTCTCAATCCATTCTCGCTCATCCTCCCTTGCAGCTCT
ATGATCACAAGTGAGGGCTTCAGCATTGCCATCCCTGCTAATAACAGCTCGACAGTCCCC
AGCATTGGAGACAACCAGTTTACCATCTTTTAAAAGAGCAGTAACACAAGATGTACCACT
GCTAACACCCTGCTTTAAGAACTCTGCATCGGTGTCCAAGTAACCAGATCTAACCGCCTG
CACAATGTTGTCCTCTTCTTGATCTCCCATGTTAACCAAAGCATTGACAATATTGTGACC
AATATTTTCAGCAGCAAAATCTGCAGCTTTCCTACCACCATGACCATCGAATACACCAAA
AAAGGCCTGTTTGGAATCACCATCAAGATTGACCATGGCTTTGTGGGTGTCCTCCATGAT
TTCTCTCCTACCCTTTTTGCAGGCCACAGCATAATGAGAACCCTCTATGTTGATTTCCTT
GGGAGGCTGCTCCTTGGTCAAGGGTTGTGCTTCCACGCTGGTAGATTGAGGAATATCAAG
CCTTGGGGGACGTTTTCTCTTCAATGGAGGGGAAGGGGGCTTCTTATTGAGGGACTCTTC
GCCCCCATTAAAATCCTCGCATCCATTATCCCCTGTAACTGTAATATTACACAATGGAAC
AACAACTTGAAGAGGAACGGGAACAACCCTCTGTTGGGTTTTTATCACAGGACTGTTGCT
CCCAGTCTCAATCCTCGAATGAGTCACATCTCTCACAGGCAATACAGACCTCAGCCTGGA
CCCCAAAATACAGTTTTGCATATTTCTGCACCCCAAATTCTCCTGTGTGGGTGAAGAAGA
AGCCCTCAAAAGGGAAGAAGGAGAAGCAGCAGCATGCCTAGCCTTCAAAGGAGAAGAAGA
CCCACGCAAAACGCCACCACTGTTATAGTCAAATTCATGGTTTATGCTTATGGGTGATCT
GCACAAACCGCCATCCTTGCAACTCATTCTAACCCCCTTGGGAGTCTGAAAACCATTCAA
GGGGGACATCAATGGAGACCCACTACGTATTTCAATGTCATCGTGAAGACCCACCACAGA
AGGAGATCTGCAAGAGCCCAAAACAGGGGAACCAGTTGCTGATGCTACGATGCAAGACAT
GTTTGTTGCTGCAGTCTTCTTGTATTCAAAACCCTGGGGCTTGTTAAACCATCTGAGGCT
GCTACCAGGAAGTTCAACAGTTACACAAGACATAACTATGAAAAATCTAAATATAGGAGT
CCTCCGATACCCAAATCCCTGTGTCGAAATGAATATAATCTGTCTGCAATATTGGGTTTC
TATCCTTGATTTATATTGTTGAAAAGCAAGATCTGGTCATGGTCCGCCTTGTTTCCAACA
GCTGTAGTGGTCAAAGGGCATAGTAAGCAAGGGCTGGCAA
>Unigene0000003
GCGTGAGAAAATAGCTGAGCTCAAATTCAACTTGCAAAAGAGAATTTGTAAACTCTAAAA
ACTAATTCCATTGATAACCTTATCAAATCATAAGATAATACCATATTGCGACACCAAATC
AACCCTAATTCTTCTTTCTTAAAATTAAACCACAATAGCATTGAAAATAAAAGCACCGGT
CCAGGAGCCTTTTCTAGTCTTGAAAACTAAAGATCAACCACAACTTAAAAAAATTCCAAC
CCCTTGCAACAAGCTTCCGATTTTCCTATATAGAAACAATGGTTTAGTCCTAAACCACTT
TAACTTCTTAAGTAACTACCTTCACCTAAAAACAAGGAACAACTTTCTAAGATTCCTTTT
GCATTGATTTCCTGCCAACAAAGCTCCACATTCTTTGTAACACTCCTCTACACATCCGGG
ATCAATTAACCAACATTTACCAAGTCTATTTTGAACATCTAAAAGATCTGACTTGATCTC
TGATATCAATTGCGCTGCATCTCCTATTAGCATGTGAGCATTTTCCACCTTTTTTGCCGG
AGAGATAATGTAAATTTGTAATCTTCAATCTAGAATTCCTATATGTTATGCCCAGCCGGT
A
>Unigene0000004
ATCTCATCTCGCACTCGGATTACGAAAAGTCAAAGAAGTCTAATAGTGGAGACAAAAATA
TGACCTGTCACTGTCAGTGACTACATTTAGATTGTTCTGAATACTCTTCACCTCTGCAGC
ACGGAGGAATGCATCAATGCTCTCACGGTGCGAAAATTGTCCTGCCCTTAATTTCTAAGC
CTGCTAAAACATTGCAACAAGACTAAATCATATTTACCGAGGTATCCCTCACCAAAATAA
TATGAAATGGGGTCACGGGGCCAATTTATCGACGTGACGTTACCGTTCACATCTCGAGAC
AGGCGCTCATAACTTTTATTTACGTCCATTTATGTCAATCGAACTTCACAACTGGTGTCC
ACGAGGAATCCAATGTAAAAATTGCGTGAAAACTGTCAAACACTAATGGCTAAACAACTA
TATATTCTATCTCACGCGACTCATAACCAGTCGAAAGATAACGATGAATACCCTTCGTGT
TGTAAGCTATTTTGTGATGGTTTTAATGGGTTTGGGCACAATCACAGCACAGAAAAATAT
AAGCGACGAATTTGTGAATGCCCACAACAAAGAGCGAGCTCTTCTGAAGGGTGTGCCGCC
GCTTCGGTGGAACAATGACGTGGCCGCCTCTGCGAGTCTTTTTGCGAGGTATCAGAGGGA
TCACGACCACTGCGAGATGAAGCACTCTGGAAGCAGCAAGTATGGGGAAAATTTGTACTG
GGGAAAGGGCGGTCCCATGACCCCTTCTCAAGGGGTCCAGACCTGGATCGATGAGAAGAA
GTTTTATGACTACGGCAACAACTCGTGCGAACCAGATCGCCAGTGTGGGGTTTATACTCA
GGTCGTGTGGAAGAACTCCACTGAGCTCGGCTGTGCTTTGGTTACCTGTGATAACAAAGA
TACCACCTTCATCATCTGTCATTACTTGCCCCCCGGCAATGTTGTGGGCGAAAGGCCTTA
TTAGATTTTGTGCTCACAGATCTTTTCATTGTATGGGAATCAAACCAACATTAGCAACAT
GTATGGTGAAATTGTTTGTCTGTGCGCACAGCAGATCTGTTTAAAATGGGGTTATTTCAA
GCCTGGTTTGAGAGGGCGATGTTTTATGGAGGGTTTTAATGATAAATGTGTTTTTCTTTT
TTCAGTGGGCTGTGTTGTAAGGCATTTTAGATGACATTGTGCGGTTGTTGACACACGATC
GTTGGATACATCGAATTTATTTGTTTCACCGCATCTTTTATCGTGGGAGTCTTTGTCTAA
AAAGTGTTGGCGTAAGATT
>Unigene0000005
AGTAAGCCATTCATTAGAGGCCATTAAACCCCTTCTATTGGGTTTATTGAGTCATCTATT
TGATTGGTTCAAATAGTTTTGACTGAGTTTTACTATTTTCAGTTGATTGATCCGGTGAAG
AGATTGGTTGTTTGCCTAATTTCTATTGGTCCCGAAGAAGGGGATATTACATTTCCAAAG
CATGCATATCCTTTCTCCATCCAAGCGACCCCGTTAAATAGCTAGAGGTGGTGCCAAAAC
CCAAATAGAATGCTCTCAAAGAGGACCGACCTCTTTGTAGACATAAAAGTTCCCTTTTCT
TTTGTTTTTCAAATGGCTTTTCACCTTTTTTCTGAACTGACTTGGCTTCTTTGAACTATA
ATTAGAAAATTACTTAAAATAATAAAAAT
>Unigene0000006
ATCATTTCAGTGCAACAGAGATTCTTACAATTCGAGCTCCCATCTAAAAAAACCCACCAA
AGAAAGTAGTTTTGAGACATATGACAGCCGATACAGTCTTGAAACAAATATGAGAGCTGA
TTCAGTTTTGCAACAGCTACTTTCGGTAAACTTGATTTAAAAACCCTGCCAGCAGTGAAG
GACATTTGGGAGACTGCAAACAGGGTGAGTGAACTCCGGAAAATGTTTGTGGAGAACGTG
CTGCCGTGTGTGAATTTGAAGTCTGCTTTGTGGAAATGTGAACAGCTGCTTGAACCTGCA
TGCAGTTTGCCTATATGCCAATGTCAGATATTTAGATACTAAAAGCTATGCCCGGTGTGG
GGTTTCAGAGACTGACCCTAATATAGGGTTATAATATTCAAAGTTTACTCAAATTTGATA
AGATATATATATATATATATATAGGTTTAGAAAATGTTTGTGGAGAACGTGCTGCCATGT
GTGAATTTGAAGTCTGCTTTGTGGAAATGTGCACAGCTGTTTGAACCTGCATGCAGTTTG
CCTATATGCCAATGTCAGATATTTAGATACTAAAAGCTATGCCCGGTGTGGGGTTTCAGA
GACTGACCCTAATATAGGGTTATAATATTCAAAGTTTA
>Unigene0000007
GTTGCACTTCCCCTTTCTGGATGTTATCATTAAATTTGGATGACAAAAGCCCGTGGTGGG
AGTGAACCCCATCGGAAAGGCAAACCTGGTATTTCAGGTCGAAGTGCTACAAGCGAGCCA
TGGGGTCTAACGAGAGTACTTGAAGGCACGGAGCAAGGTCCGTGGCGCCTTGAAGGAGCC
TTTCAATTGAGTTTTAAGACAACTACAAATCCATTTATAGCATTCCAAAAAACAAAGGTT
CGGGAAACAGTCATCAAAGGAAAGGAAAGATGTATCGACAACCATCCAAAATAGCATGTG
CACAACACAATATTTGCACCAAGTCTAGACGCACTAAACATATCCCTGATTAAAGCCCAC
GAAAAGGATGCATTTCCA
>Unigene0000008
TGTTGGCATTTTCATGTTCATTTTGGAGAAAACCACTCTCGCATGCATTCTTGAGTTGAA
AAGCAGTTGCTTAGCTGGGAAAAAGTGTAAGGTTCAAACCCACAAACACAACCTACCTCA
AAATCTATCTTGAGACAGGACCAATGGTGTCTCCAATGGAAAAGAGACAACCTAAGAAGT
CACTGAAACACTGTCCTCAAAGACGAGGGGCAAGAATTGCAAAATATAGCGAATACTGTG
ATCTTTGTAAATAAAGAGGGCATTGATTCTTCAGGAACCCCCTACCTTGGAACTGTTAAT
AAAACAAGAAATTCTTCCAGAGCAAGGATAGAATAGGAAAGAGTGAATTGCTCTCCACCA
ACAACAACAATAAAACG
>Unigene0000009
GCAGCAGCGGCAGCAGCAGCAGCAGCAAGAGAAGGAATCGAAAATTGGCACCTGAGAATC
TGGTTCGGAATGAGATTGAAAATGCCCTTCCAGAGGAGATTCTCCTTGATATTATGGTTA
TACAGAGGAAGAGTAAGGGTAATAGCAGTAGCAACAGCAGTCTGGTTCAGAATGAGATTG
GAAATGCTAATATACATTTTCTTCCAGAGGAGATTCTCCTTGAAATTTTGTGTCGTCTCC
CTTTCGACAAAATCTTTCAAGTTCAAAGCGTCTGTCATCAATGGCGTGAAATCGTTTGCT
CTTCTCGCGAATTTCACAAACTGTGGGAAGAGCGCAACAACGGCAAGAAATCGTTTGTTC
TGAACACCAACAAACCCTCTTCAACATGCAAGCAGAAGGGCATGTGGGTTGCCCTCTTCA
ACATGACCTCAGCGCGATGGCTGTACAAGAAAACTATATCCACTCCGCATCCGTCTCTTT
GGCGTCTGGGAGACGCTGCCGGCGGTCTGTTGCTTTATATCAACAAGATTGATGGAGCTT
TAGTTGTTGTCAATCCGTTGACAATGCACTCTCGGACGTTACCTGATCTCATCTTTCCTG
CAGAAGGTGCATATTGCCGTCCTCGGCTATCCCTATTCTTGAAACAGGAGGAAGTCATCA
GTAACATTGTTGTCGATTCAACAGCTGAAACTTACAAAATTTTTGTTTCGTGTTGTTTTA
AGGGTCTTTCTGATTCTGAATTTCCACCTGGTCAAATATTGGTATACAGCTCTGCTCAAC
TATCATGGAATATCAAGAATTGTGACATGATTCGACGGCCAGTCCGTGGGCGGTGGTTTC
CCTACAAAACACTTGGCAGCAACAACAATGAGACTGTGTATTGTTTTCATGAGAGTACTG
TAGATTGCAGAGCTTCCTACAATCTGGGTGGAGGAATTGTTGTTAAAGTGGATGGGGATG
GGGATGAGGGAATTGTTGTGAAGGGAGAAACCATTTTGAGGGCACTGTGGCCTTCACCCA
CAGGTCGTAAAGTTTGGGTGACTTATGAGTTGAATCAGATTTCTGGGCAATGGAATGCCA
TTTCTATTTTGAGGAACAACACAATCATTCGTGCTGCTATATATCCATATCTCCTTGCCG
AACTACTCTTCGAAAAAGATTTTTCAGGGACTTGTGGAGTGGATGAAAATTGTATTTGGA
TAAAGCCCACTAGCTCTGATAAAATCTCGATCAAGGACATAAGCATATGTCAGCAACAGC
TCATGTGCACTGCCACCGATGAGATTGAGCAGTGCCAGAATCAGATCAGGTACTATTTAT
CCCACAGATCCGAGAAAACCAGAATTCTCCCCATGCCCTTGAGATTCTCTCCCTGCCCTT
AACAGCTTTTCCTCTGATTATTTATTTTGG
>Unigene0000010
GAAAGAAATTGGTGGTATGGACTGCACCAACTGCCTCCCAGTCCTCCCCTCCTCCAAAAG
GTAAGTTAAAACTCATCTTCAACAGGGCAGAAAAAGGCTGGGACCTCCTGGTGGAGGTGA
AGTCTTCAGGGATCACAATGGGCAACCAATTCTGATCTTCTCTGTAGACACTGGGAGAGA
CTCCTATAAGGTAAGCAAATTGTTATTTTAAATGGTTGAAAATTTTGTTTATAAAAGAAC
ATTCTCAAATTTTATTTAGCTCAATAAAAGGTGGAATGATCAAATCTTGGATATCAATGA
GGCCAAATGGCTATGTAGTAAACTAGATGCAGCATGCCTTTTGACATACCAAAAGAAATC
ATAATCAAGTCACCGACCTGGGGAGCCATCAAGGGGGTCAACCTTAGAAGTGCCCCCAGC
TTTCCTGATGAAATGTGGCTCCCCCCATTCCTAAG
>Unigene0000011
TTACTCGGCAGCCCAAAATTTTGACTCGGGCATGGGACTCGGCAATTACTCGGCAGCCCA
AAATTTTGACTCAGACATGGGACTCGGCAATTACTCGGCAGCCCAAAATTTTGACTCGGA
GATGGGACTCAGCAATTACTCCGCAGCCCAAGATTTTGACACAGAGATGGGACTCAGAAT
TACTCGGCAGCCCAAAAATTTGACTCATAGATGGGACTCAGCAATTACTCGGCAGCCCAA
AAAATTGACTCAGACATGGGACTCGGCAATTACTCGGCAGCCCAAAATTTTGACTCAGAC
ATGGGACTCGGCAATTACTCGGCAGCCCAAAATTTTGACTCAGACATGGGACTCGGCAAT
TACTCGGCAGCCCAAAATTTTGAC
>Unigene0000012
ACCATGCTGCCACAATTGTAACCACTTGAAGAGTGCCATGGGGTGTACATGCCACAATTG
GAGTAACTACTGAAATCTCTGGGAGCGAGGTGCCCCTTGTTGGACAATGTTGAAACTTTT
AGAACTTGCACTTGTAATGGAGAGGTGACATTCATCAAGAGAATGTATCATAAGCTGCAA
TTAGTATAGAGAGGTGACTTTTATCAAGGTGGTCACACAAACATGGTCATGAAGAATGGT
GGCCTAATCAAAGATGAGGTCAAGCAAAATGCTCATATAGATATTGGAGATTTTAGCTAC
ACAGAGGCTACAAGGGGCCTAATAATAATGCAAAATGAAGGCTATAATGGCCAAGTAACT
ATACAAAGGCTACAAGGGCCAAATGACTATGTAGGGTGAAGGCTATGACAGCCAAATAAC
A
>Unigene0000013
TGGGTGAATGATGAGGACATAATTGATGAGCAGAAACATGCCTTTATGAGAGAGGAGTAC
ATTGAATTCAAGGAGGAACCAAAAAAAACCAAGACGCCGAGCATCATATGGCCTAGATAG
GGCAAAATATAAGCATAAGAGGTAATAATCCAAGGACGTGATTAACCAGGAGAAGGAACA
TGTCACCCATGAAGAGTTTTGTATACTGATTATTAAGTCGTCGATTATTCCTTGAACACC
TTTGGCAAGAATCATTCTACAATTCTGCTCTTTGCCTTGGAGTTATTTTGATTTTGTGAG
GCTGCTCTGATCGGCTCTCACAGAAATCACATAAGCATGAGAACAATTCTGCTCTTCACC
TTAAAGTTATTTTAATTTTATGATGCTGCTCTGATTGGCTCTCACATTATTGTAAATTCT
GGACCTTCAAAAAGGAATGGCAAAAAACATAAGATA
>Unigene0000014
CCGAAGAGCACGTCACCCAGGCGGATCGATACCGTCTTAGTCTGGACGTAGTTGTCCAGC
GCAGCCTCACCAAGCTCACGGCCAATACCGCTCTCCTTGTAGCCACCGAATGGGAGCGCA
AAGTGGAGAGTGTTGTATGTGTTGACCCAGACGGTACCTGCGCGGAGTGCGTTGGCGACC
TCGATAGCTGTGGTAAGGTTGGTGGTGTGAACGGCGGCGGCAAGACCGTATGTGGTGTTG
TTGCCAATCTTGATGACATCGGCCTTGGTCTTGAACTTGGAGATTGTGCAGACGGGGCCG
AAGATCTCTTCTTGCTGAATCTTCATGTCCTCGGTGACGTTGGAGAAGATGGTAGGCTCG
ATGAAGTAACCCTTGTCGCCCTTGCGGTTACCGCCCGTCTCAACAGTGGCGCCAGACTTC
TTGCCCTCCTCAATGTAGCTCATGATACGGTCAAACTGAAGTTGTGAGACCTGGGGACCC
TGGAAGGTATCCTGGCTGAAGGGGTCACCAACAGCGTTCTGGGACGCACGCTCCCTGAAT
CGCTCAATGAACTTGTCGTAGATCTCTTCTTGGACGTAGATACGGG
>Unigene0000015
ATGAGTAGACCTCCTAGTTAATCACAATTACTGGGTGGAAGCCCCAATGGTGACTATTGA
TGCTATATTGTGTCACAAGGTTCAGTGAATTTTTCGTATAAAATTTGAAATTTGCTGAAC
TTTTGATGTAGCAAAAAAAATGGGCCAAGTTTGGGAATGTTAGCAAAAAAAATATAAGGA
AAAAAAGCACAAGAAAAAAAAATCAGTAATTAAACCCTCCTGTCCTCCTAAATTGCAAGA
AACAGCAAAATATAAAAAAACAATTAGATACAAGAAAATTAAAAAAAAACTAGACAAGGT
GAGATTTGCTAAACATGAACAAAGGAGGTGGACATGAACATGAACAAAGGAGCCGCGTTG
GGTAGATGTGA
>Unigene0000016
AGGCTAGAGCCAGAGAATAAGGAGCTCAAGAAACAATATCTAGAAAGTAGAGCATTGTAT
GAGAAGGTGTATGTGGGGAATTCATGAGCTAGCAAAATGTTCTCATGACTGGCAATCTGA
TAGTTGGCAGGATCAAACTGCCACTTATAACACTGGTTACCTGGCAGGGAGGTCAGATTT
TTGTCATGGAACTTCGCCCAGCCTGCATAAACTCTATATACATAAGGACTGCACTAAATT
TTGTTGTACCATTGGACAAGAGGATACAAAGCCCGCGCAAGATTTTTCCAGTCTGAATGT
ATTAGGGGTGATGTTGGCTTGTGCATTTTGGCATGGAGATCAAAATTTGAATGAGTGCTA
TCATGCAGCTCTATATGAAGGGTTACCAGAAGAAATATACAGGAAAAACAACAGAGACTC
AAGGGTACAA
>Unigene0000017
ATATGTAGTCAGATTACTTTTAAAATTATCTACACATGCATAATGTATGCCAAAAGTGTT
TAATAGAATTACCAAGCAGGATACAGATATCTGCTTTTGTTGAAGAAAAAAATGCTCCAT
GCCATAGGGGATTTTCATATTGTACTTTTAATTCATGATTCTCTGTTCTTTATTATCAAA
CCATGACTCGGGCCTAGTGTTTGAGGTACCCAGCAGTATGTTCTTCACTTGCATGTACAT
TTCAAGATGCATCATATAATGTTTTGATTAATGTTAGTCTCCCTATGACATTGATGCTCA
ATTTGCAAGTCATGCATCTTATTAGATTTGCTTGTATGGCTATATTTCAAAAAATTTCCC
TTTAATGTGAAATGTTCCTTTGCATTTCCTTGTTGGGAATTTCATTACGGCCTGTTTGTA
>Unigene0000018
ACAGAGACCATACCTTTCACAATACAGGTTCACTCGTGTACCTTTTGGCATCTTTGGCTT
GTTCCCACGGTGACTGGCTTAAGATATGCCCTTTCCATGGGTAGTTTGTCACCCCCCACA
AGGTCTATAAAACTGCTTTGATTCAGGTCTGGAATTGCATAACTTACCACTGATGCAAAT
CTTTACACATCTTAATTTACGTGCTGCTGATTTCAATGTTCATGTTACTGAAAACAACAT
ACATATAGTGGAAATCTATGAAAATTGGAGCTGAATTGATAACTTCTTCCTCCTTTGAAA
CAAATAATGGAAATGGATTGCAAAGAAATACAATACATTGTCACACATGATAAAGATTTG
GATTTATGTGGAGAAATTCCCAACATGGTGAAATTTGAAAAACTTCACGGGAAAGAT
>Unigene0000019
AAGGCCCACTCAAAAGTAAACACTAATCTAAAAAATTGGGTAGAAAGAACTTAAGGAAGC
ATTGCACAGCCATCCCCCTCAATGCTGAACTGGAAATAGATGATAGCAATGAATGTCTCT
CAAGAAAATGTCCTTAGTGGTGATGGGAGAGTCATGCAACTAAATGATGCAAGAGCATCC
TAGGTTCAAGGAAATCCGGCACCGATTTTGGTTAAGTATGGATGTGCACGAGGATGAAAG
GCACAAGAAGTAAAGAGAGAAGGCGCAGCAGAGTGAAGAGGCGATTGCTCGGAAGAAGCA
GAGACTTTGTGCAAAGGATATAGGAGAGCAAAGTGCACAGTAGTGTCAAGCACGATAGAG
TGCAGTAGTTTGGAGGGACGCAGAGAAGAACAAGGCACGCGGTGAAATGATGCACGGTTG
TGTGTGGAAGTATTTTGGCGCATAGAAAGAGAATGGAAGCGCGTAAGAGTGTGAAGGAGT
TTTGGCACAAGACGGAGATTGTGAAGAACACGCGAAAGGATAAGCGAGGAGATGGCGCAA
AAATGAGAAGCTTGCGCAAGGGGTGCGTGGATGTTTCAAGAAGGCTTGGAAGGCTAGTAC
ACGAGAAAAGAGGCGAGATGTGGCTCAAGGCCATGAGTGCGCGAGAGAACGAAGAAGAGT
TGTGGCAAAGGATTTCGTGGGAAAGGTTGCATAGGTGATTTAACCGTTGACTAGACATGT
CAGAGGGCGATAAACAAGGTCTGACAAGGGAAGCTAATTAGATGCAATAGTTAGATTTTC
CCGACTACCAGACTGACACGGTACAGACCTGTAAGCGTCTAGATGGTGGTAGCCA
>Unigene0000020
GGGTCTCATTAAAGACTGTAATTGGAGTGTAATGGCAATGTGCCTGAATCTGTAATTCTC
TTTCCTTGCATTAATAGAAATATTGCCATTTGTTTCTTGTTTAGAAGCTATGCCTGAAAT
CTTCCCTTAGTGAGGTCTACTTTGACAAGGGCTGTGGCGTAAGTCTTCCCTCCATCGGGA
ACCCTGAGCATGACTGCGTCAAAGGTGGACACAAAAGTTGGAAAATGATGCATGGAGTCG
ACAATTTTCTTACCCCTATGAAGACTCGAAAACTTTTGATGAATAAAATTGTGATTTTAT
CTGTGTATGCACACACTAGGAACTAATCTCCTCCCACTGTATACCCAACATACGAAATTG
ATATAGAGTCTATGACTAGAGTGTCTGAGATTTAGATAATACACCTTCCTGATTATATAA
GTCTTGGCCCACCCAAACCTCTATTTTGTCTAGTCAACAAGGATTTTTCTTATAGGGTTG
GTAGGATAGAATAGGCAACAATGGAACTGACAAATGCTTATAACTTGAATGTCCCGTGAA
>Unigene0000021
AAAAAACTAACCAAAAAAATCAGGCTTTATTTCTTCCATGGAAATCATAACATTGATCAA
CCATTGTCAATAGCCTCAATGAGTTGAAGGTTCAAGTGTTTTATTTCTTCCATGGAAATC
ATAGCATTAACTAACCATTGTCACTAGCCTCGATGAATCGAAGGTTCAAGTACTTTATTT
CTTCCATGGAAATCGTAGCATTAATTAACCATTTTTGATAGTCTCAATGAATCAGAGGTT
CAAGTTCAATATTATCAATTAACCTAACTCTTCCAAACCATGCTGCAATACATAGAACAA
TTGGGAAGTCTATTCTCTCCACAGGTTGCAATGTTTCGTGGTCAACTATCTCCACATAAT
CAATCTTGCCACCAGCTTTGAGAATATTCTCTACAACCAAATGCCGCAGTATTCCTGAAG
AAATCTCTCCATTGCAAACAGCATTTCTAACTTTTGTTAGAGATCTACAAATAGATAACG
CCTTGAAATGAAAAACATACTTCTCGTCTCTCCTTTGGGGAGAGATGCACATTACGGGAG
CTCAATGCAAGGCCATCAGAATCTCGTACAATTTCAGAGCCAACTATCTCCACAGCAAAG
TCTAAATCTCGAACCATTCGACAGATGAGGCGCCATTGCTGATAATCCTTCTTCCCAAAA
ACAGCAAAATCAGGTTCCACTATATTGAACAGCTTGGCAACAACTGTTGCAACTCCTCTG
AAGAATATAGGCCTGGACTTTCCACACAGTGGTTTCTCCATCTTGTCAACCCTAATCCAT
GTTTCGTGCCCATTTCCACTCTTTTCCTCCAAACAAGAAGTACACCCACTTACATTCTTA
TCTTCCACCTTTCCGTCTCCTTTTGCATCATCTTCCCTAACATAGAGATCAGAGGGGATG
AATACAGCATCCACACCCAGAGCCCTCAGCTTATCCAAATCCCCTTCAAAATTTGATGGG
TAAGTGGAAAAATCCTCTCCAACTGCAAATTGAGCAGGGTTGATGTAAATAGAAACCACT
ACTCTTGGGGTTTGTGTCTTGGCCGCCTCTACGAGTGCCAGGTGACCACTGTGAAGGTAC
CCCATTGTGGGCACCAGGCTTATTTTTTCTCCTTGCACTCTTCTGTTTCGTGACCAATTT
CTCATGGCATTTTTATCTCTGATCACTTCTATGTCCTGACCCATTTCACAGATAAGCCCT
GCAGAGAAATGCTCTGGAATTGTCGAGAATCAGATCGCTGCTACAAAACAAATGCTGTTG
TTGAGCTGCTTGACACGATTTTGAAGACTTTTTAAAGCTCAATGATCGAAAAAAAAAAGC
ATTCCACCGGCTCGCGATAATGTGTTGTTTATCAAACGGTCAAATGTGGAAATACCTGTC
ACGTGATTGCGTGGGAAAACCAAATTATTCATTAGAAGAAGGTAATAATTAATGGTTTGA
AGGAAACAAAAAGAGGTGCGCTGTAGGTATTCGCAGTTCCAAGAACAACATATGGGGCTC
TCAAAAGAGGATAGCATTCAATATAGATTGACAAAAACCTCATTACCGCATCCCCTAACT
GAAAAA
>Unigene0000022
TATGTTGATAGATTATACAAGGCATTTATAGCATCTTGTCTACATTGTTTAGATTCTGAA
TCCAGGAGTTTAATAAGGGCAGGTATTGCTCCAGAAGCTCCAATGCTAGCTTTATTCTCT
TCCCAACTAGACAGCATAAGTAATACAGCTACTGCTGCTTCAGATGTCTCTGATTCAAGG
ATTTCCAACAAAAGAGGCAGTGTACCTGCAGCTAAGATTGCTGCTTTGTTCCTGTTATTG
TTGACAGAAATATTGAACAGTGCCAAAGCCCCAATTTCTAGTGCCTGTGTATTAGATGCA
TCAATAGCAGAACGTAGGAAATTCACAATGGCATGAATGAAACCATTAGAACCCATGTAA
GAACGGGCCTCATCATCATCTTTTGACATTGCCCTAATCTCTTCTACTGCTCTACATTGC
AGTTCTAATGACGATCCAGTAAGGCTTGCAAGCAGGCTTTCATATTTTTTAGAAGGGTCC
TCCTCAACAGTTTGTGATTCAACTATATCATGATTCCAAGTTAGGTTTTTATCCTCTGTT
TCACCAGATCCTTCATTTCTGAGCATAATTGGAGAATCACAATAATAACCGCTACTAAAT
GTACCTGTTGAAAATTGGCCTGTATCATCCTCAACAGTACCAGAAATTTGAGTGTCCTCT
ACAGGGACTACCTTGACCTCTTTTAGGCGAACAGCATCAACACTTTTGATGGATCCAGAA
TCTGCCAAATCCCATCTCCAGTCTGTCAAAGGAGGGGACGTGGTTGGTGGATCTGGAACT
TTTATTTCATTTTGTTCACACCAACTGGCAATCAGGCCTTTGACGCAATAATTAGGAGTC
AAACCAAGATGTGCCAATTTTTGCTGAGTTTTGGGACATGTATCATGACCCTCGCTGAAC
CATTTCTCTATACAAATCCGTTCATATGTTTGACCAGAGGAAATAATTACAGGGTCAGAC
ATTAGTTGCAGGGAAATTGGACATCTGAATTCTTCGGGAGGTACTAGCATGCTACCAGAG
CTTCCATGTGTTCCCTTTCTGGCCATATTAAAAGTGTGAAGCCTTGATACATGACGGTCA
CCATTCCTTCCATTCACACTAACTTTGTCAAGGGAACTCATAACTGATGGAGAACACGGA
TCTGAGTTTGGAGAATCGGCACCATCTGAGTACTCGTTTTTAAAGACCTTAGTGTATTTT
CTTAAAAGATGCATCAGATAAATAATAATAGACTCCTTCCGCTTGTCCTCGTCCTGGCGA
GCTTTATCCAGTAATCGTTTGAGAGCCCTTTTTTCTGTCAAGACTGCTCTGGAGGACACA
ATTCCTAACTTAACAGCCACACGATGGAAAGCATCCAATTCTGATGTGCCATTCGCACAA
CTGGGATCCTTTTCTTGTTGTAGCAATGCAATGACCTCATCACCAACTTCCTTTTCCGAT
GGTTCAAGAGCAAACGTGATTCCTTCAAGCTCATTAACAATTTCAGCAATCTGCTGCCCA
AGTATCTGTGGTACTATGGATTCAACACGCCTCAAACTTTGATCCAAAGCATTCTTGGCC
CTTCCAAATTTTATCAAAATTGAATCCCCTGTAATGGCCAAATATAGTGTGCTGCAATCC
GCACAGTGTTGGAGAAGGGTTTTGGCCTTCTCAAGTGCTAGATGCAATGCACACAAGGCC
TGTATGCCTGACTGACACCTGGGACGGGCTGCTTCTACTGCTGGAAATATTTTCATCATA
TTATACACAACTCTAGCAAGTTTCCTAGACATCCCTCCATGTAGCTTTGCAGCTGATAAG
CTCTGTTCAACAGTGGCATCCATGGTCCCCATCCAGTTCTGAAACTATACCGGGATGCTT
ATGACTTTACTGTAGATTTCCCTTGCAACACTAACATTTGTATGTACACTGGTTGCAAAT
AGAAAGGCCAGATCACACAAAGCCCCGTCCGAGTAAATAGGCTGGCTATGGCAGAATTTT
ATGTGCAAGGGAATCTACCAGAGGCATGCGTATCCATCAAAGCAGATTCCTCTTTTAAAA
AGATAAAATTACTGAATGATCAAGACCCCGTTGGGATTAGCGAAGTCAGAATAAGATGCA
GTCACGTGAAATTTTTTTTCAGCTCTCTGTTCATGGATTTGCCTTACTCCTAGATCTAAG
AATGTGTGTGAGGAGAGATGAATTTCTCTCCTACCATAAGAACCAACACCACAATAAGTA
CGATGGTGAATGGTATTAGAACGACTTGACTAGACGTCATACCTCCGTACTTGTATGTCT
TCCTTGTGACTAGATCTCCAAAGCCACTTGCCTATGTGGGCACGCCAAATTCTGTGTAAA
TATTAATCTAACTCCATTAACGGTGCTAAGAAAACCTTGTTGCCGGATGCACAGGGCAGG
ATAACGGCATACTTTTATGGCACATGCTAAGAGCAATACTCCTCCTTTATCACAGCCTAA
AACCTATTCTTTATCCACTTTAAATGAAATTAATAGTCGCATCATGATGAAATCAAACTG
TAAACAATCAGAACTAGCTCACATAACCAGCACTGCAAAAATGAATTCTCTGAAAGTGCT
CAAACTTTCGGACAACTAGCTCCCATAACCAGCACTGCATAAACTAGAAAATTACTCTGA
AAGTGCTACAACTTTAAGCATCCCCTGCTTTTGCGGTTCCCCGTCAAAAACAGTAGTGTG
TCCTAGAAAAACTGTCAAGCCAAACAGAAACCTAACTGACTCAGAAAAATCAATAACAAC
CACCCTTAAAAATTGTGTGCTCCTTTGACTGCATTAAAGACCTGATAGACCCTCTTGTTC
TAAAGTACATCTCAGATTTTCTCTGAATGCAATGTAGGAGACAGTGGTATTTAAATCCAC
ATCAATATCAGCAATCCTAAAACAGTGTCCTTCATTGACTACACAGTAAAGCCCTGCTAG
ACCCTATTGTTTTAACTCGGAGAACGAATTTTCTCTTACGCAATTTTGGGATCTGCTTAA
ACAACAGAAGCCAATACTACAAAAAAAAATCTTAGATATCCACTAAATCCAACAATCACT
GATACGGTTCCAGACCAGATCCCCGATAAATGTATACTATCCTTAAACTAATCGCAATCA
GAT
>Unigene0000023
TCCCATATTTCCCGAGCTCAGCCGCACCATTTTTAGTCAGGCCAACAATTGCATGTTTTG
AGGCAGTGTATGCATAAGGACACAGTCCGCCTAATATCCCTGCAACGCTGGCTGTAGAGA
TAATGCAGCCCTTTCTGTTGGGGATCATAACGCGTGCCGCATGCTTAATACCGTGCATTA
CTCCTTTTGCATTCACGTTCATTACGCGATCGAATGCCTCCATCTCATAATCTGCTACGC
TCTTTATATGTAAATCCCCAGTACCGGCATTGTTAAACATTACGTCGAGTTTTCCGTGTT
TTTCCATGGCAAAGTCCACTGCCGCCCTCACGTCCTGCTCTTCGCTCACATCACAGTGAA
TATATGTCGCCCTCGGAGAAAGAGATTCTGCCACCTTTAGACCTTCATTGTCTGCAATGT
CAGCAATAATGACTTTGGCTCCATGTTTTGCGAAGAGTCGAACAGTGGCTTCTCCGATGC
CTGCTGCTCCGCCTGTGATTATCGCGATCTTGCCTTCCAATCTTCCCTGAAGAACAGGTG
TAGACATCGTTCTTCTCTTTAAAAAAATTATTGAACCCAGCA
>Unigene0000024
TTTTTTTACTAAGACATAGAACATGTAATTGAAAAATTCTACAAGTGTCAGCCGTTGTTT
AGTCTATTGGTGAAGTTGTTTGGCTCACATAGAACCTACCACAGATAAATTCTTGCTTGC
CGACACAAAGAGTCAAGTGGTTGACATCAGGGTGGTTCAATGATTTAGTATTGTCATTTC
ACTATATGTTTCCTCTGAAACATGGACAAAGAAGCCCATAATCTATATACTTGTCGATGC
CTATTATAATACTTCGGTATTCAATCAAAAAAACATAAAATCTCTAACAATTATCTACTC
TGAAATATCCAATACAAGTGCAACATCGTTGGCAATTTCTATACAATTATCAACCTGATC
AAATCTTTCTACCTATATGAAATTAACATTGTGATCTACAAGGGTCTCAAGAACCAAAAA
TCAGAATATCTTGACATCTAA
>Unigene0000025
AGCAGAACAACAATAAAATCTAAACTACACAGATCTGGACTAAAATATATGCAAAGCACT
CAAGAAAATAATAGAATTTCCATATCAACCCACAATCAACTCTTAAATTACTCTCGGATC
TGTCCTGACCTTCAAAACACAATACATACAAAATTTACAGAAAACTTAGTTCAGATATGA
CCATGTGACAAGCAGTGTTAGCAAAAATTACACTATCACAGTAATCCCAATCTTTGACTG
ATGCCTTTATTCCCATTGGTTAACGGTGTCCTTCCACTGTGACAAATTTAATTGTATTAA
GGAAGGATTAAGACGTGCATGGAGTGCAGGTTGAAGTGAGTTGCAGAGTATAAACCCACA
TGTAAATGAGCGGAGTGGAGAGGAGAGACGAATACTATGAATCTCGGCATGTAAAACTTG
GCATCATACTGATTATTTGCTTACAGAAAAAACATTGGAAAGCAGAGAAAGTTACAAGCC
TTTACAAAGGATAAAGTAAAAATAATTTGTTGAATTGTATTAAACAAAAGCAGGCAATAC
TGCACAACTCAAAATAATATTAATATAATGGCAGTTTAGCTTCTTTAACTCAAAACAGAC
CCAATTTCTATTATTACAGTAAAACTTCAAA
>Unigene0000026
TAGGGTTATAAGTTATCATATTAATTTTTTTACGTTTTTTCATTATTGTTTTAAAACAAT
TTATCAAAATGCTATCGTTGTGTTTAAATTTTTTACATTTTTTATTAGAATTCTTTGGCT
GTTTTTTTAGTTATACCTGAATTTTTAAAATCATTGCAGCCCCAATAATCAAAATGAGTT
CTTCTAAATATGAATTCGAGGAGGAAATGATTGATATAGGTTGAAGTGTCAATGGTAACA
TTAGTGGAGGAGTGAAGGGGTGAGACAAAATGTGCTGTCAACACAAATTGTTTGTTCAAT
TACAAGTTCTGAAAAGGCCAATTGTCCCTCTCAAATGAAGACCAAATTAGACATGCAACC
ATTTAATAAAAGGAAGTCATTGCAACAATTTGCTCACATAGTTGCAAACCCCAAATCTAG
AGGAGGGAATAAACTATGGAAGTGCAATATTTGTTCAAATACTTGGCATGGCGGCACCAT
CAAGACAAATGCATACTTGTTGCACCTTACAACAAAGATGGTTGGTATTTGTAAGGCTTT
TTCACTTCATCAGAGAGCAGAGACGGTAAATCTTTATAAAGGAAATACCACGTACGGCAT
TCCAAAAGTTTGTGCACTAACATTGCCACCCTTTGTAGCTCTCATAGGACTTGTAAGAAT
GCTTCAGCAAGTTCTAATTTTGAGGTGACATAAGTGGAAAGCATGGGGAAGATAAAGGCC
ATGGGGGCTCCCCCCCAATCTAGTTGTAAATATGTTTAATTCAAAGGCGAGGGAAGAGGT
CGATGATGCTATTGAAATACAAATTCTATTATACTAGGATTCCTTTTAATGTTGTTTGCT
CTTCTTATTACAAGAAAGCTATGGCTACGGTAGCAAAAGCTGGTTCAAGTTATGTGCCCC
CTATAGACACCAAACTCAAGACAACAATCTTGAATAGCAACTATTCCAAAATTAATTTAT
TAATGGAGGAGATGAAGGCCACATGGATATTAGACACCACCCACTCATCAATATCATTCT
CCTGCAAAGATGGACCGTATTTTGTAAGAGCAATTGATTATTTTGGGAAGTGGAAAGATG
CGGAGTTTCAATTTCAGATTTTGAAGGAAGCCA
>Unigene0000027
AGAGCATGAGTGTGTATAAACTTGGCAAACAAATCAAAATTGAAAACTATTCAAATTTTC
ACTATAAAATCATGGTGAACCCAGTCAATGGGCATCAAAATGTGCATACACAAATGCACA
TCATCAATGCAGAGGCATTTGATTATCTAATATAATTATTACATTTGTTTCATTGTCTGA
TAAACATAGTCGATTTGGCAGGCTAAAGAATAACAATAGACTGCACTTGGGGTAAAAACT
TGGCCATTAGTCTGCAAAGAATTGACCCTGCAAGATTTTGTCTTTGGAGAGCTTGGCATT
AAAGTGGATAGTATTGTCCTTAACTTCTTGAGATCATTATGCTGTAGCCCACAGTGGTAA
TAAGATTTTGACTGTAACAACCCATCCTCAGGGAGAAGATAAATATGAGGATGTATACAC
ATATTTATCTATCTCCTTGAGGATGGGTACACATATGGTACCCCGGAATGTTGGATTTAT
GACCAATTAACTTGATGGAACCAGAAATCTTTACAAATAAAACACAGCATCATGAAAACC
TAAATGGTCTTATTCCATTCTAGAGAGGGGTGTTGCCAAAACTCAACCCCGTTGAATCTC
TCAACTATCACAGAGAATCTCGAGTGAAAATCAGCTCAAAACCACATGCACTTTGTTTAT
TTTGATGATGAAATTGTCCAAGTCTAAGCCACCACTCTGT
>Unigene0000028
AGATGCTTCATATCCTTCCCATTAAGGTGACCTTTCCTTTTCTGTTTTATTTTTGATTTC
AGGAAAGATTGTGTCCTTTGAATATTAAATCAAGGAGAACTATAACTATTCAAACAACCA
GAAAAACATTCCCCAGGTCTCTATATTCATGCATGCTTTCACTTTTAAAGCATGCATGTA
CTAAGGTTTATTAGTTTTACTATCCATTGCATTTTGCTCTGCATGAAACACATTTGTCTT
TTTCTTCCTTAGGTTTGACAACAAGCGGCCACTGTTCACCTCAACATCCACATTTTCTTC
ATTGCTTTGGTCATAGTTATGGAATTCTTGTTCTTCCTCACAATGAAGGTTATTTTTCTC
ATTGTCCGTGTACTCCCTTGATTCCCTTTCTCATTACATAGAGCTATTCTGTTTTTCATT
GCATTTTAACTGTAAAATATGAAAATAAGAGGAAAAAGAGCAAAGGATCATAAAAATGCT
AATCATTTTATTTTTAAGTGTAATTCCACAGCAAAGGTCAAACCAATGTATTTGATGAAG
CACTTATTTTAATA
>Unigene0000029
GCGAAAGAGGTGGGAAATATCTGTAAAACAATGGGAGGACAGGCAGATATTGAGAAGAGA
GTGATGATGGAACGGAGGGTTAAGTCAGGCGAAGTGGTTTTGAGATTTGCTATGCTGGTT
TTGGCCATTGTTTCCGCAGAGCGTGTGGGAACTGATACCCAAACTCGGAATATATTCTCC
TTCGCTAAGAAGGCCAGCTTCACAGACATGAAAGCTCTTGTATTTCTTCTCATCACCAAC
GGAATTCTGGCTTCCTATTCTTTTGTTCAAGGACTCAGATGTGTTTTAAGCATCTACATT
GGAAGCCCTCTGCTGAGCAAGCCTTTAGCATGGCTCATTTTTGGATTTGATCAGGTAAAA
ATGTCCCAAACCCTAGGACGTAATTTTCGGTCTCTTCCGTTTCGTTAAAATACAGACAGC
CCTGGTCTGGCGACGCAGAAGCATAGATGAGTGTTTCATTGAGAATACATGCGTTTCAGG
GTTTGTAATGAACAGTAACACAGGCATTGCAGTTGCACGTGTCCCTAGGCATGAATGACA
TTTACGTTTTTTTAGGTTTAGGCATGCTGTTATAACCCCTTTAAATTCTTCATTTTGCTC
TAGATTATGAGATCCCATCCCGCTGTTTATGTATTATTCTCTCCAGGATGATGCAGGCAA
TGCAATGCAAAGAACCTTTTAAAATTCTCAGATTTTAACACGAAAAACAACATTCTGAAC
TGATAGTATAGAGTAAATTTATGCACTGTTTGTGTTGTAATGAAAGAGAGATTGAGATTG
TTTGCAAGTTGCAGGCGATGGCGTACTTGAGTGTTGCAGCAGCAGCAGCGGCAGCTGAAT
CTGCATACCTGGCTGAAAGGGGTCAGATTGAATTTCAGTGGATCAAAGTCTGTGAGTTTT
TTGGCAAGTTTTGTATCCAAGTGGGAGAAGGGCTTGTCACTGCCTTCCTTGCCAGTTTAT
GTATGGTAACTGTTTCAGGAATATCTGCATATCATCTTTTCAGACTGTATGGCAATAAAG
GAAAAAGCATACAGTGAAGTACACTTGTATTATGAGTAAATGTTTGTCGATATAAAGAAA
TAAAATCTGTTTACAGTTTTTGAGGGCAACACCTCCCAATTTTGTCTGTTATCGGACGGC
CATGTCAATTAATTTGTCAAATGAAGAAAA
>Unigene0000030
AAAAGTAGTTTTCCATTTCACTCATTTAAAAATTAAATATGCACGTAAGTTTACAAATAT
TAAATAACATATAATGCCAATCCAATTCCATATTTAGCTACATTGACAACCTACGCAGGT
CCCCACTATAGATTTGGATAGATTTTTCACCAAGGAAACTTACTTACAGATATCGTTTAC
TTGAGTAAAAGATCATCACAGATATCACTATGTCATGCCGTGAGGAGAACCATTTGATCA
ACCGCAACAGTCACCACAATTCGTGTAAGAGTACTCTGGCCACAAAAATCGAACAAACCA
CAACCTCCACTAAACGGTAGGATAGCTCAGTCAAACATGGAGATAGGGTTCAGAACGAAT
CCCTTCAATGATAGTACGAAGGCTTATAAGCGCATACCCAAACTAAATTCAACGCATGCA
AAATTAACCCAAATAAACCATTTACCTTTAGCGAGGATGGATATCTTAGACTTGATTGTA
GGTTGTAATGGAAACCCTTAATATCTAAACATTACACAGTTCATAAAGTGCCAATTCTGC
CAAGAGTTGCAGAAATCTCCTGGCTTAACTCGATTAGAAGAATCACTTCCAAATAATAGT
TCACAACTCGTATCTGGGTTGATAATAATATAAGTCAAATAAAAGCACAGGACTGGAACT
TACTCAAAGTTCAATAAGTTAACAAAACCTTCGATAAAATCCTTTGCAAAGAAAACGTTA
TAAGGGAATCGACCCAGTTTAGAGCTCACGAATTTAAACCATAACTTTTATTACAATCTC
ATGAAATATACTCTATTTTTTTGGTAATGAAAGAGTAAGAGAAGGAAGTAGATAATCCAT
ACCTGAGATTTGTTAACTGCCGACTGACTTTCCACCGTAGGTCGAGTGAAATTTGGCACC
CAATAACTCTCGAAGTATTTGTATCAAATTTGAGTAATACCAAATTTTATAACTAAAAGA
TATTCAATGCCAGGTTGTCCATTTTTACTAAAAAAATATGCATGTAACAAAAAACTCAAC
AATAACTTTCCCTTAAACCATCTGTGGATTTCAGGATCAACTGGAGTTCTAAATACCATT
TTTGCATGGCTTCGCCTAAAATGGGCTCGACTAAAAACTAGGAACAACGCGAAGAGACCA
CCAATTAAAAATGTGCATGAAGGATAGCTTCTTGGAGAAGCTTCGGGCTTCCCAAGACTC
ATTACCCGAATTAAATGACATTAAATTTCTCAGTGCCACGTTGTGGCTAAAATACTTACC
CACTGACCATTATTTCACCTTGCCAAATCATTTCAATGGAGTCTTAATGGGTTTTCCAAG
TTTATCCACAACTAAATTTTCACCTATAACATGCATGGTTCAAATCAGCCCTGGAATTTC
AAATTATTTGTGCCTGTCAAAGCAAAATTTGTTAACTGTTTACCTCTTCCATGTTGCTGT
AATTTCAAGAATTTTCTATAGATATATGTATAATCTGTTCATATATATATAAATAGGTAT
TATGTTTTTAAATAAACCCCTTAAAAAAATTGACAGTTTTCCAAAATTTCAGCCTGTTAT
TGTCTACGGTTTCTAAATTTTTTTGCCTGTAAAATACATTTAAAATCACAAAAACAGCCT
ACAGCCTGTCAATTTCCAGGCCTTGTCATAAACCCAATATTTAACAGATTTTAAGCTTCC
AAAATTTAATATCATAACCCCATTTCATAACGTAGTAATACTATATATAAATTGGACTGA
CAGGCTGTTAACAGTTCAGTCACTGTTTTTTCAATTTATTTATTGGTTGAAATTACTTGC
ATGTGAACTTGTACATATATTAATTGGTACAGCTAAACACTGATAAACAACAGATTGTGG
GTTTGTGTGACTTCAACAAATTTTTATATTGATATTCTGTCATTTTAAATATTTT
>Unigene0000031
TGAAAACGACTTACAAACGTTATCCCAGAATCGTATGAACGCGTATGTGCAGATTGAATG
CGTGAAATATTTCCGAGACTTCCATGACTAAACACGCGATTATTATGGAATTTCTATAGT
ATCCACATTTTTCTTAAAATTTTAGAGAGTGCAGACTTTTCTTTAACTCAAATGGTATTT
TCATGCCGAACTATTTATGGGTTAAAGCAGCGTAGCACGGGCATGGCAGTGACAGTGTGT
GATTTTTGTCAACTGCAGAGGAAGGGAAGATGCATTTCTTTTCGAACGTCAACATTGAAA
TTCCAACGACGCCATGACACATTTTATTTGCATCTCAACAACGCTGTTACCATGTATGTG
CATAACATTTCTACTGCAACCTCTCTAATATCAAGTGGAAAACCAGATATCTTATATTTA
AATGAAACAAGTCAAATTGCAGCAGATTCCAACGCGTATGCTCGTCTGCTGCAGGAATGT
ATACACCGCAAAGCCCTGGCGCAAGGAAGGATCGTTCATGCCCTAATAATCAGGACTGGT
TTTGATAGAGAAACTGCTTTAGGCAGCATGTTGATTAATATGTACCTCAAATGTGGAAGA
GTAGAGGATGCACGCAAAGTGTTCGACAAAATGCCTGAACGGGACGTGGTTGCTTGGACT
ACCATCATTACTGGATATGGTCGTACTGGACGTGCGGCACAGGCTCTGGGGTACTTCCTT
AAAATGCAAGAAGCCGGAGTAATGCCCAATCATTTTACATACTCTACTGTTGTCAAAGCA
TTGTCTAGTTTGCAACAAGCCAAATGGGTTCATGGTAAAGTTGTTAAAAGTGGGTATGTA
TCAAATGTTTTTATAGGAAGTACTCTTGTGGACCTGTATTCTAAGTATGATGCCATAGAA
TGTGCACACAAAGTGTTTGATAAAATGTCTGACCGAGATTTAGTTCTTTGGAATACTGTC
ATTAATGGCTATGCTTGCAACGAACGTTGCGAGATGGCTATGAAACTCTTCTGTGAAATG
AAAGATGATGGAGTCTACCCAGATCACTTCACATTCTCAATTCTTCTCCGATTATGTGCT
AGTTTATCAGTTGTGGAAAATGGCAAGCAACTTCATGTCCATGCCATTAAGAGTGGGCAT
GAGTTTGATGCATTTGTGGCAAGTGCCCTTGTTGATATGTATGCGAAGTGTGGAAGTATG
TCGGATGCACGGACAGTTTTTGATGAAGCTCCTGTACGCGATACGGTATCGTGGAATTCA
ATTATTGCAGGATGTACTCAGCATGGTTGTAGCAGAGAGGCTATTCAGTTCTTTGAGCGG
ATGCAGAGTGAAGGTGTAAAGCCTAGCAGCATCACCTTCCTCTGTGTACTCTCTGCTTGC
AATTATTTAGGTCTAGTGGACGAGGGCTACAGCTATTTTAATTCCATGACTAGAGACCAT
GGGATAGTTCCTGAAGCAAATCACTATGCTTGCATGGTTGATATACTTGGTCATGCTGGC
CATCTAGACGAAGCCCAGGATTTTATCCAAAGGATGCCTTTGAAACCCAGTTCTTTAGTT
TGGAGTTCCCTTCTCGGGGCCTGCAGAATTCATGGGAATATAAAGCTAGGGGAACATGCT
GCAGAGAAAATTCTTGAATTGAAACCAAAAGATGCATCTGCTTATGTTTTGTTGTCAAAC
ATATATGCTGCAGCTGGCAGGTGGGATGATGTAGCAAAAATGAGAAGAATGATGAAAGAG
AGAGGGGTAGTAAAAGAACCCGGACTCAGTTGGATTGAGGTCAGAAATAAGGTGCACACA
TTTGTTGTGAGAGACAGATCACATACTCAAACAGAAGAAATCTATGCAAAGCTGGACGAA
TTGTTGAAGCAGATGAAGGATGCTGGTTATGTGCCTGATACAAACTTTGTGCTGTATGAT
GTAGAAGAGGAACAGAAGGAAAAGTTTTTACTCCATCATAGTGAGAAATTGGCAATAGCT
TTTGGGCTAATCAGTACAACCCCACCACAGTCTATTAAAATATTCAAGAACCTTCGCATC
TGTGGTGATTGCCACACTGCCTTCAAGTTCATTTCCAAGATAGCGGGGCGTAAAATTGTT
ATGAGAGATGCCAATCGTTTCCATTGTTTCACCGATGGAATGTGTTCGTGTGGGGATTAT
TGGTGATTTAAAAAACACATCGCAAAATTTAAACCTTGGGCAACAATATTTGTCTGGTAG
TTAAGAATAAGGTGTAACTGTAGTTTCAAATTATAATTTCTATTCCCATCGAGATTCTGG
CAAGTGATTCTTTATTGCCACAATTGTAAATACCAACCAAGAATAATCTTTTTGTAATTG
TGGAACGAGGAAATGATACAACTTCCACTAAAAGTGATGACATTTATTAAAAACGAAATT
GAAAAGTCACAGTTTGGTAGAAGCCAAAGCCATATTTACACTAAAATACCAAAAACCAAA
AATCAAAAGCACCAAACACAGGGCAGGCACCAAGCCATGTTCAAGCCAACCAAGAATCAT
CTTCTTGTAACTGTGGATTGAGGAAATGATACAACTTCCACCAAAAGTGATGACATGTAT
TAAAAACGAAATTGAAAATCACATGTCACGGTTTGGTAGAAGCCAAAGCCATATTTACAC
CAAAATATCAAAAACCAAAAACCAAAAGCACTAGACACAGGGCAGGTACCAAGCCATATT
TACAACAAAAACCAAAAACCAAAAGCACCAGACACAGGACAGTAACCATCTTGAGTTAAA
GCAACAAACATATTCCAAATTACTGAGAATTCCTGTTGTGTCTGCGTTGTAGATATACAT
TGACCATGACCACCTGCAATTTGAACCCTTTTGTTATATTTCACCCTCCACCGTGGTGCT
GGATAGAATTCCATTAAACAGAACAACTTAGTGAGTATTCACTAGTCCATATGCCCAGGG
TTCTATATCTCAAAGCGTCTCAGCATTGGCATATTCTTTACTTTGACATAACCCCTCCAT
ATGCCAATAAGGAGTCCGAGTGAATCGATGCAATAAGTAGAATAGATTAATGAATCAATA
CTGAATACAGTAAATTTAAATTCAGAGAGCTCATTTTTGAGATAAGTGAATAGGATAACC
CAAATGGAGGTTACCCCCTTCCTTTTACTAGGAATTGGGGAAGAATGAAGGCAATATGTA
TTATGAAGGTTGGCATGCTGTTTGGGACTAAGGTCCTAAACCTCACTAGGTTTGTCCTGA
ACACCAGACTAACCCTTCAAAATAGCCACTCTTCATATATTTACATTATAGAAAGGTTCA
AAATCTGTAAAGGAAGCAAGGATATCTCTCAATTAGTTAACCTTGGGTTTGATTATGTTT
AAATAAGCCTGTCATTAAGTCCTAGCTTGGGTATCAACACATGCTCAAATATCCACTTCT
AAGATGTAGCAATTAATGTTCAAATATCAAAGAATATCTGTGCAGCCAAGCATAGGGAAT
TGTCATTTCTGTACCATGAGGTGTTATTGTAGTCATATAAAAAGTACCACTTTTCGCAGA
TATTCTTTGATTGGTTGGATATGGCATTCCAACTTGGTACTTACAAAATAAAAATTCTTT
CTTTCACCACTTGGATATCTGTTCATGCTAGGCACTTCAGAATATATAAAGTATGCTTCA
AGTCAAAATATGGAATATAAAATCCAATCCATTTGCATCCATCTGTGATATGCTGGAATC
TCTGCCTTGAAAGAAATTGCAGAATCTTTCAAGACCTTTCCCTTTCACTGAAAAGATTCT
GATCATGATAGAAAATGTAATTTCTGAGATGTTAGTGGTATGGCCACCTAGAACTGTTCC
ACTGCCCCCAATAATGCAGGTCTTTCAAAAAAAGGTTCGACAGTTCTTAGGTTGAACCCT
GATAATGAGGTTGTACGTTGGAATCGGAAGCCCACATATGTTAAGTGGACTGTTCTGGAA
TTTTGAAATTTAAGCCAAATTCTATGGTGCAACTGATGGTCATCCAAGGACCTTCTGGCA
GCAGTGGTGTCTTCAGGATGATCAGGTCCATGCTGATGAGATACTACAAAGACCTGAGGA
TAAATGCAAATAATGATGCCAATGATAATTCCCTTCTTCAAGGCTTGCTTCTAGCAACTG
AGTTTGTCTGGAATAGATTAGAGATAGTAGGGGACTCTAAACTGACCATGAAAGCTATTG
AAAAAGTAGGTCACAACAACTGGATACTGGGTAAAGTTGTATCAGATATTATTCGCCTCA
TACCCACCTTGGAGATCATCTCCTCCTCTGACATGAGGAGGTCTAGAAATGTGGTTGCTC
ATATACTAGCCAATATGGGATTCAATCTTCCAGACAAGGAAGGAACAAACTTGAAGTTGT
CTTCCTCTTTCGGGAGTAAGCAGCCCTTAAATTCTCCACTCAAAAGGGATCTTAATCTTT
ATGTTATGCTTCTTGTCTGTGATTTATGTCTTTGCCATGCTGCTAAGTGGAAGTGGTTCT
GATTAGCAGATAAGAAATTTTACTGATGCTGCATTGGCAGAAAGTATGAAGGTAATCAAA
GACGTGGTGAAAGGAGGATGTCTGCTTTAATGGAGAAGCTCGTGTTTCCTTCTCGCCTAA
TTTTGAGAAAGAATATGTGAAACCGGTTTCACAGCAATGATTGCAGAGACCATGCAGGAT
TTGGGGTAGACAAGGAGCATAATGAACATGTTGAAGATAGCTCAGATAGTTGGGCTCGAA
TCCGTCCCTATCAATTCCAGTGATCTTAAAGGCATGGTCAGCATTGTTTATTCTCGGTTT
TGGAGTCTTTTGAAGGAAGTGGCACAGATGGTCATCAAGCATGACAAGCTTTTTTGACCG
TGTATGCTAGAAGTTTAGAACCGACATTCTAGATGAACTGGAAACCCTGGATTCGAGCTT
CTTAATGTTAAATGACAATAAAAGTGGAGGGAGAAAAAGAAAGTGGAGGGAGAAAGCTAT
TTAAACTTACTGAAATAAACAACTCCAATGAGGAGGCCTAGCTCTTCTCATTTCTCTTGC
TTAACCCATTTTTGTCTTTTGTAATGATGGCAACTAGAGGTTAAAAACTTTATTATTGTA
AACTTTTGGGATGGCATTTTGAGTACAATGTTTTGATTGGAAAACTGTCTTTCTACCCTG
TGATCTATATATTGAAAATAAAAGCGGATTGAAGAGTATTGTCAGATTCTGTTCTTGAGT
ATGAAGAAAGTCTTATGTTTTCACCTGGTTATGGCATCAAAATTTGCTTATTTTTTCAGG
GTACTGTTGTCAAGAGGCGCGAGGTCTCAGTAGTGAAGTGTTAGGACTCACAATGAATAT
AGATGCTGTCTAGATACGTCAATATTTTCTTCACCATGATGTTGTGCCTTGGTACTTTGT
TGTCTGTTTACAACAGGCTTCATTATTAATAATTATCCATTGTTCTATGTTCTGTAGCAT
CTCTTAGTCAGAGTCAATGAATTTGGACCATTTTCAGTATTCTGTTTGATACATTTGTAA
GAATTGTGGTTTAACAAATAGGATTGTTGGTTTTTTCCATCTTTCTGCACTCTTCTGATT
TACAGAAGAATCTCAAATTCAAGCTACAAATGGGGTTTGTGGTTTATACAGGTTGACATG
CAAACTCTTCTCTGGGATTTTATAGAGGATACCTTGGTGATGGAGCTATCTGTAGGAACC
GGCCCTTTAAAAATGTGTAAGTCTATGGTGAGAAACAAAAGAGCTACATAATATCAGTTT
TTTGGAAATCAGCTGTCTATTAATATGAGTCAATCTTCATAACCCTTCTTTCTTGAGTAG
TGGTTTGCAAGAATGGATCTCTCACGAGCTTGAATGTTCCACTTGACACTTATTGCATCT
AGCTGATACTTAAAGGGGTGGAGCAGTGGGATTGAAACCAGCAAAATGAATCTTGCCCAG
TGTCAATTGCCATCACTGTGACTTGCACCTGGTAACCGAGACTTCCCAGGAGGTCACCCA
TCCCAGTACTATTCCGGCTTAAGTGCGTTTAACCATGTTGTTTCCTCCAAAGAGAGAGTT
ACACACAGTTGTAATTGGCATTGGCTTCAGTTTGGAGAAGGTTTAGTTTGGATACTGTGT
AGTGTCCCTACTGCCCTGCTGAGAAAGGGCCTGGTAAGCTTAGAGCTTGCGAGGACACTG
ATGGAATTGTGATGGACCAACGGTCCTATTTTTTCTCATTGATCCTGATTTCGGGCACTA
TTGGAGAGCTTCCGAGAAATTATCTTTGTTATATTCTTCTGGCCATTAGCTCTCTCTCTC
TTTCTCTCTCTACTTTGAATTATCCTTGCGGCAATAGTCAGTGTAGGAAGCTTCCAAGAA
CATGGCAGCTATGTCTGGTGCTGGAAAGAGATGCCAGATGGGATGGTGGCAAAAAGTTTG
AGAAAGGAGCGACAGTGACAGAGACGGGTACAACCTTCCATGCATGTAGACTAAGCATGG
TTGGAGCATTTGGCTAATTAATTTTACCTTCATTATGCTTTCACATTTTGATTATTTGTT
GATTAGCCAGATTAGGGCATTCACAACAACATGACAACATGTGATAGAAATCCGCTTTTG
AAATAATTCCATATCCTGTTCCAAAGCTTTTCATTCTGGCACAAGCTGGGAGGTTTGTTG
GCATAGGGAAGATTCTGGTTCTACCCTTGCCAATTGCATTTCATAAGTGAAGAATTTTCT
GATGATCATTAATGAGAAGGGTAATCTTGCAATTAAAAATGAACACATTCCTGTGTCAAA
GTATTAAATTAAATAACAGGTTACTTGGGTCAGTCTAAATTAATGCATCAGTATTAGTTG
CCACTATTGCTATAAGTCAATATTAAAATTATGGATATTGAAATCAAGAAATATGCTGAC
ATACTGTGAAAAAGAAATAGCACAGAAATGACTTGATTAGTTTAATAAAACATGGACAAA
CTTGAGGTCCAGGTCCAATCAAAGGACAACAGAGAAATTGTAGCAGGTAGTACTCCCCCG
GCGGAATGCTTTGATATGTCATCTTGATCACGTTTTCATAATATTGACGTCATGTGAGGC
CTTGTATTTTTCTTATCTAGATTGCACTTTTCTATATTAAATTGGCACACTTATTGAGGG
GACCTTGAGAGTGTTAAATGTGATTCGAACATGTGTTGTCATTTGACACTTGATGGCATA
ATTTGATGTAGGTTTATGTAATTGTATCATTCATGCGACATGTTGGGCACAGAGATCTGA
TTTAGAGATGGTATGATTATTTTATGCATTTAAAATTATATATATGGTTGATAAATTATG
TTTTTATTTTCATGATGAGGGTTCCTTGATCCATTTGGTGTGTGTGCAGGACACAGGTGC
TCCTGATTAGACCATCTGATGTTCAGGGGGTACTTAGTTCCATGGGGATGAATGAGTCAA
GGCCGTTGCGGTGACATCAGAAACAGCGATCGGTTTCAGAGGAATAGATCATCAAAAGAG
TAAATGCGTACCTATGTATCTTTCTGGTGATATTTGAGACAATGGAAGAAATGGCCCTTG
TAATTGGCTAGTTTAATTGAAATGGTGAGTTAGCAAAGGATGACTTGGCATTAAACTAGT
GGTTGCTCCTGTAGGAGGAAGTCTATGGCATGAAGGGCGTGGATGGGAGGGGCATTGTTG
GAAGTGGTTTGGGTAGGCTAGAAAGCAAAAAGGTGATGTCTGCTTAAAAATTGGTGGTTT
TATTGCATAGAGAGGTTACAGGGAAGTATGATAAGGACATAAGAACTCTTACTTTAAGGC
TTCTGGCAACAATTTCTGAAGCTCTAAGACAAGACTTAGATTTTTTAAATAAAACCTTTG
AGAAGCATATAGACAAGGGATTGATATCTATTATTATTCTCCATGCCCAAATTCAGATCT
TACCCTTGGGATATCACTTCATTCAGATCTATCTGCCATCACTGTCCTAATGC
>Unigene0000032
TTTCACTTTGGCTATCGAGTACCGAAATGTCGTAGACAGTTATGTGGCACACATGAACTA
GGATCATCTGGAGGCCAGATTGCTAAAGGATCCAAGGGGACCTATTGAGGATAAATTTTT
CACTAGAGGAGTCTGCCAAGTAGGAGGACATCCACTTCCCGTGTGGAGCATTGGGCTAGT
CATAGCTTGTGCAAGGCACTATGATTTGACAATGAGAACTATCTCCGCTGATGAAAATTC
TTTCCTGGAAATTCTGAAACCTAAAGGAATTTCACATTGCCTAAAAATTCCCACTCGGAG
CAATATGGTAATCAAACTCTCCTCAAGTGAGGTCTCACTTCATAGAATCTCTCATGCAAA
ATCTTTGTTTCAACTTCATACTAACGGCGAACATTGAAGATCCTACCGACATTTAACAGC
ATTTCTTGACACTCGGAGCATAATTTTGCAAGGAACCACAGAGCTTAACCCAGCTGATTT
GCTAGCATTCCCGATACACAGCTAAGTTTCGCAGTCATGATTTTTGAATTGCTGCTTCCA
ATGAATAGAAATATTTCTACCCACCACTATAGATTTGTAGAAAAATAATTACGCTGGAGG
CACCTTATTGTGGGGAACCCTGCTGGGAAGTGTCGAGCCTATCCAGCAGGGCTCTTTCTG
ACATCATTTTCTGTAACGTGGCAACCATTCCGATGCTCATCAAATCAGCAAGGATTTGAT
ATAGCATTTATGAACTACAGAAGAAAAGACAGCGGTTAATATTGAATAGGGCAGAACCGA
ATTTAATGATCTCTCATCATTCAGATAAGGGCAAAGAAGGAATGCCATAAGGGTTTAATT
CATTCCAGCGAGTGCATAACTTGGTACTACGGTTCAAGTATGAACTGACGAGTTGTTGGA
TTAAGGGAATGCTGGGTACCAAACATTTATGATTGTGTTGGGGTTTCTTATGAGGGAAAC
TGGCAAAGATTCCTTCACGAAGGTGCCCGTGTTGATCTGACCTATTCACACAACATCGGT
CAAGCCACTATTGATTTTGCACTGGAGTTGCTCTAATCTTCTCATATTTTGTGATCCCTA
AACTGGTTTCTCTCTTCCAGGCAAATTGCTTACTAACCCAAAAAAATTTCAATCTTTTTG
ATCTGGAGTTTAAAAGCCAGTCTAGGATCGGGAGTGGTCCAAGATAACAGAATGCACCAT
GTCTCTCTTGCTCAGACACGCAATTCAGGTATGGTGGTTTTTCTTTTAATGTTTAACAAA
AATAATAATTATATTTTGCAAGATCCTGATGACTATTGCTAAAGCACAAGTCTGAAAACA
GCATACTCCTCTAAAATAGTCCTTCATTGTGCTAATTGAGGCTCTCATAGGAAAAAGTTT
ACACCATTTTTGTCACCGGGTTTGCAATTTTGATGATTCCAACAATGTTTTCCTGCTCTT
CTACTGCATTTCTTTGTTGTAGAAATCTTTATAACAGGCAAATTTAGCTTGTTCTTTGTA
TTAATAGGGCAGCGCTTTAGGAGGAGGAGAACACTGATGCAGTGGCTTGAGCCTTAACTA
AGGTTACACTTGCCCGTATAGATCTGTGTACAGTTTTTAGTTGTTTTGTTTTATCTCTGA
CACGATGAGTATGGTATAGGACACAAAACGCCTTAAAACGTTGGAGTTCTAAAATCATTT
ATGCAAAATATCCAGAAAAGCATTACCAAAAATAAGAGCACGACGTTAAGGACACTTAGC
ATGTAGTTCATTAATTTTCTAGACTTCATTTTTCTTTCCATTCCTCGGGTTTTGTACTCT
GTTTATGTGCTGTCTGCTATTTTTTTCATTAGTTGTAGAAAATCTGGAATACAGGAAAGG
TTTATACTGATTAAGGTCATTTTATGCAGAAATTAATTTAAACCACACAACCTTGTACCC
CTTTTTTATAGCTTTATATGGGTTTTAGATGTTTTCCTGCAAATGTTTTCTTTTAATGTC
AAATACATATATCTTGAGTATTTAAAAAAACTTAATTAATCTCCTTTTGAGAAATATAAG
GAGTGACTAACCTCTTTTGTGTGGTACTTTGACTCGCAACCTTCTTAATCTACAAGAGAC
TATAGATACCATAATTGTTGGAAAATCTATGCTAGAAAAATTAGTGAGTTCTGAAATAGA
ACAGGTTTTCCCTCAAGGAAAATGCTCTTGTAGATTGCTTGCAGGGAAATTCCAACTAGA
AAATTACAGACATGGAGTTGCTGGTTCTTGAACAGGAGATGATTGTGAATGATGCGGAGG
TAGAGCAAAATGAAATGTGAGAAGAGAAGTCTCTACCTCCTCAAACACAGGATATACAAA
CTGAGAACTCTTCCCAGAATGAAGAAGACAATTATTGTAGGATAAGTTTTTTTGAACAAA
GCCTTTCAAAGGCTAAACAAACTCTGTCTGGATGCAAGGAATGCATAGCTGTTGACGGTG
TTGAATGCAAAATTGGAAGTCCAGTATTGGAGCCAAATACATCACATAACATTCTTTGCA
CAGAGGAAGATGTTATGATAGGAAATTCAAAGGACTATGTAACACCTTCTGTAATTCTAG
ATCTGTTGAAAGTAGAGACAATTCAATCTTATGGGAAGCTGGAGGTAGATGACATTACGA
ACTATGAAAAAACAGCAGGTTGAGTTCTGAAGAAAGAAGAAGAGGGGATTTAAGATATTG
GTGTAGTGAGAAAAGGTAACAAGAGATTGAAAAGGACAATATCTGATTTGTTGAAGAAAA
GTAAGGAGATTATTAATAATTTTTGTCTGCTGATCTCACAGTTGGAAGAGCAAGTATCTC
AGTGCAGCAAGAGGAAAAAATGGGGGGTGGAAAGGAAAAAAGTATAACACATCTACAAAG
GAAAGAGCTGCCAAGCCAAATGACAGGAGGATGAGGATTTGTTCCGAGTCTCTCCATTCA
TGTTTTGAAATAGGTCGTCATAGTGTGTGGGTTTATGTCTAGGCCCTGAGGTTCACAGCT
CAAAATTATATTTAGTTGTGGGGTTGTGTTTGAATCTTGACACGATATCAAATTTTAATT
GTGGGTTTGTATTTGGGTACTTTTGAATTGGTTGATGCAATATGACATTGAACTCAAATT
TGATTTTGAGCTACGAAACTTAAACACAAACCCACAACAAGTACCCAAATACAAACCCAC
>Unigene0000033
AATCATTGTCATTTGGTTTCTTCTATCTTGACTTCCGTGAAAGCGTTGTATTATGATATA
ATTTAAGATTGAAAACACAAGGTAGGAAATCCAATTTTCACCTGCAAGCATGAGGAATCA
CAAGAAATCCAAGTTTCAAAAATCTTGAGCACTTTTCCATATTCACCGCCTGCAGCATAT
GACCGTGGCTCTTCACGAGCATCACACGTTCCTCAACGCTAACAATCAAATGCATTAAAT
GACATCACTTCAGTTAGACACACGAAGCCGAGATCTCTTCTATCCACGACCTTGGAAATC
CCCCCAATCTTCCTCAATAAGATTAAATGTAGAAGCTCTCAGGTTCCTCTTTAGCTTCAA
GGACTCTAGACGCTTAAATATTTGCGTCGAATCGCACAGCCGTATCATGTAGCAGTAGGT
CACTATCACACATTTTCTTGTAAGGGTGTCAATTGTGTACGATTTCTTGCAAGCCAGGGA
GACTACGCTCTAATCTCAAGGGGTCGTCGACGTACTTCTTCACGCACTCAGAAGCTTCTT
CAAAAAATATGTCTTCGCCTCGCCCATATTTTTCAGCAGTATGTAGCTCCCCATTCTCGA
ATCCTCGACCTTTGATTTCCCTTGATGTCTTATTTGGACGAGAATGTGGGGGGAGGGGAA
GTATACGTGAATACAAAATCTTTCACAAAATCACCAATGTTTTTTTTTAAATTTGTCACG
TTGCATGCAAGAAAGTAAAAAAATAAACAAACGGGAACACCGTCATTAAACAAGGTTGAT
CACATTTTCACCATTCACGTCATTCGTGATAGAAAACCTCAAAAACATAAAATGTATCAA
GTATGATGCCAAAGATGGTATGAATTGTAACACAGAGCGACATGACGACAAGCCTCCAAA
AAAGATGTAGTAAAAGTTATATTTAAAAACAGTTAATGAGGAATGTGCCCTACAGATCGA
CGGCCTCTGGCGGTGTGTGTAACATTGTCTGACCGCAATATCCACATTCCACTTTTATGA
TTGCTTTCAAATGCAAGAAGCCCCGTTCCCATTTGGAACGCCTTTCAATGTAATTATATA
GTACATTCAATAATCCTATAGTTTATGTGTATCCAAGCATACACCCAATTCCTTTCCATG
TTGATGTAGTGGAGAATTGGTTGTAAGCTGAAGTGACTTCTTGACACTCAAATGCTCTAT
CCACA
>Unigene0000034
TAAATCAAAGAGCCTCAAAATCTGCTTTCCCTAGAAGTGGTTGGCCACTATATGTCAAAG
CAGAATAAATTACCAGCAGATGGTAATCTGTCTGTTGAATTTTACAAGGCCATGTGTGAC
ACCATCTGTCTAGATATTTCTTATATGTGTGAGGAAGCCTTGGCCAAAGAATTCTCAGGG
ATGCAAACTCATGATGGTCATATTAAATTGATTACCAAGGGATCTAATAGAGACACAACT
GCATAGTTAACAAGTAAATTGCAGGAAACGCCCCCTGCACATAGCATTTCCTGCTAGAAA
CGTTTAGGAGAAACATGGGAAACGCACCCAAAACGTCCGGGCACCAGTCGGAAACATCTG
GGAAGACAGCACAGCTGTTTCCAGCAGGTTTCTGAGCGTTTCCGGTAGGTTTCTGGCTTT
TTTTTATACATTCTGAAATAAAACATTTTACAAAACTAAAAACAAAGAATAACATTTTTT
AAGGGTTCTTTTTTTAATAATTTATTGTACAGACATTTCCACGCCATTTCATTTCCACGG
GTTCTCGAAAAATCGGTGTTTCTGCAGTTTGGATCCATTTCCGTTTCCTGGTTACTTCGG
TTAGCAAGTCTGGAAATCCAAATCCATTCAGGAGGGAAAGAAAATCCGAAAATCCAGAGT
CCTCGAAAAGGTTCAGAAAACAGGTCCGAAATATATGCATTTTGTATGAGCATTAGTTTA
TAA
>Unigene0000035
ATAGATTGTTATGTTACTGAGGCATATGTGGAAGAGGTTAGGTGCAGCTATACATAGATT
TTGATCGAAAAGAAAGTTAAGGAAGAGCTCGGCTGCAAGTACATGTAAACTGTGGCAGAA
TAGATTGTTAAGTTACAAAGGAGTCAGGACTATGCATAGGCTGGGTGCAAGACTAGGTGA
ATTTTAGTTAAGCAAAATAAACCATTTGTCTATTAATGCCTATCTAAAAGAGGCTGGATG
GAAGTTTAGGTTTATTCTGACAGAATAGATCATTATGGTTCGAAGGCCCATCTAGAAAAG
GTCAGGCACAAGTTTAGGTGGATACAGAGTAGATTGTTATGTTACTGACGTCTATATGGA
AGAGGCTAGGTGCAACTGCATGTAAATTTTGACAGAATAGCTTTCATATTAGTAAGGCCT
ATTCGAAAGAGGCTAGGTACAAGTCCTGCTAAATTCTAATAGAATCGATTCTTATGT
>Unigene0000036
TGGACCATGTGTGAATCCCTAGGAGCCTAACTACACAAGATCATGTCATGTGGCGTAATC
CTGACTTCCTACCTTAACAAACTTTTGCCCAAGCCCAAGGCCACGTGTCGCCTATTTGGG
CCTCTATACTTTTGATTGAGTGTCACTCAAACTTCAACTTTTTGAGACCTAACTACAAGG
GATAGTGTCATGTGTTGCCCATTTGGAGTCCACCCAACCAAATGGGATAGCGCCATGTGG
CACAATCTTGTTTTTTTAGCTCCGTGTTTATCAACAATGGAGAATGATATTTTGGGGAGG
TTTAGTATGGAACGTTTTGAGGCCTTGGGCTTAGCCGAAATGACATAGACACCGTCGATT
AAGATGAAAATCAA
>Unigene0000037
GCTGGTGCTCTTGATAACGGAACCGCTGCCGGAAGCCACCAACTTAGTCTCATAAGAGAT
TTTTTCAATTGTCTCAGAGATTGCATCTCCCTCAATGACACTGTACTGGTACACAAAGTT
GTCTTTGTCAACCCCATCGATTCTGTGCTTCACATAGCTATATGTGCTACCTTCACCGAA
GTTGATCTTCTTAATGGTTCCAACTCCGCCATCTCCTTCAAGGATCTCAGTGCTCTTCAC
TGCCTGTGGTGCAATTTTAGGGATGAGGTTGTCAGCATCAAGAACAAAGGCATTGTACAA
CCTAGCAGGGGGGATGACGGAAGTGAACTCGAATTCGTACGTGAAAACACCCATGATTTT
GAGAAGTGTTTGGAAAGTGAGAAAAAA
>Unigene0000038
ACTTTTGTTTTTCTTACTATTATCCAAAATATCCCCCCGAGCTATTTTTGGCAACCTACA
AACTCAACTTCGAACTTAGAAAATCTTGCTCAAGAGTCGTGGAACACTATCCTAGCATTC
CGCGGATTTTCTTAAACCCACAGAACAAAGAAATTGAACGGCGGACTTAGGCAAAGTTTC
ACAAGTTAAAGTCGTGAGACATGGAAACATGGTGTTCCGCGGGATGTGCAAGATATGTGT
TTTGCGGGCTTTCTCGGACCCACAGAACAGAGGAAAGAACGCCAGAATCGAAAGCCACGC
AACAAGGGTGGCGAGTATCCTACAAAAGCCAGAAAACAGAGAGCTGGGACTCCATGACTG
TAGAGGAGAAGTGTACGAGTTCGCGGATGTGCAAGAGTTAATGTCTCATGGATTTCTCAA
TCCACAAGACATTCAAATCTAGAAGACCACAAGTCATTTAGTAAAAGCCGCCAAACGTTC
AAGACTCCTGCGAAATATTCAAATTGCTGCTAGACCAAAAAAATGTTTAAGGATTTTCCG
CAGAGCAAGAACAGTTGAGGCAGAAAAGCCGCAGGACGAAGCGGTAATGGTCCTATAGCC
ATGTCTTTCGCAGCAGGTGTCCAAATCGCACAAAATCGGTGGCACTCAAACCATCTCTCC
TAGGGCAATGTTTTGACATCAAGAAATTTAGATATCGATGTTGTTTAGAGGGTCGAAAAT
GCAAACACGGGTTTGGATGGAGAAGAACGTAGTTCTAGTCAGTAAAGCTTCCAACTGCCC
CACCTACCAAGATTTAGTGCTCAAACAACGCCCATGCCTTGCCTACGAATTCTGATGGCA
TGTTGCAGAGAACAATTGTTCGTCTCATGGAGTTAATGGCGACAGGATATGTGGGCGGCG
AATTCAGTCCTACTCATTGCAAAATTTGAATTTCAAAATTCGAATTTTTCCCATCTTCCT
TCTCTTGTTCCCATTTTCTATAAATGTAAGTGCCTTTGCACAAAAAAGGGGTTCTCTTCT
GCAGAATTTGGAACTCTACTTTGGAGTATTCATATTTTCCATGCCCCTAGACCTCTGTAA
CTACGTTTTGCAAGTTGTCCTCAAACCTTTGTTTCTGTAAACACGAGTTAGAATGTTTAA
TGATATGCAACTGTGGTCTTTTCCTTCATACGCTTCGTGTTTGATGTGAATCCCTCGCCC
TCTTGTCGCTCTTTGAATTCATTAGCTTGCTCTTTGCAAAACTCTATGTTTTCATTAGCT
TCTTGCATGGTACTTTCAACTGTGTCGCTACCAGTCATATTTGGACTCTGTTTTAGTTTT
GGTGCATTGCCTTCTTTCAGTTTGCAACCTTCTCCTCTTTCTCTCAACCCTGAACCCCAT
GAATCTATAGTTTAGTGTTAGTTTAGTTGCATTTTGAAAGTTGTAGGTTAGTTGTGGTGG
ACTAGAACAGAAAGAACCAGCCTTCTTTGGAGGTTGATCTCATTTTGCATGTCCCACACT
GTTGAGATCATCCCATGTTACCCAAAATTCTTGATGTCCATCTATGAACATTCAAAGGGC
GCAAATTTTGGCGTTAACACTTACTTTAGGTCGCACAAAGCGTAAAAGCAGAGGATACAC
AAAAGATGAAATTCTAATTTGACTACTATTATAAACTTAAAA
>Unigene0000039
TATAAATTTACCTAATAATATAATCAGCCCTACTTTTAAAAAATTCAATAAAACGAATTT
TTGAATAATTATATAGCCTAGGGGTGTTAGAGGGGATCAATCCTCAACGTCGCCCTTCCC
TTATTGCTTCGACAAAAGCTTGCTTCCAATCAGCATGTTGATCCTACCACATACATGAAT
GAAAAAACTTATTTTTACATTTTAAAAACTCTGTCTCTGGTAAAAGAAAACATTTACCCG
CTTAGTTGGTCCTAAGCACGGGGTTCAAGGGACATTATAGGTTTAGGTTTTGTTACGTTT
TCGCTGCGCAGGGGCCCATTAGAGAAATCCATAAAAGATCGCACCATTTGAGGGAGGCAG
AAACAGTCGCGCAA
>Unigene0000040
GCAGCGCAGAGAGAGGGAATCGATCATCAAACCTCTTACCACCAGATCGGACAGCCTCAC
CGCCACACCACATAACAACAAACTCTGCTGTATTTTCTTTAAGCTCTGTCGTTTTTTCAT
TGTTTAGTCCCACATTTGAGACACCGTGGAAGATAAAAAGCTCTATAAACCTAAGTGCTA
CCCAGTTGTCACGTGGTCATAGCCATCTTGGCATTGTTTTGTTGGCAAGATTGATAAATG
TTATAAGCGGTTCAACTCCATTAGTGAATGGAAATGTGTAGCACGTGGCGAGTTAAATTC
TCCGGTGGTCCGTAGTGTGAGTATGACAAGGTGAATGCATTAGTATCTTAGCTGGTCGGG
TTGGGAAACAACT
>Unigene0000041
AAGAAAACCAGTTACAATAGAGTTTACAACATATTTGCAAGGGTCTAGTACAAATCTTGA
AGACTAATGTATCATTTAGGTCTTTGCAGGGTTTGGCTATCATTTACATCAATGAAGATG
ATGGGTCATAGAAAAATCTGCAACTTCTATCTAAAAAAATGCCTATTACCCAATTTAAGG
GTGACCTGCAAATTTACTATCTATCAGACTTTATAGTGAGAAAAGTGTCCATCAAAATAT
AGACTGGTTTTGTTTGTAAACCATGGTTGATAGTGTTTTTATAAAACCATTTTTGTTTTT
GTTTTGGTTTTTGTTGCAGAAATTTTAGGCTGATTGTGGGCAGTTTTAATTTGAATGTTT
TATTTGAGATTCTTGAAGCTTTTCAACCACCCAATGTTTTGTTTAAGCTTCTTAATGTCC
CAAGGTTTGTCTAAGTCTGTCATTCTTTTA
>Unigene0000042
GTGCCATGAGGATCTGCTACACCTGGTGCCAGAATGTTTTTTATCTAAAGGACAGGGCAA
GCCAACAAAAACAAAAAAAATCAATATACCATAAAGGTGTAAGTTAGAAAATCAATTTTG
CAGAAAAATGACCAGCAAAAAGAAAAACATGAGTTACCTGCCATGAATCATACCCCGCAT
TCAATATAAAAAGTGGAGTTTTTATGTATGGTGTTAGATACTGTGGAAAGAAGCACTGCC
ATTTCATACATCCGTTGGTTGGTAAGTAACAGCACAACAAAATAACAATTTTTTTGAAGG
AAACTAATGATTTAATATACTACTAAGATACATGTAACCTTCCTTGGTACCTGAGCCCCT
AGTTTTGAGGTACATGCCAATGGTAAACTCTTGAGTGATTGCTGCAACATAAAGAGAAAC
TGAATTAAGAACACACTATTAAGAGCATTTCCAAGTGACGATCTACCTCAACCTCTAGCA
TCCATTGTTCCCAAAACTAGCAAGCCTTGGTAGGAGAATATCTCAACTCTGCCTTTCATG
CTCCTAGATCGTCCTAGGTTTTGATCTTGGTAGACCCCACAACCAAAAATCGAAAAATCC
TGATTTGAGGAGACAAGCAGGCTGATCCAAAAACAAATTTGTGAAGAACATTTGAAACAA
ATACCTGCAAGGCCACGACCTCATTAAATAATGATCTTATATGGTTTGCACCAGAGACGT
CCTTCCTGCTTGCAAGGTAAGCCATGCACATGTACAATAAAAAAAATATTAGAATATAGC
CAGAGGTCCAGAGCCAAGAGCTACCCTTGTATGGGCTAAGTTAGCAAAGTTGTTAAAATT
CACAATCCAGTGCTTTTGATTTCAAAAACTAGTGAAGACTTCAGAAATGTTTTTTGAAGT
AAATGACTTTTTGTTCCTTTGCAACAATCAATTCTCTATTTTCAATCACTAGCCTTAAGT
ACTGCACAGCATAGCAATGCTTCACAAGTAGGATCCAGCAGAAAGCATTTACTGATGAAT
ATAACATTAACAAAGAAGTTAATGAGGCAGTACCCATCAATAAAAAATCCCGCATCTGCC
AAACACTTGACCTTAGTAGTCTTTGGCATAAGCGCCCGA
>Unigene0000043
GATTCATCATGGCACCAATTGCTGTACCACTTGCATCACAATCCACTTGAAATTCTTTGC
TGAAATCAGGCAACACCAACATTGGTTGTTTTGTCAGACTTCTACTTCAATTTTTGGAAG
CTGTATTTTGTATCTGCATTCCAGAAAAACTCCTTCCTATCACCCTCCATTGCCTCAGTG
CACAAATTCCACCGAAGTCTTGTACGAACTTCCTATACAATCTTGTCAATCCATGGAAAC
TTCGTACTTAAAAGGCGCTCTTTGGTGATGATCACTCAACAATAGCTCTCACCTTCTCCA
TGTCTATCTTCATTCCCAAATCCTTCCTAAGATACCGCAAATCCCAAGTACATGGATTTT
TACTTCATGAAGTTGCATTTCTT
>Unigene0000044
GGAGATATCAGCTATTCTGACTTACTCCTTTGTTTCCTCCTACGATTCAAGGATCTCTCC
ATCTTCAAACGCCACCGCCTCATGATCTTCTTTGGATGGCGGGTCAATTTCCAGCTCAGG
GGAAATTAATGATTCGCCTAGAGTTTCGAGAGGTTGGAATCCATTTTGAGTGGAAATTGT
TCGCAAGGCATCGTCCAAGTTCTTTGAATTCGCCATTTTATTCCATAATTTATTCACGAT
GGCCCTTTTCTTCTTCTTGGGTTTAGCGAAACCCTCCTCTTCCTATGTGGGGGGTTTTTA
ATTTCTGGGCACTATCGAACAAAGTGCCCATGTTTGTGACATTTGCAACACCGAAAGGGA
ACATTTTCATAATCTAGGTTTTGTCGGCATTCCCTGGTTTCAAATTTAAAACAAATGGAG
TCAGGCGGAGGCTGGGAGATGTCCAGATAAATGCAAATTTGGGCATAGACAACAAGCACC
CCAACTTTCGTTAGTTTTGTTGTGCAAATGAATTCACCAAGCCGATTGCCAACTTGAACA
AAGGCCAACTCTACCCATGAACCAAGGGCCAGAGCGGGAAGCATTATCCCGAGCCAAAGA
GCTTTCAAATGAAACTTGAAAAAAGTCATGGCGGAGGAGCTTCACCTGGTTGGGAGAGGT
AATTTTCCATTTCTTTTGCAGCCAGTTGAGAAGATCATGAGCACTAGGCCAAAAACTGAC
GATCCTACAGATTAGGGCACACTCAGACAACAACTCGATGGAAGCATCAATGTCTACATC
GTTGATACAGACGATCAGAACGTCCTCCGCCTCCAAGAGGATACCAAGGAGGCGCCCATC
AAAGATGTAGGGGAGGCAAACCAGGTGTAGGAGGCACCTGTTCCCCCCAACCGAAACACA
GTCGAAAA
>Unigene0000045
GTTTTCACAACATTGCGGCAAGTAAGGTTTGCACAGGGGCATGTGCACATGTATATTGGC
ACATGGGCATTATAGATGACCTGTGCATCGTGGATAGAATTTTTTGTCCACAACCTTTGG
TTGTATGCAGGACTACCCACAAGAGGTATGTGCGCAAGGAATTTGCATTATGGCATGTAG
AGAAGCTGTGCGACATTGGAGTGCAACACATGATGCATTGTTGACATTTGTCTGACTGGG
CTTGTCAATTGAAGGTGTAAAAACATGACGAGTATACTCTGACATGGTTGGTGGAGAGTG
TTATGGAATGATGGCTCTGCTCAATAGTCAGTGAGGAATCTGTAGATTCTTTGATGCGTG
GAGTTTGCGACATCATGGGCTAGCTTAAATGCTTACAAACTCGTAGGAGTGAATATCAGG
AACGGTTGCAACAATCTAAGAGATTGTTGGTTATGGTTAGATGGTATAGTCTAAACTTGT
ATGCAAGTGTTCTGTCATAGAACATAGTTGAAGATATTGTTGCGT
>Unigene0000046
ATAATTTGCAAATACTCATGGTCTTTGATAGAGGGAAAAGAATGTGAGAACAATAAAACG
CCACCAGCCAGTGCTTGAAAGACGACAACAATTAATTTTACCCTCTAGCCAAGGGGGAAA
GAGACTTTAGGGTGAGAAGCCCAAACCTCTGGATTACATTTACCATTCTTCCCTGAAACT
AACAAATGCTTATGGTGCTTGTGTGCCAAGTGGGTGGGTCCCTTTGCCTCACAATTATTA
CTAAAAATATGACGAAAACTGTCGTGAAGGTAATGAGTTGACTACTAGTGGAGGTCGCCA
TCACCTTGAGATGACTAATAAATAAACACAAGTAAAATCTCAAAATAATAATAGTCTAAG
TAATTACCTAGTTCATCCTTGTCTG
>Unigene0000047
AAGAAGTGTAGTATCATGTAAGAAGAGCTTGTATATCTAGGTTTCGTAGTTTCTCATGAA
GGTTTGAAGATGGATTTTGAAAAGGTACAAGTGGTAGTGTAATGGCCATCACCGAAGTAT
GCCCTTGAAGCAGGGAGCTTTCACAACCTAGCAAGTTTCTACTCCAAGTTCATCAAAAAT
TGCAGCAGAACATGTGTGCCTATCACAAAGGCTATGCGAGGACATAAGAAGGATTTTGTT
TGGAGCCTAGCTACAAAACAAAGTTTTCAAGAATTGAAGAAGATGACCGAACAACCAATG
TTGGCATTACCAAATTTTACGAAGGTATTTCAGGTGGATTGTGACACTAGTGGCACATCC
ATTAGCTAAATTTTG
>Unigene0000048
TAAATAGAAACAAGAGCAAGGGATTTGCATCTCAGAGACAAATGTAGACATATATAAAAC
AAGGAGGCTGACACAATTAACATAAGCATACAGCAAGCTGGAGACCAGTGAGTCCACACT
ACAAACCCTCCAATTGGTACTCGACCCTTTTCAGACATTTCTATGACCATAGTATTATGA
TGATCAACTTTATCGATAAAGTTTCTTATCCCCTGCAGCAGCAAGGCAGTGGTATCTCCA
ATGGCAGGAATGGTGTATGGATCTTTGGACTCGGACATTTAGGAAAGCTAGCTAATTTAT
TCCATTATCCATACTGCTGAATCATTCACTCGTGTTTTTTGTCGTCAAAAAATATGTAGT
GTATTAAAACCACATT
>Unigene0000049
GAAGTTTGACGCCAAGACAATAATACAACATTGCAAACTTGTAAGGCTCATATTTGATTT
AAACAGTGCAAGAGAACACAAAGAAATACTTGGTTAGACTATTTAAAACAAGAATCTTAC
AATCAGAACAGGTTCAATTGAGCAATCTTGCTTGTTCGATAACACATTTAGAATTTATTC
CTTTCCTGTATACCAAACTTGATGAAAAATTTCTTTTGGCTACAACTTAACATGTCAGGC
AGACTACATTGGATGTCCTTCTGTTTCAGTTGCTTGTGCCGGAACTCTATTCTTTTCTTC
AAACCATATCGGAAGAAGTCAGGATACTCTGCCACTTCCTCAATCCTTCTCCTCATAATC
TCCACCAAAAAACAGATCTTGGGCTGCAGTGAAGTCTTAATGCTCTTAGTCAAAACAGGA
GGAAACCCAGAAATAATCCTACATATCTGACCATCGCTAAAGCCCGACCTCCTCAGAAAG
TCCACATTAGGCCTCAAAACTCTCTCCACATCCCTACACAAAATCTCAGGGAATTGAATA
GCAATTCCCCTCAAATCCTCTTCGTTGAGACCTAATTTCCTCAAAAATTCCAACGTGGGT
TTAAGCCTCCCTTCTACACTGTACCCCATAACATGGGGGCTCCTCACCAGGACTTTACCA
AGGTCGCCACCATCTTTACTCAATCCTAAGCCAAGAAAGAACTCCACAACAGGTTGAAGC
TTTCTCTCAATGCTGTAGCTCATTAACCTGGGGTTTACTAAAACTAACTTACCCACCTGC
TTCTCTCTCACCCCCACAGTCTGAAAGAATGCAATCAATGGGCATAGTTTCTCTTCAACA
CTGTGAGAAAGTATATATGGAAATCTCATAATAGCCGATGCAATCTCACTGGGTTTAGTC
CCCAAGGTTGTAAGGCATTGAATCATGGGTTGGACTTTCTCGTGTAGACCTAAAATCAAG
AGTTTGGGACATTTACATACTACAGAGGGCAGTTTCCTGGGTGGTATACCAATCTCTTGT
AGATAATTCCAGTTGGGTTTTGCACTTTCCTCCACACTGCTGAGTTCAAGCTTCCTACAC
TTTGTTATCATTTTGGATATTGCTGTATCATCTAATCCTTTTTCCTTAAGAAATTCAACT
ACATTCTGACTTTTAATGCTGCAGACTGCCATTTAGTATATATTGTAGGCGTCACTACAA
ACCTTTATGTTTATGTACTTGAATCTGAACCAAAACCAAGGATTGAATGTAACACATTGG
CAATCAAAATCTATTAACTGAGTGAAACTCACCTCTGTTTTATTGAGCCCAGTTCATAAT
TCAGATAGACCAGCCCTGGAAATGAACCCCATCGAGTAAGCATTTGGATAAAATTTAAAA
ATACTGAATTGAGATTAACCACGA
>Unigene0000050
TGATGTATGATAAATTTAAAGAGCAAGAACTTCAAAAACTTCGAAGAAGAAAAGATCTAT
TGGTTAGACGCATGAGATTAGCGCAATATTTTGTTCAAGCACATATAGAACCACAATGGA
TGGTTTTATGCCTATTACCAGTTCTTCCTCCCGATCTGAGGCCAATGTTTCAATTAGATG
AAGTTGGACTGATTAGTTCAGATCTCAATGAACTTTATCAAACAGTTATCCGTCGAAATA
ATCTTCTTAACCACTTCATAGATAATAGTGTATCTGTAATGGCGGATTTCTTGATTGATC
AAAAGAAATTAATCCAAGAAGCCGTAGATGCACTTCTTGATAACGGCATCGGCGGACAAC
CAGTGAGAGATAGTCATGATAGGCCTTATAAATCGTTCTCAGATTTCATCCAAGGCAAAG
AAGGAAGATTTCGTGAAAATTTACTTGGTAAACGAGTTGATTATTCAGGTCGTTCTGTTA
TTGTGGTAGGTCCCCTTCTCTCATTGTATCAATGTGGATTACCCCGAGAAATCGCAATAG
AACTTTTTCAAGCATTTTTAATTCGTGATCTAATTGAACGACAGATTGCTCCCAATCTAA
GAGCTGCTAAAATTATAATTCGAGATAGGGGACCCATTATATGGAACGTACTTAAACAAA
TTATGCAAAGACATCCCATATTGTTAAATCGAGCGCCTACTTTACACAGATTAGGAATAC
AAGCATTTATACCTATTTTAATAGAAGAACTTGCCATTCATTTACATCCATTGGTTTGTG
CAGGATTTAATGCGGATTTTGACGGAGATCAGATGGCTGTCCACGTACCTCTATCGATGG
AAGCTCAAGTAGAAGCTCGTTTACTTATGTTTTCTCATCTTAATCTTATCTCTCCAACTA
TAGGAGATCCTATTTGCGTACCGACTCAAGATATGCTTCTTGGACTTTATAGATCAACCC
TTCAAAAAAATCAAGGTATTTATGAAAATAGGTATCACCCAAATAACTCAAAAAATAAGA
TCGTTTCACCTTCGTTTTCTAGCTATGATGATGCGCTCAGAGCTTATCAACAAAAACGAA
TTGATTTAGACAGTCCTTTATGGCTCCGTTGGGGGAGAGATATAGATA
>Unigene0000051
TTTATGTTATCTCTTTGATTTGTTAGGGATTCTACTGTATTTTTTATGTTTTTTTATTTG
GACTTCATATTTATAATGTTGAAAAATAAAATTAAGAAGAAATTGATCTGGGTATGGCCA
CAGCAGTCCGGTTGCATCCAGATGCATCAGCCCCCACCCCATTTCCAGGGCACATCCACA
TCAGGTATGTTTCATATCAGTATCAGACCCCCTAGGGCACACATATCAGTATCCTAACAG
AACTTTCTTTAGACTGAGTTTTTTCATTTTCTGCATTTAAATGGAATAGTAATGTCAGAC
TATCATATCAGACTTTTCAGGCAAACCAGGGTTGGATAAAATAATGAACTACTGTTTAAC
AAGGAATCAACAATATCATTG
>Unigene0000052
TTTCAACGACAATCATCATAAATTCATAAGACTTATCAGCTGTCTCTTGTATTTGCATGA
TGATGCGATTTTGTACTCTATTTCTATTCAAATCTAATAGAAAACACTTCCCCAACATTT
TAAAGACTCATTAGATACATTTTGTAACTACATTTTGCATAAAATTCATGTTTTTTAAAG
AAATTCAGGTATTTTTAAAATTGCCGAGTATTTGTGGGGTCAAATTTTTTTTGGTCTGCC
AAGTATTTACCGGGTATGAGTATGCATGTCACAAAACATTAAGAGGAACAATAGTTATGG
GTATACTTGGCATGCAAGGAGCAACTATTATAGATATACATGGAATCAAAGATGCAACCA
CTACAAATACACAACTGAGGAGCAACAACCACATATTTACGCAGCTGAAGACCAACAGCT
ATGGACACCCATGGAATCGAAGTAGTGCAAATGAAACATGGCACCATCATATACCATTGC
CTATGAATATTTCTTGCGGATGGATGGATGATCGAGCTTGGTTCTAGTTGTCATATGTAC
AAGAGGTGATGTATGCATTGGAAGCCACCTTACCCATTTATACTATACAATTGCATTCCA
ATCATTCTTCACATAGACTAGTTCCTCGTGCTTACTACATATATAGATTATGAGGTTGCT
ATAAACAAATCACATTACTCGATAATTGGCTCATGTAACTTCCAACAGCTATTATTCAGA
AAGACTTGTAGATCAACATGTCCATGTACTTGCTATCAACATTGACAAGTAGTCTATGG
>Unigene0000053
GGTTAGTTTTGATTGCCTGATAAGACATTAGTTTTTGATAGTTGCAGGAGAGAAACGATG
GATAGTGAGATCTAGAGCGAAATACCTGAAGAAATACTTGTTCTAATTCTCTTTAAACTG
TCGACTCTTTTGTATTGCAAGTTTTGTACAGGTTGTAAAGCATGGAAGCAAGTTTATACA
GTTTGTTCTTGTTCTGGGTATCCTCTGGCGCCGCTCCAGAATCGGCTCTTTTTACATTTG
CATACCTGTTACGAGAAAATGGAAAAAGGGTTACAGACACGATTTCGTTGGATTGGGGTT
TGATACCTGCACCAGGCGCTGCACTTTGGTGATTGGAATGAATAAGCGTGGAGAAATTCC
CGGAGGAGTATTGCTAGTGCCATGTGCGAATGCACAGTCTAATAGTCATCTAACAGTCGG
ATTGTTTGAATAAATAATGCCCCTGCTCAAAATATCAGGTATCCAATCCCTCCCAGGCAA
CAAACTACTCAACATAAAACGTAGGCGACCTTCATTATTGGCAACGAATGCAACTCGGTT
GGGGTCGATAAGTTTTGATCACGCATTTAGGGCGACAAGGCCGCGAAAAACTTGAAGGAC
ACGGACGCAGGCAGGGGAGGCGACGCAGGTAGGAGACACCGGCGAGCGCCACATTGCAGG
TGTTGCTTGGATACAAGAGGGAGGTTTATTTTTCTTACCTCTAAACCATAGTTACCAAGC
GACGTGGGGATGCACTAACTGATACAAGAAGGGGGACACCATTCAAATCAGGTTACGTGA
GAAAATGAATAAGGGCACAGCTATATTGTACATAAATGTAGTCACCAAATAATGTGGGTA
GAGGGACACGGATGCAGTACACAGAGCTTACTAGTAAATATGCTCTAAATTATTTACTTG
ACACAAACATGTTGGTTTAGCTTGTGCATTCTCTGTATGATTAGCCTCCTTTCCTATGGC
TTGCCCCCTTCCAGCATGTTGCTTCAGTGCTTCTTACAACAAATTCACTTGTCCAAGATT
TTGAAACATGTCACAATGAGGAACAGTTTCAGTAACATTGAATGGTAGCATAGGAGCTGC
CGTTTTTGGATCTTTCAATTCGCTTCTTGCATTCATCCTTGTTCAAATTGTGGGGGCGTA
CTTGAGAATAAGTGGGAAGCATGTCACACATGATGTAGAAAAGTGGTGCTTGTTAATAAC
AAGTATGGGAGTAGCAACTGTAATAACAAACTTTTTCCAACACTTCTAATCTGCTATTAT
GGGGGAAAAGATGACAGCACATTCGGAGAATGATGTTTTCAGCAATATTGCATTGTGAGG
TTGGTTGGTATGACAAAGAAGAAAACAATGCAGATTCACTGCCTATGCAATTGGCAAATG
ATGCCACCTTTGTTAGAGCAGCATCTAGCAAGTGCTTGTCAATTCTTGTTCAAGATGCTA
TTGTTGCAATTACCATTGGATTGTTTCCGGAGTGGCGCTTGGCACTTCTGGCATTGGCAA
CCTTACCTCTTATATCAGTTTCAGCATTTGCACAGGTGAGCTTTCTGCTCCCTGAAGCTC
ATCTGATTTAGACTTAAATAGGAATGTGTGAACTACAATAATTCTGCTCATGAATTTAAT
TCTAACTAGTGTGGTTTGCAGTTGATTCTTGTATGATCGACTTCACTTCTTGCAAAAAGA
CGGAATATACCCTTTTTCTTTGCCATGGATAGATACATGCTTCCCATTTCTATTTTTGAA
ACAGGTGTATATACTATAGACATAGTATATTGATTGATGAAATAGCGAGCTTCAACACAT
GGTGTTGATGATTGAATCTAGCCTAGTCTGTTGCTGGTTCAAAATTATTTACTTAAGTTC
TGTCCAATTATATATTCATTTCTGCTTCTTTTTTATGCATATTTGAATATTCTACAGCTC
TATTTATAATATGTATGGATATATTTTATTTTATTTTTTCCTGATAATTAACACTCATTA
GGAGACAAGCTGAGGATTGGGGTCTAGAGGGTTAGATAACAAAAGAAGGGGTCGATGACA
GTCATGCGGAGTAGCAATTGGACCATGACAGAGCATCTGGGTCATTAGGAGACAAACTAA
TGATTGGGGTCTACAGGGTTAGATGAAAAAAAAAGGGGTCGATGACAATCATGCTCAGAG
TAGGAATTGGACCAAGACAGAGAACCTGGGAATGTACAAACCCCCAGAAATTGCTTGGCA
GGACAAATAGGTTAACAGCGAAAAACTGGAGGAATTCGTCTTCCCTTCTGAGTTCATTAC
CTTGTATTTTGACATATATGACAGTCTTAAACATTATTTGACCACTGCTGATTTTGTCAG
CTTGTTGCAAAGGGTGCTTGTAATGGCTCCAGTGGATGACATAACTTGATTTCTTACCTT
GAGAGTCTCATCAGCATTTGTATTTATCTGAATCCTGTCGAATTTGACCATTGTTGAATA
GATCAGCAACATGGGGATGTCTGTAACCTGTTAGATGGAAGGCCAATCGGTCCACCATCT
CATATGATGGATTTCATTTTCCAGGAGTAGGTGTTGATGGTCTGTCAAGAATTCGCAAGC
ATATAACATGTAATTGGGTATGCAAAACCCCATCTGGAATTGCAGTCACCCATCATAGAA
GATGTACAGCATATGTTGCAACACAAGCAGTGTTATTTTGCAGAGCAAGAGAATGGAGGT
CATAGTAGGAGAAGTGACATGTTCCACAATGGTCACATGATCCTCGATAGTTGAGGAAAT
TCTTGTATTCTGCATTTGTTGAATTTCTGAGAAGAGGCACAGCAAATGTTGCTCTCTGTT
GATTTTCCAACATTGTGTTTCAGCAAGGTATTTCAAGGTGTGAAGGTGAGCACATTCTTG
TATTTTGCATTAC
>Unigene0000054
GATAAAAAAAAAATCCTAGACTAAGATCTTGCAGGTGCGAGAGGAGGGATCCCACATGGC
AGGGAGGAGGAATGTGCGGGCATTGAGGCCGTGGGCGTTGTAGCTGCCCCCCGTCGTTTC
ATCCACCAACAGCTCCCCGGCATAACCTGGATAAGCCCCCTTTCCAAACATTCCTGGACA
CGCTGACACCGCCTCCAATGGAGCTTCCTTATCTCCCTGAAAATATCCCGTGTTGAAAGG
ATTTGTGACAGCTCCAGCGATAACTGTGGCGATGTTGATGATCATCCCGTCGATGCCCAC
GTCAGCATTGGGTGCGAGCAGAGGAGAGGTCTGAGGACCATAGACAGGCTGATGAAATGG
CCACGCGCACTGCCCCGGGCACTGCCTCGCCGAGTTGCCCACCCACGCGTAGGCATATGG
AACATTTTTCAGGGTTGCGCTGCCGTGGAATCCACACGAACTCCTGCAGAAGTTCTCCAC
CATAACATCCTCTGATGTCAGCACCAAATACAGCTCTGCCCCTTTCTTCTTCGTCTCAGG
CGGCGACAGAGCTCCCGATTTCACGGCACTTTCCAGCAGAGCAGCAATGTCGCTCCTTTT
CAGAGACTTGCCCAGCGAGTACGTTTCGTCCACCTCCTGTTTCCCCAGCGCTGGATTGGA
ATTGGAGGGGGCGGAGCCTTTGTAGCCCTCTGTTGTTTTCCACCAGGTGGACACAGAGGA
AGAACCCTGCTCGCCCTTTCTCATTCCCAGAGACTGCACGAAATCAACCACAATGGCACG
CTGTGCAGGGGTGAATTTGCCGTACCAAAGGAGATGAAGATGGAGGAGGGGCGTCGTGGT
GAGAAGAGGGCCATTGTGGTATTTCAGAACCAGAGGTTCTTCTTTCACCAGACCCAACAG
CTTCCTCCACTGCCCGTACGGACTTGAACTTGCACCGCCATTCACTGCTGACAATGCCAC
GACCGCCATACATACCGCCCATAATACACCCATCTTAACCAGGCACACAAACAACTACTA
AGCCTTGATTTTTTTTGGGGAAATATCAAGAGGAGAAGACTACAAAAGATTTTTGGAATT
GTTATGTCTCAAGCTTAGACACTGATTGGGTTTTTATAGGTAGAGAGCTTACCGCGAACG
AAAACCATTGAACTCTGTGGCCAGCTCAGGCAACTTGCAATGGAGTTTCCTGGCAATTTC
CATCGCACGCGATAAGCCTTTAAGGTTTTCGGTTAAAATATTTACAGCTCGGTCCCGTCT
GGTGCGTTT
>Unigene0000055
GGTTTGTGTATAGTTTTTCTAAATATATCTGATTATATGGTATAATGCAAGCATAGCTTT
TAATTGTCATTTCTTGAGATTTTATGATGCTGTAACGGTTTTTTTGGCCTTGAGAACGGG
CTAAATCTTATGGTCAGATCTATCGCCCGGGACTTTCCTGCTATTGCTTGCCTATGATCT
TCCTTCCTGTCTTGACTATTGGCATGACATAGGTCTTGCTCCCTTTAATTCCAAGGGACC
TAATGCCTTCCATTTCACAAGATTCTATATTACTATATTTCTTAATATTGGCCACCACTA
TTGTAATGCGCAAGAATTGCCCTCTGAAAACCAATATAAAATTGCCTGTTTTTTCTCGAA
ATTTATTAATAG
>Unigene0000056
TTGATGATGCAGTAGTGGTCATTATATAGGCATCATTTTGTATCTTTAAATGTTGTTCAA
GTTAGGGTGTGATCAAATAAATTGCATGTGCACACTACTTCCGCGCGCTACTTTCTCACT
ACAAGAATCCTGGTGATCTCTCATCTACACTTTGAGTGAGGCCTCCACATTCGCATGTGA
TTGAAAATACCAACATAGCTCATAGTTGTGATGGTTTGTTCTATCTATTGCACACATGGG
TTGAGTCTAGTGTAGGACTCTTTGGATCCTAAACCTTATCAAAAATAAGGAGATAGATAG
GTTTCCACACAACATTTGGTTCTGTTGTGGGGACCTCATTTAACTACACCTTGGGGATAG
AGATCGCACATAGCCTATGGCAGACTTGA
>Unigene0000057
GCTCACCTTCTCATCCTATTAGTTCTATGAATATTCATATCACAAACATAATTATGAATG
ATCTTATTTCCCCTGCAGAATTGTTGTGTCAGTCGGCAGCTACAATAAAGTAGATTGGAA
ATATGTTTAAATTTGATATGTTTTCCAAATGTACAGAGTTGTGTGCAACAAAATTTGTCC
CTCATTAAATTCACATGCAAAGACCACCTGCCATGCATAGCCCTGGATCCCTGTTATAGA
CATGTTTTGTTTTCATATTTTTATTAACATGATCAAAATACACGAGAACATGGAAAAAGC
ACGATTCTGCTGTTCTGAATAACAATATTTTGTATGCTGTGACATATTTGTGCATTTGAA
CATTAGGTTATTGACTTATAAGTTTATGTTCAGTGCAATGCTGTACAAAGTATTATGCAA
TATGAAATAGTATATGCCAGGGTTCCAACCTTTTCTTTAGAGCTGTG
>Unigene0000058
GCTATCTACTCACCGACCCCTTTGGTCAAGCTTTCCCTCTTTCCTATTGACTCGAGTTTG
AAGTCACCAACAACATGGATGAGTATGAGACTCTTATCCTAGGCATACATGTTGCCTTAG
CTAAGGACATCTCCTATCTCCATGCCATGGGGGATTCCTAGTTGGTGTGTCGACAGATTA
GTGGCGTAGCGAAAACCTTAAAGCTTATTGTGACTTAGTCCAGGAGTTGACCCCACGCTT
CACCTCATTTACCATAGAATCGATACCATGCGAGTAGAATGCCTTCTCTAGTTCTTTGGC
TACATCTACCACCCAATTTTAGTCACATTCTAACTCTCATGATGACACCCTTATAATACA
AATATGCCAAGCCTTAGCCACCTTGCTTCCTTGAGATGTTCAGAATGTTTTTCAGATTGA
GCCCCATGTCCCTGCA
>Unigene0000059
AGTGTGGTGTGCATGCATGTAGTCGGGATAATAAACTTATAGGTACTGCAAGTTGGTAAG
ATCACCGACCCATGGTGAGAGAATACCAGAAAAGCCATTGCTAAGCACCGTTCAAATCCG
TGTCCACAATTAAATACCAAGGTGTTGCTTCTGCAGGCACAGATGATGCAGGACTGTAGG
CGCGACAGGTGGAGGGAGCGCCAACAGCCAAGCAACCACATACCAGTTTGCAGAACCTTA
AATGTGGCTTCCCAACAAAGCCCAAACCGCCGCTTACCAAACGAATCACATATCAAAGGA
GGAACAGAAAAAAATTGAACGCCACATAGAATGTGTTGGCACTGAAACGTTGTTGCAGAA
GCTCGACAACGAAAACGACACGAGTGCCTCCCACTGTGAAAACGCATACATCACAATCAA
AGATAAAACATATTT
>Unigene0000060
GTGTTTGCACATTTTATAAAACATTTTGTGAAAATGAAATTTCATTCTCTATTTCCTTCT
GAACATGTCAAAGCTGCAATTGGGAAGGATATGGCTAAAATCTCCATGGGTTTCTGAAAG
GAGTTTGGTTACTTCCATTTCATGTTAGGGTTAGGGTCACATTCTGTAGTGTTGTTCGTC
ATATATTTAAAACGATTTTTTGTTCCGTTTCATGTAAGGGTTACAGTTGAAGTCGAATGG
CTAGTCATGTGGTAAATGCCGGTATGACTAAGGGTACGGTTTCCCTTGGGATGATGCAAC
TGGCCATAAAGAAAGGGGGGTTGTTTTCAGGAAGATATATGCTGGGAGGAGCAGCCAAGG
TTAAGGATCTTAGTAGTCTGAAGGATCCATATTTTACTCATAAGATGGGAGAGGCAGATG
TTTCAAGGGGATTTTGTGCAAAATATAGTACCATTCCCATGGGAGGGGCTTGTGTTTCAA
GGGTTTGTTGCATTAAATGTAGTACTAAGCACATGGGAGAGGCCGTTGTTTCAAGTGGGG
TTTGTGCAAAATATAGTATTACTTCCATGGGAGGTGCAGGTGTTTCAATGGGAGGTCATG
CAAAATATAGTATTACTCGCACAGGAGGGACATGTGTTTCGACAGGGTGTTGCACAAAAT
ATATTACTCCTCCTGTGGGAGGGGCAGGTTTTTCAGTGGGCTGTTGTGCAAAATATAGTA
CTATTCCCATGGGAGGGGTAGCTGAAGAAGTAGGTAACGTCAGGTTCGGCATATTCTGGG
ATGCTAGAGAGGGCTGTAGATTTCCCGAGGGATTTTCTTTTGCTGATGCTCCACATAAAA
TTCAAAACTATATGCATCGCGAGGGGTATTTTGAACCTCTCAGTACTTTCATAATCTATG
GAGATGCCTCTGATTCTACTCTTCCCCACAGTAGCAGTGTGAAAACAGAAGATTCATTTG
AGATTGAGATTGTTGTTGAAAAAGATTTAGACACAAAACCCCTTTGGATAGAGAATTCTA
TTCTGACAGATATGTTTATGTTTGCACTTGACAATCCCGCTCCCTCCAGGATTCTCATAG
TGTCTGACAAAGACGATCTTTATCCTGCTATAGAGGAGCTGAAGAAACGAGGCTACTATT
TTATACATGGCATGTCGGGTCAACAAGATATGTGAATTGTAAGTGCAATTGTAATGTAAT
TATTACAAAGCAATTTGTTTTTGTTTAGTTATAGAGTAACTTCTGAAGCCTCATTGTAAA
CGAAAAAAACCAACTTACTAG
>Unigene0000061
CTTCTCCTTGAAGTCCTTATCCCATGCATTCCTGAACTCCGGTCCCAGAGCCGTAACTTC
CTCCTCCGTCGGTCGCAGCTTGGACGAGATATCAATCGCATTCCAGCCCAGCACCTTATC
GTTATTCTTGACCAACTCAGCAGCATCGACCCTTCCGCTCAAAATACGATCGATAGTCTG
ATCCGGGTCCAGATTCGTCCTGTACGGATACAACAGCAAATGATGATCCTGATAATCTTT
ACCCACACCCCTTAACTCTTCAACAACAGGCACGCCCGCGCGAGCCAGGAACTTGGAATC
ACCCAGCCCCGAGCGCTCAAGCACAGGCGGCGTTCCGCACGCACCGCACGTTACGACGAC
GAGTTTACGTGCCTTGACTGTCTTAGTGGGATGTGCAGTCAATCCAATGATCGCCTGGAA
TTCCGG
>Unigene0000062
AGAAAATATCACCAAAGTACAATGTTACCACTCAAATGAAGACAGCACAATTTTAATACT
CGAAAATAATTCCAATGTTTTGGACGTATATATATGTATATGGAATATAATAGGATACAT
CTGCCATTTAAAATGGTTATACACCGAATTTCCCATGACAATCATTTATCCAATCATATC
TCTATATAGCAGAACTAGTGATGAATTCATTGAACCCTCAGAAATTCTCGTCACAAGAAG
AATGTCCCATTAAAGTTCTCCCTCGCAGAAAATACCAATCTCTTTCACACCACTTTGCTA
GTTCACATTAGTATCATAATAAATAAAGTATCTTTCAGTACTTAATGTAGTAATAAGGTT
ACTCCAGTCATTATCCTGTCCTTAAGATAATGTGCACACCACTGTCAGTGTCCACAATAT
CACTAATCTCTCCAACTTTTAAGGCAAATGTAGCTTCTTCAAAAGGCTTCTGCATTTTGC
CTCGAGTAAATGACCCTAAATCCCCCATCCTCTTAGCAGAACTACAATCAGAGTATTGGG
ATGCCAGGTCTCCAAAACTGGATCTTCCCGCTACAATTTCTTCTCTCAGCCCTCTAAGCT
GAGCAATAGCAGCTTCTTTAGTAGTGCTCTTGATCCTGGCACCATCTGGGTCCCTCCATG
ATTCAGGCCTCCTGGAACCCTGGTGCTTAATAAGCAAGTGGGATGCCCTCACCTTCTCGG
AACTCATATTGTCTGGTGCAAAATTTTAATCAAGAATACCGGAATGATTTAATAGCTTTA
GCCCTATAGCCCAAAATCCCCTTGTTGTCTGTAAATTTTGTGCTATTCGTTTGGGGTTTT
TTGGATTTCGAAGTGAAGAAGAGGAAAAATAGTCCTATAAATATGCGTTATGGGTGGAAT
GGGAGGAACAAGAAAAAAATCCCCGAAAATAGAATGGTGGGTATCACTATCCCCTTTATA
AAAACTGAAAATTGATGGTAGGTAGGCCTACGATAGTGGGGATCTGTAGAACCCCGAGGG
ATTCGATGCCTTAATATATTTGGGGGTTTATTTTGATTTGGGGTCCATACATGATAGAAG
GACCGGAA
>Unigene0000063
AGAGTGTGGACCCTCTCAATACAAGCCCGGTCAAGGAAATCTAAATTAGGTCCCCAAACA
TCAGACCCAGTTCAGTACCCAGTTCTGCTTCTAGAGGAGCTGTCGGCAGGGAGAAAAATT
GCATCCAGTTATGCCACAGGGATGCTCGTTTGCCATCTTTGATGCAATCCTGTTGGTCTA
AATCATGTGTGCAAGGTTTGTCACCTGTTACTGGTGTTCTTGGACTAGAGGAATTAGAAT
CAACTCTATTTCCCGGAGAAGCAACACAAGGGGAAGGGATTGTCTTTGCTAAAAGGCATA
GATAGGAAGAAGAATAACCATACGTACCTAAGTCTCGGAGATGGGGACGAGGTTTCCTAG
ATGGCAAAAAAATTCCCAATTTTTGGGGACGGCAGGGCGACGACTATTAAAATAATATTT
CAATATTTTAATTATATCCAATGAAATTTAGGATTTAATCTGTATTTAAT
>Unigene0000064
AGGTGTCTGCACACGCCACTCGAAAATTGTAGTTGGAACTGAATTAGGGTTCATCAGCCC
ACTCAAATTATAGTTTCAGCGAGTTAGGGTTTTGAAGAATTTTAGGGTTTAAAAGAATTG
GAATGAAATAAATAGGGACTGATAGGCAGGAGAATGAGCGGTCTTGAATCTCTACTCTGA
GAAGGCGGCACTCTCATGCTATGCCTAAAGCTCGCTAAAAATCCTTCAAGCATCTGATCG
GTGTACAATCCGGAGTGAATCTATTTATTGTGATTTGTTTATACCTATCCTCAGAAAGGC
AATGAGGAGTTTTTCAGCTGTAAAGCCAGTTCTGCTTCTGATTTCAACTGATCGAGAATA
GCTGTAATTTATCTGAGCCCACCTTCTCAATTCTGTTTTTTCATCAGTGTCGTTGTAGTT
TTCAACTTATTTTTTCAACCCGTCTTTAGGGTTACGATTTTTCATCGTTACGATTTATGC
TTTATACTTAACACACAGGGTCTGCATCATTTCTCTTTTCTCTGAGGTCTGCCAATGAAG
TAAAATGATTAAAGGGTTTAATATGTTATGAGTTATTGCTGATGAGGAAATGAACCCAGT
TAATGGAGTTGCAGAGGGTTCCAAGCCCTTGATTATCAAGGAGAACCTACTTGGAGTTGC
CACTGCATATCAATGACAATAACGGGTTCCACTGAGGCTTGTTTTTTATTGCCTATTTAT
CACAATCATGTAATCTAGCCCCTTTATTTTCTTCACTTGCCAATGATGATCTATCCGATT
AGTGGAGTTGCAAATGGTGCTGAGACCTTGTGAAAACAAGGAGAACCTACTTGGCGTTGC
CTTTGCATCTCAATGACAACACTGGATGTAAACTGAGGTATTATTTCTTGTATAGGACTA
GGCTTAGCCTTCAGTTATTTTCTCATTTTAAGGTTAGGGTTTACTTCGTTTTTTAATTTG
GGTTTGGTCCAGGCTCAGTGATTTCATTTATGGGATTGCTGTTATGTCCAAAGTTATCTA
ATAATGGTATATTTATTAGGATAATTGATAGGCTGAATTGATTTTCTTACTCTGATTACA
ACATGTTTTCTTTAAAAAGACATATAAGACTCGGATCGTTTAGAATTTGATGAGTGTTCG
TGGATGTACTGATCCATTGCCTTTTTATTTAGTCAAATATATGTGCCCTTTTCCCTTTCG
TTTATAGGTGCATGTCGCTTCATAATGCAAACATCTCAGGGAAAGTTTAAGCTACACTTT
CTGTGTGCAAGACTTAGAATGCAGACACATAAAATTGTAATCAAATTACAGGTTTAACAG
ATTTTTAGACTTCATATTCCACATTTCCTTTCACAGCCTATTGTAATCTAGCAAGCATAT
GTGTCAATGATTTATGCCGTTGCCCCTTTCGCTTATAGCTGCATGTTTCCTCATTATGCA
GACGTCTTAGGGAAAGTTTTAGCTACTGTCTGCCTGCATGACTTAGATTGCTTACACGTA
AAATTATCATCAAATTACAGATTTTACATATTTTAAAACTTCATATTCCGCATTTCCTTT
CACAGCCCATTCTAAACTAGCAACCAACTAAAATGAAAAGTGTGCAGGAAGCCACTCAAG
GGTATTAAGTCAATTATAAATGCACAGAATGAAATCATCCTAGATGGTAGTCATTGATTC
AACTTGAGCAAAGTCGTTCACTCTTAATGTCATTAGGACCTGGCAAATTGGAATGTTTAA
AGCTGCTGGGAAAATGAAGGAACCTTATCCAAGAAGGTGGTTTAATATACTGTATAAAAA
TTTAGTGCCATGGACCTCAAAGCCCTATTATCTTGTTGTGGATGGTCCCATTTTGATTTT
TCAACCAGCTATAGGAAAAAATCATCTTGACTTGAAATTGGGAGTTCCACGCTTTTGGCC
TGTTAAATTTCAGAGGTGTTTAGCTTGAGTTGTTTCTATGTGGCACTAAAACTGTATTTG
ACTAATAATTTTTGGTCATTTTGTAAGGAAAATTGCAATGGGTTCCTAAAGTATCTCAGT
AAAATTTGCAGATGAAAATGGTGAAAACATGGGAGACTATAAATTGGCTAAAATGTTCCT
GAATTTTTGCAACATCTTTTGCTGGGATATTAATGGAGTCTCCTCTCCATGAGACTATGC
CTCATGTTTTATCAGCAATTTGAACCTTGTAGAACTGTGTGTTGGATTGCCTCTTCATTG
TTCTTATGTCAATGTCAAAGTGTTACTTTGGCAAAAAATCAACAAAATAGGAGGTGCAGA
TTTCCAACCTCTGTCAGAAAATTGGCGCAAGAGGAAACATTCTTTTTTTTGCTTGTAAAA
AAAATATGGAACTTGATCCTTAATTGGGCTGCTTTTTAAGCCTCTTCACTCAAATCTCAA
GTACTCCATAAAAAATCAAACTTCTTGTTGCATGCAAATTCGTATTTGACATTTGAATTG
GTATAGTACGAGTCCTTAACCTGTAAGACAAGATAACAAAGGAATCGTTTTGAAGTAT
>Unigene0000065
AAAACCAATGAGAAGGTGATCAAGTTGCAACAGAAACTCACTTCCTCAATCAAGGCTATG
GACAAGGAACTAAAACTCTGGAGTGGATGTATTGCAGATCTCCGTCTAATGGGCCAAATT
GATGAGAAGATTCTGTTGGCCAACAATGTGTTTGATGATGTCAAGAATAACTTATCAAGG
ACATGGATCTTTAGTGTTGAATGGAAAATAAAGGTTCTTGAAGAAGCACTGAGAGAATTG
AGGAATGTATGGCTGAAAGGGGAGTCTTTTAAAACTTGTGTTTTATCTTCCTTCAAAGAT
ATCCACTGCCATCTTCAGGATGAAACTACAGGTGTTTTCTCTCTCTTCAAGAAATCAAGG
CTCAGTTTAAAACCTTTGTCAAGGACGATTTGTTCAAAGAAGAGTTGATAACTAAAGAGA
AGATGAAAG
>Unigene0000066
ACCTTTTTGATGAGAAGATAGTGCCTGCTCTTCTTCTTCATCTTTGTTATAAAGCGCCTC
TTCTTGCTACAACAAATTCATCAGCTTCTCAAAATTGATGGTTTGATCTGACAAGTTGAT
TGTCATCACAAAAATATAGTAAGAGGAAGGAAGTGCTCTCAAAACAATGGACACAAAAGC
TACAGCAAAAATCTCCTCTCCCAGGGCTAGAAGTCAAGCCATCAATGCTGCAACTCTCTG
CAAGAAAGTCTTAACTTTCTCGTTCGGCTTGAATTTCAGTGTAAGCAACTGACTCGGCAA
ATTCAGTATTGTGTTCTTGTTTCGGGCCTCGTACACTGTGCTTAGCTTTTCCCATGCTTC
TTTGGTTGTTTTGGCATCTCAAATGTAGGGTTGCACATCATCGGACACTACGAACAAGAT
TATCAACTTGGCCTTGTGATTGGCCCTGTCAAACTGTCGTTGTTGGGTTTCATCATCTAT
TGATCTGGTTACTAAACCATTTACAACTTGCCAAATTTCTTCAAACTCAATTTGAGTTCG
AATTTTGGTCTTCCACGCGGCGTAATTATCACCATGGAGCAACAACGAATTAGGCA
>Unigene0000067
GTGGAAGGAGGATACATAGAGCAGGAGAAGTTTTTACAGGGTATGTGAATCCATGGATGG
ACGCCTGCCAAATCATGGAAATTTTTTGTCAGATACGCTGGTAAACAGGTATGGGCCCTC
ATTAAAGTGCTTTTGGTAGTTGCTCATTAACCTTGACAATTGACCACGTTGCATAATGCT
AGGCCTTTGGGTTAGGGAAACGAAAGGAATTGGTATTGTATGATATTTTTACTTGATCCA
AATGCAGGATGCACCTCAACGATTTGACAAAATGCCTTGAAGTAATGTGCCGACTAGGTC
TTTATGCCACGTTTGTAGGTTATACACAGTTTATATTTGATTAGAGAGGATTCAAAATCC
TCAAGTAAAAGACAATTTGCAGGTATAAATCCAATCTCCACAATCTTTTCTAGGCATTCC
TTTATCAGGCACATAATGCTGTGAGATTGAGATTAGCAGTGGATGGCATCAACATTGCAT
GGTTTTGTATTACTGTATATGAGGGATTGGCAACGCCTTGGTCTTGGGACCACTCACACA
TTTTCTTATCTTGCTCCACGTATGTACTGTGGTAGGGTAAATATGCTTGGACATTGGTTA
ATTGGATTGAATGTGTGGATCATTTGGTGAGTTGGCTCCACCTATGGTGACTTGTGCTTT
GAAAAATAGGGATCCTACGAGTTTCTAAAAAAATGTCTTAGAGAAATGTTTCTATGGACT
ACAATGTTTGGAGGATGTGTAAAAAAAATCTTATCAGCTAACAAAGACATTTGGCATGTA
TAAATCCAACTCCAAATACCTTAGCAAGAATCCTCCCAAGATGAGAAAAATGGGTTTTTT
GAAACATTGTATGGACATCCATCATTGTATAAAGAATAGGGGATCCTTGTCAGAGGTTAT
AAATGATAATGTTGTGGAAGACGTTTATGCAAAACATGGAAGCAATCGACAAGCATTTAA
ATTGTTTGACAAAATACCCAAAGGAGTGTGACTTCTTAGTTGAGAGACATGTCTATTGGA
GTTACGAATATGCATTGGATCTTGCAAGCATGCAA
>Unigene0000068
GCAGGCCATGAGAAATACTTATTTATAGACACGTATAACCAAACCATCTTAGCCAAGGGA
TTTTCTGAGTATAACCAAAGCAGCATAGCCAATGAGGATAAGATGAAGGAAACTTTTATA
GTGCAAGGAGTCTATGCCTACAATAGAATGTCATTCAGACTCTGCGATGACTTAGCTAGA
TTTTGAAGGATCGGCCTGATTATTTTTGAGAAGATGTCAACTAGAAATTTCAAGACCTTC
ACGGTCAAGACCTTCATGGATGATTTTTGGAAATTGGTAAAACGTTGAGAGTGTTGAAAG
GACCCACATCCTTTTACAAAAAGCCCAAATGGCCAGATTTAACGTTTAAGTACACAAGAT
ACGAAGACCAAAGTCAAAAAGTACCAAAATCCAAAAAAGCAAGACCCACAAAAGAGTTAC
ATATCTATCA
>Unigene0000069
CCAAAGTTGTGAAAAATGGAAAATCCATTGATGAGCTCACAACAGGTCCATGAGTGGGAG
CTCATGTTTTATTTGCCTTGGGTGTCAGATGTAGGTGCATCCAAGGGGATTGTGCAAACT
TGCATCACCCCAGAAAATAAGGACACATGAAATTTTATTTTAACATACAACAGTCAATTC
CAAGAGCTGAGAGTTTCTAGGAGTTTGTTCTCCTAAAAATAGAATTTGTTATAACTGATT
TTCGTCCACATAGAATTAGAAGAACAATTGTAGTCTATTAGCTACTTTTAGAATTGGAAA
ATAAAACCAGGAATCTTTGTTGTTGATGGTTATTATAAAACGCAAGTCAGTTGAGTCTTG
GAGTGAAAGGTGACTTTGTAGGTGTTGGTCCCAGAAAATAAAAGAGGGGATTTTCTGGTA
AATTTTCTGAGTATCTATGGTTTTAATTCTTCTTAAGTTTCAGTTGTGTATGAATTTAA
>Unigene0000070
TAATTAACATATTTTTATTTTATTATATTGCTTGTAAAGATAGATGTTCGGAGCCAACAG
GCCATCCAATCTCAAAAAATTACAGTCGCTTCTTCGTCTCACCAATCCTTCTCCTCACCA
AAACAGGATGACTCGAGCTCACTAGGTAGACCATTAACCTATTTGGCCGGCCCCAGACAT
ATATGTGCATCAGTTTTGTTCGAGGCAGACTATAGACGTAAGAGGACACCATATAGTAAC
AGTAAACATATGCCTTTTTTTTTTGTTTTGGTTTTTTTGAGGACCAAAAGAACTAACAAT
TGATGAAATGTACTACCAATTAGTAAAGTATTACCAAAACTTTAGGGTGAAATGTACTAG
GATTTGGAGCCAAGGCCAGCTTCTCTTAACATGGAGGCCAATCCAGCAGCAATTTTTTTG
CCCCCTTTCTGCCCTGTTTTTGGCTTTACAGCAGGGGGTTGCCATTCAGTAACCACAACA
GATATCTGGTCATCCGCATCACGTTTTTCTTTGACAACATCAGAATCTCCTCCTCTTCCA
TTCACCTCTTTCATGGGACAACGAAGAACTCCATTGCTACTGCGAAACTTCAGTTCAAAC
TCACTGGTAAACCTTGACCCCCATCCAGAGCCCTTAACAGCAATTGAAGTAATTTCTCTA
TTTACATCAGACACAGAATCGTGAGCTACTTCGTTAGTTGTTCTCTTGTATGGAGAGAGC
CATTTGGCTCGCATGTACTCTGATTTTCTCCAAGGCGGAATGTGCAAACCCTTCTTCCTC
AAGGATTGTTTGGCAGCATCACAAACAATGCAAATAATTTGCTGCAGTCGATCTGCCTTC
CCCACAAAAATGACTGGTAGCATTTGTAAAACAGCATCATAATGGGCAGTCGATCTAGCA
ATCTCAAATTGTGATCGGAAATCAATATCAACTATTAGCCTCTCCGACTTCCCCATCAGC
CCGGCTCCTTCCAGAATAACATCAATATACTCATACTCCCCTGGAGAAAATAACAATGTA
ATGTAAGTTCAGAGACGGGTACAAATCAAATTAAAAAAGGAGGAAATAAAAACTTTTATC
AAGGTCCATGGAAGACCCCGAAAACGTATTGGGGGTTGCAAATGTATAAGACAATTTTGA
ACCATTAACCAAATACAACATTGTATGATCAAATCTACAGACACAAAAGACTATTTTATA
AAATCTATTAAAATCTACCCACAAAATTGTATGGTGAAACCTACCCAAAAAATTGTATAA
TCAGTTAATAACATCTACTCGCAAAATATCTTGAGCTATTGACCCGCCAGATTACATATG
TAGTTTGAGCACTGTTATATTTGCAGAGTATCTGCTTACAACTAAGAGTTTTATCACAAA
GATCTGATGCTGATAAACTATGATATGAAGCAGAAAATTGAAATATTTCAATTTTGGGGT
TCTAAAAATTCATGTTCCTAAATCGGCCTTAATGTAACTACCTAGCTTCCTGGAAGTCAA
GCTAAACTTTGTCTAAATTGTTCATCTCATTGTTCTAAATTCAGTATTTCATTTTTTTTT
TATTTTAGGATGAAAATTCCAATTTGGATTAATGCAGCCTGCAGGTATCGGGCACATGAA
TAAACCTTCTTTCTTCAGCGTAGTTCCTAAAGACTGAGGGGTTTCTATTCTGCTAAATCC
GCCTGGGATCCAAATTCCACAGTATTTTAAAATTACCAATAATATAGGCTAAAGCATGAG
ATGGGTTTTCATCCTCGATTTCTCCTTGATTACATCACATACACAGCCATGACTAATTAT
AAGTTTTTTCTATTCCTGTAACTGCCATGAACAGTAATGTTCTAGTATTGCCCATGGCAA
CTGTGATGTATATCGGCTACAACTGAAACATGGCAGTGACGATTGTGATGAGTTATTATA
TGATAATCATCATGGTAATAATGTGCCCATATGATAATTATTAAGATTGAGTTATAGGCA
GGGAAATTTCGGATCTGTCTACTACTGAAAAAATTGGATCTTAATTAAACAATCCCTGGG
CAATGGCAGACTGAAAAACATTGAATAATATAACTTCAGTCTTACCCGTAGGATAACCGC
AGGCATGATCCCATGTTGAATTGCACACAGCAGCATCGTATCCCAGAGATCTGAGCCGGT
TCATTATGGCCCTTCTAAGGCATCCATTTGTGCATTCATCCTTGTCCTTGCAGATGGTAT
TGGCTTCATGGTTTGCTGCTTCTACAAACTTTGATGTATCTGCCAAAATGTTCCTCTCCC
ATACACTAGCACACACAACAAGACTCTGCAACCCCAAAAAGATTGGATCAGGAACAATAT
TTAGTTGCTGGCCACATGTGGCTAGAACTGACCAATGGGACAGAACAAATGTACATAGTT
GAAAGGGCAGACGATGAGAATGCTTATAGTGCATCTGCATTAACATGATGCAGATGCTCA
AGAAGAATAAGAACAAATCTAAATAAACAAAAACTTGGAAGTGGCCAATGCAATGTCTGA
AACCCCAAAGCTATGTCAAACAACCACTTTCCAGTCATTTTAATTCAATAAATCACAATG
AACTTCATGCTGAGATGAAATTTGACAGAAAGAATTCCCCAAGTCCCTAGATATAGCCAA
TGGGGCTGAAAAACAGCATATGGCTGTCAAATACATTCAGAGTGTATGTCTCTTCCATCT
CCAATAAAGCAATACAGAGCTTGAAAAGAATAAGAACGGAAAGTAGTAACAAGCTCTTAA
CTATCATAACTATCATAAAACAGCGACGAGTAGCAGATGCAATGCCAAAAAGCTTACGCC
TGGGAAGAAATCGGTGACTAGGGTTCATATTAAAATGAAACGATGCCCACTTTCCCAGTT
TTAACCCCAACCGAATTTTAATAGAAATTGTCTTGATTCTCTGAGAACAAGAAGAATAAG
ACCATAAACGGTGACAAAATCTAAAGAAACAAAACATTGAAATGTCTTAAAACACGAAGC
CATGTGTCAAGAAACAACTTACATTTGAAGTTAGGAGAATTAGACAATGGGGGATCACAT
TGAACAAAACCTATATGCAACATGGAATTGATGATAGGGTCATATCAAAATGAAATTTGC
AACAATTCATGGCGATGCCTCATATTCAAATGCCCAAGAGACATGATGAAGAGCTTAAAT
GATAAAGTACTGCAATTTATTAAAGCCCAAAAAAATAAAATGCACACAGGAGAAAGCCCT
TTTCTCCATTCTTACACCCAATTGAAAATTTCTACGGTTCTTTTTTTTTTTGTGTGCGTG
TTTTTTTTATTACGAGGCCTTACTTCAGATTCAATTCAAAATACTGAAATGGGTCTTTTA
CCTTGAGGATTTCGCTGACTTCGCCCGATCCAATGGCAGATTTATGATCATCTTCACTAT
CGGCATTTCCATCAACATTGTAATGTCCGTGCAAACAATTGCAGCGAGCACGCCCACAAT
CTGGATGTTTCTCCCCATTTTCCATGAAATCATGGACCATCTCCGTCAAACACACAGAGC
TCAGCTCATGATCTCTACCGCCGCTGTCAAAATTATCGTTTGCTGTTCTCACCATAATCA
AAGTACCCTTCTTATTCTCGTCCTGCAGCCTTGAGGATTCAGACTCGTCGAGAAGGCGAG
GACTGGGGACAACTTTGGAAGAAGATAGGGTCTCAGTCCTTAAAATGTGTGGAAATTGCC
GTTCAAAAATTCTCTTCAGCTTATTAGACTTGGCCACCGCAGGCTTGCCTGCAACTATCA
TCTTGCCTGATACCTTGGTACTATTGTTCAGCATATTAATACCCCTACGACTTGGCATAA
TCTAACTCACAATACGGGGTTTTTACGACCTTAACTACAAAAACATTTTCACTCAACAGC
CTTCAAAGCTGTTTTTCAGATGTTTTTCCTAATTGATTCTTTTAAATTTGCAAAAGCTTC
AAATGCCAGGATTTTCTTCTTGTTTGTAATTTAAAAAAACAGAGCACAAAAATCGAAGGA
AAATACAGTCAAATGGTAGCTTATGGCTGAGGGATTAAGGAAGGATCTTTGACAGCTTTT
TTTTTTTGAAAAAATGCTCAGGTTTTAAACCTTCAAAGGCTCAACAAATTTGAACAACGA
TAACTGAGAAATGATTTTACTCCTCTTGCTAAAGGAATATTGTTCTCAAATCATGACAAA
ATTGTTCTCGTGTAATCATTTCAAGTGTCAGACAACGCCGGACGTACAAAAATGAAGCCA
AACGCTTCAAAATTGCCTGCAAAGTAGAGCTCAGAATGTACCTACAAAACCTCCTCAAAA
CTTAAGAGTCTGAACAAATTTGCAGGCTCAAGTTATTTCCCTCAATCTGCCCAAAGTTTC
TCACTTACAGGATATTTAGCCAAATCGGCTCAAATTATAGCACTAAATACGCCAAGTTTT
ACAGGCTCGGGATTTTTCGCTCAATCAGCTCAGAGTACTAAAACCGCAAGCTTTTCACAG
GCTCAGGTTTTCCCTCTATCTCCTCAAATTTTACTTCTAATGACGAAATTTTCTCACAAG
TTCAGGTTTTTTATCCTCAATCTCCTCCGATTTAATTGCTAAAACCGCAAATTGTTTCAC
AGGCTCGGTTTTCCCCCTCAATGCCCTCACATTTCACTTCTAAAGATGCAGTTTTCTCAC
AGACTCAGGCCGTTTTCCTCAATCTCGTCAAAATTTACTACTAAAATGCAAAATTTTCAC
AGGCTCGAAATTTTTCCCCTAATCGCTTCAAACTCTAGCACTAAACACACAAATATCTCA
CAAACTCATGTTTTCTCCTCAAATTTCACCTCTAGGATCGCAAATTTCTCACCGCCTCGA
TCTCCCTCCTCAATCTCCACCTCTAAAACAGCAAACATTTCACACCATCGGCGTTTGTTG
TCCAATCCGCTGAAATTTTAGGTCAAAAAACACATATTTTCCCATGTTGAGCGAGAATCG
GTCCTAGACAGAGGATTTCCAGAGGCGGAAGGGAAATCAGTACTGAACACGCAGATTTTA
GCAAAACATATCGGTCTTCCACCGGAACCGACCCACTCCAGTCGTTAAGAAAGAACGGAA
AATTAACAGAATAAAACAATCTCACATTCCTTGCGCCACATTTTTCTTCATTATCTTCTT
CTGCACTCCAAGGATTCGAACCCTCGCCCTCTTTAAAGG
>Unigene0000071
AATCTATAAAGGTTTGGTAGTTCAGTGATTTTTTTTTTGTCTGAGGGAGGTCACAACAGT
ATCCGGGCAGGTAGCTCACCGATTGAACATTTCAGTATGCATGGAGGTTATAATGAGTTT
TGAAGGGCTAATGGTTTACTGATGAGTGAATGATTTCATCATACATATGGGAGATCACAA
TAATACCTGTAAAGAGTAGTAGTTCAACAACGGAATCTTTCATTATGAAGATGGGAGGTC
ACAACGTAAAAGTTTGGTAGCTCGGACATAGAACCTCTCAAGAAACCTTGCAAGTCATAA
TAGTATACAGGTCAGTAGGAGAAGTGTGTATGAAGGGAAGACATGATGGAACCATTGAAA
GGTAAG
>Unigene0000072
GAGGAGGGCAGTCGCATCAAAGACTTGCGCCTTATTCTGGAGCGAGTCTCCTTTGCTGCA
ACTCTCTTCGATGCTGATGGTATCTCCATCCGCTTCATGAACACGGATCTCTCCGGTGCC
CGTAACCAGCAGGGTAGGCCTCTTCAGGACGGTGTCGCGAATGAGGCTCAGATCGAAGAG
ATCATGCGTGGTGTTCAATTCAAGGGCCTTACTCCAATGGGTACCTCGCTCCGTAAAAAG
GTCATCGACGAGATTATTCTCTCCAGGGCCGCTCAAAATCAGCTTAGGAAGCCAGTCCTG
GTCATCGCTATTACCGACGGTCAGCCCGCTGGTGAGCCCCAAAATGCTGTCTTCGATACT
ATTCGATACGCTTTTGATACCCTCCAACAGCGCCATCCTCAATTTGGTCGTGGC
>Unigene0000073
ATGGAAGCCACCTTTCCATGTACACATACTTGCATGTATCATAACAATAGGTATTGGCAC
AATTGTATGGACATATTGAGCATCCAATTGCCTTTTCCAGCAAGAAGTTGGCCAAGGTAG
AGGTGAGCTACAACGTTGTAGAGAGACAAGCCTTGGCGATGTGCACTTAACGAAATTCAG
GAACTATCTATTGGCAAAACCATTTGTGTTCTACACAAGCCCCGAGCCACTAAAGTATTT
GATCAATAGACCTATTATACACAGGAAAATATGTAGATGGCTAATATTTTGAGAGTTTGA
GTTCAAAATTGCAGTAAAGTTTTGGAAAGACTAACTGAGGACTAGATTACTTATACA
>Unigene0000074
TAATCAAGACAAGTCCAGGGTGAGAAAACAAAGAATGATACTGTACAGTCATGGACAAGT
AAGATAGAAATCCTCAATTGGGGTGGCAGTGCGAGATGGGATCCCAACTATTATTCTATT
GCTGCTCTTCTTCTTCATTCTGGTGAGGAAGAGAAATAATTAAAACCAAACACAAATTTC
ACTTGAGAGACTGATTCAATTTTTAAAATAGCTATCCTAGGGGAAGCCAAAATGTACATC
AAAGGGACCTGTAGGGAAGAATTGCAAATTACCATAAAATTATGTATATTAATCTGTTGT
ACAAGTGTGAATGGAGGATAGCCTACCAAACTTATTCTTCAAATTATAATTACCAATCAC
AATGTAAAATATAAAAACAATTCCAATTAAAAAAACTGAAATCTTTGTATCCAAAAAAGA
AGAAAGGAGAAAAAAGAAGGAAACTGTAAAAG
>Unigene0000075
AGGAACCATTCCTAGAGCATAAGAATACAGAAAAGAAGTTGGATCGAGGTCAGTCCTCTC
AAGGAAAGAGTGCCAACCATGTTGTTAGTCAAACCTCCAATCCCTTTGACTCTCTTATTG
GCTAAGTCTATCCCATCAGCACCCACATCCATACCCATTAAAATCAAATCCCAGGAGTGT
GTCATTACAACACAACGCGCTCGTCTTATTGTCCCAGGACCCCCTCTGTCTATTCCTTCA
AACCGTCATTACGATCTCCTTGAACAGCTTGAGAAGACACCGCCGAGATCGCTATCTTGG
ATATTCTTAAGATATCTATTGTTCATGAGGATATCCTCTATAAGGCCCTTCAGGAGTCAA
TAGTTCCTTC
>Unigene0000076
TATTTTCATTTTCATATTTATTCGTACGCCACATCTTATAAGCTCTTTCTTCAATATCAG
TGACCCGACGGCCTCTAGATTTACAAAAATATAAATCTTGTCATCACTTCAAATGCTCCT
CTTTCCCCGTTTTTTATGTTCTAAGTATATTTACAGACGGGAATTATAATCACCCAAGAC
TTGAAAGATTTAAAAAACAGCAAGCAATTTACAGTGCGTGATGGGCAGGCGTCCATGCAG
AAGCAGTGAATAAGGGGAGATCTTTCCAGCCAAGTTTAAGCGTTCCATACTCTTCATGTA
AGGTGTATGGCTGAGACGGAAACATTCCCAGCAAAAGCTCTGCCTGAGCCGCTGCATTCC
CACCAAGCCCGAATTTGGTGAATCCTGCTTCCTCAACCTTCTCTCTCCACTTGTCAAATT
TCACATACTCACTCCTCGCTGCAACAATGTTCTTGATTTCACAAGACAGAAGCTGCTGCT
CAACAATATGCCTCTCAATGCTGTCTTCAGGATGGGCTGCACCCAGCGAGTCGAACATGG
CGGAATAATAATACATTGCGCCCATGAATCTGGAGAGAAAGGAGCCACTGCGGCTCAGAT
CCTGCTCCACCATTGTGATAAGCTTGGGAGAGAGCCTCTTTAGCACCCACAGAGTGTTCA
TGTCGGATCCCGTCACGTCGTACAGAGAATGGTGCAGCCAATGCACAGCTAAAGTTTCTC
CTTTTCTCACCCCGAGCTTTTCCCTGCAATCTGCACCCATGTCGCCCACTTTGTCTGAAA
CCGCATGAAATTCGAAGGGAATGCCCAGCGTGTGGGCGAAATCGGAGAGTCTCCTTCCTG
TTGCCTGCAACGCTTCCATGGAGTTTCCCAACCCTGTTATTCGAACATACGGATGGCGGC
CTGGGCGAGACGCGAGAATGTGGAACAGTCCCGGCCATTGGAGCCCTTGCATTATGTCCA
GGTCGATTATGTGCAGTACTCCGCTCTCCCCTTCCAGAACATGTTGGATTGCTTGATTCG
CTGTGAAATGACAGAATTTCACGAACGGGGTAATGCCATTGTAGACCTGGAATGCCGATA
AAATTCTCTGGGATTTGCCTTTGTCTGTGATCGGAGAATACAATCCCACCACGGAGCTTC
TTAATCGATGCGTCATGGCTTCCGCAAAGTAAGCAGCCACGCGGTGTACCGAGCTTCCGT
ACGGGGAAGAAAGTTCTTGAATTTCCAGCAGAAACAGATTTGCCTGTTCGGAATTGTCCG
TGGAAATGGCTTCTGCGCATTGTAGAAGAAGACCCAGAAGATGCAGGCCTTCTGAATCCC
TGGAAGAAATTGCAGCGGGGCTGTGGCCGGGCATGGCTAATGACTCATTTTTTATCTCTT
CATAATTGTTTTCAAGATTGTGTTTTGATCCCAACAACACCTCGCTTGAAGATTTTATAC
CAGGGTTGGAAAAGTAAAAAGTGGTATTCAGATCTTGAAGATTTTGCGGAGAGCTGTTCT
TGAGATATAAATTTGTGGTGCTTCCATTTTCATCACCAGACAATCCATTATTCTGATCTA
TTAATCCCAACCCAATTGATGCATCCTCCTCCTGCAGAGATGATGTTCTGGTTGGCCTCC
AATTATGATGATCCGGCATTAAAGTGGACGGGGATTGAGAAGTACAATAGAAAAAGAAAC
TGGAAGTATCAATATTACTTAACGAAGGCTCATCTACTGTGCTTACCTTGTTCATCTTGG
AAAAAGATAAGATTTTGTATCTCCCCAATTGGAAGAATAAATACCGATCCTCTCTTCTGC
TAAAATCTCCGTCTGTGCACAGCTATTGGAAGTGACATTGAGAAAACAGTGGGCACGATG
AATGAGAGGTCGCGTTCATGGAGGGCTGAGGCAGAGTCAGTATCTCTTCATCTCATCCAC
ACAATTCAATTCATTTTCTCGCCATGTCAATACAAAGAGATCACGGAATATTTGGGGCAC
GGCTCCAGGAAATAGAAATTTCGTGTCACAAATTCCAAGATTCGAATCGCATCCGTTTGC
ATAGGTAATTCTGAGTGCTCATAGAT
>Unigene0000077
GGTTCTCGACAGGTTCCACGAGTTGAGAGAGGATGTCGGTCAAATACTCGTTCCTGCTAT
TCTGTGCCCAGAAGAATCAGGGTGGCATCGTAACATTCAGTTGTTCTGGCAAGAGTTGTG
CTTCTACGGAGTTAAAACTGCATGATGGTTCCAACAATTGGAATGTACAGAGACTTGTTT
CTAAACATGTAGATGCAAAAGAGTGATTCTCTTATGTACATTAACTTGTGGATTTTGCCA
CATTTAATTTTGTCTCGTGCCTGGTATGTAAGTGAAATAGATTTTTAATTGGCTTTTATG
TTTGAGTAGACTTTTCGTATATTGTACAATTGACAATGGGTGGATGCCCTGATTTTCTCT
GGATTAATATTATAGGAGCTTGTAATCATTGCCTGATTTACCTTTATGTCATTGTATA
>Unigene0000078
GAAGCTACAATTTGATTGCCACAATAATTAATTGTGGAATTATCTTTTTCAAAATGTAGA
AATGTTACTATTAACAAAAAAAATTAATTTATTTTTAATTGTTTTAAATAATTTATAACA
AAAGTATAGAAAACCAGTTCCAACATTGTGAATCAAAAATAATTTTAATTTATTATATAA
AGTGTACACATCATATATTTTTACACTCCCTAAAATTGCGATTCAGTTAATTTTAGTATT
TGTTCCATCTAATTTTTGATGGGTGTGGATATGGACGCCATGGGCATGGGGAGGTAATGC
ATCATGATTATTCATTTGGTGTTGGGGCTTAAGATTTTCCTAATTAGTGAGACTCTCCTA
ATAGGTAGTAGCGGTGTGGTTTATCAATAGAGTTAGCAGTGCTGCCATCATTGACACCAT
TCCTACAAATGGAAAGTTCGCGAATAGATTTTGGTGGAGACAATCGCTAGTTAGAAACTC
CAAAGCATCTTGTAAAACAAGTACAAAGCATGTGGAGAGTACGAATCTTGCTACAAGTTC
TTTGATTATGAAGAATATGTCCCGATTGATCCTGAAATGAGCCTTGAAGATTCAAACCGG
TAATAGCCCAATCTATATGAGGAACTTGAGAGCTAGTGCATTGCAAATCCAAATAAAGAA
TAATAAGTTAACATGGAGAAACCATGAGTAACTATTAAAGGATCTAATGAGATATCCGAG
AAAAATAT
>Unigene0000079
AATATATTTCAATTCCGAATATCTCTACATTATAAGAAGAAAACTCCAAATGAAAGAGAT
CTACAAAGGTCTGTTCAACTGTGTCAGCATGTTTTCAAATTCCTCAAAATCAATCCTACC
GTCAGAGTTTCTGTCAAATGTTGCTATCATTGCCTCACAATTCTGTAAGCTTCGTGCTTC
AGTCAGGCCCAGGCTGAGCAGGACATCTTGAAGCTCAGATGGGGTAATGAAACCGTCACC
ATTTTTGTCAAAAACACAGAATGCTTCCCTCAATTCCCGTGTCTCGATTAGCCCCGGCGT
GCTCTCTGGAGATTGAACCTCATCTAAAATTCCTACACAATCTCTGCAAAATTCATCAAA
GCTCATATTTTCCCGAAAATTTGTCATGATTTTCAAATTCTCATCACAAAAGTAATGGAG
TCCGAGCTTCTCCAGCAGACATTGTATATCATCTGCGCTCACCATGCCATCTCTGTTTTT
GTCCAACACATTGAATAATCTTGCAAGATCCCATTTTTTAATACTCTGCAGCGATTTATC
ATTCTCAGAAGCAGCGCCTACCTCATCATTCATAGATACAGAAGGTGGGCATCGTTCATC
TACCATGATTTCTGAGTCTTTCGCATTGACAAAGCTTAAAAACTCAGTATTAATGATCCA
GATAGCGAAAGCATGAATGTAAGCAGAGTAGAATTGAGGAAGCCAATTCAGGGCTAAAGA
AACATTACTTTCCCAGCATATAGAAATGAGGGACGCATAAAATACTACACGATTTCTTAT
CATATCAGACACCATCTTTGGGATTCTGAAAGGAAACGAAATCATTTACTGGGGAATCGA
ACTCGCA
>Unigene0000080
GCAACCGCCTCTCAAAATCAGTCCACCTTCTCCTATCAAGTCTTCTGCAACGTCATCAAT
ACCACCAAAGCTACCAGCATTCAAGATTCCTCCCCATCCTACTCCACTTCCGTTTTCAAT
TCATTTTGTCAAAGCAACTACTCCTTCTGATGGTCAGGACACATTTCAACCTCCGCCATC
ATTGCGTGGTCATACTATTGCTTCTACCTAGCATTGTGTCGGCTCTCTCTTGTCATGACA
CAGATAACGCTCTCCCACAATGGTGAGGTATCTCTCATGTCGCTACATAGATCTCCATCA
TTGACACACTTGGGGGGCATCATACTTATCTCCCCCCTAACACTAGCTGATACATTACTT
GCTACACATGTCACATATAGTCTCTCACATACATCATACACGCCTTGA
>Unigene0000081
TGCTGCTGTCTTTCTGTTTACTCTCTTCTCGTTTCTTGTTCTTTTTGTTTGTGCCTTTGT
GGCATTTGTCCTTTGCTGCCTGTTGGCTTCTTTTCTGTCACGCTTCATTGTTTTATCTTG
CCTAAAGGGCTTATTGTACAAGGATGCGGGTCCTTTCAAAACCCCCACTATTACCCTTTT
CCAAAAAAAATGATTTTTAATTCATAATTACAGCTTCGTATCTTCAAGTAATCTTAAGCT
ACATGCAGGATAACTTAATCATTATGTTGTACGGAACTTTATTTTTGTAAGTTGTCTGAC
TAAATGGGAATGCTCCAAGGGGAGATGATTCCAGAGCTATAGAAGACTAAATCAGTGTAA
GCCAGATTGAGCAAACAATTCCATTGTTACAAAAACATGAAACTGCAAGCGCGTTTCAAA
CACCAAAATAACTAGTACCATGTAATGCAATGAC
>Unigene0000082
GGGCATATATTAGAGATATTAAGCTCTGCATTTGTTGGCATCATGACTAGGTAGCTTTAT
GAACCTTGTCTTCTACTATGGATAAGAAATCAATTTATTTTTGTCATTCACTGATTCCAG
GCCTGTAATTGGTTTCCACCACTTTTTAAACATTAAATAGTTCAGTAGCAATAATTGATA
TGATATTATGAACTGTTCCTCAAAGCTCTGAATCTGTTTTCTTGTATAGAAAACTTAATC
TCTTAAATTTTGGGAGATTGTCCTCTTCTGCAATTTTCTGAACTCTTATAAGGTTGGTTT
AATCAACTAAAAAACAACATATACAATAGCTATTCCACAGAGTTTTAATTGAACGAAGAC
>Unigene0000083
ATACAAGCTTAGCTTCCTCCACATCATTTCCACTACCTTCATTCACTTTATACATGCCCA
CAAATGAAGAGATTTGTTATCAATGTGAAGCGGTCATCAACCTAATTAAGGAAATGGTGT
AGAAAATTGCACTCTACTGTGAAAAGTACTACACGGAGATCCACAACGAGATGACAAACA
AAGAGGCGCGGCAGATTTTGAATGGGGAGATGAAGCCAACAGGTAGCAAATATGACATTA
ATTCATGACGGGATAGCCAATTCCATGGAGCCTAACGAAAAGCTGACTGTAGACAAGTCC
AATGGCCACTAGAAGCACATCCAAAACCTCCTTTGCCTCCTCTTCAAGCAAAGGGTAAAA
GAAACCTAGCACACTCTTGTCATACAGCACTACGCCCCCAAACACCACCAAAGATAGAAA
CGTGTGCACGAAATCAACTTCCTGCGGCCTATATTCGTCGGTTATGTGGCTCCACCTAGG
CTCACATAATCGAAAGTGTAGAGGCCTTTATGAGTGGCCAACCCGTAGTACAACTTCCCG
TCGGAGCCACTAAAACTATCATAGAAAGAATCTACGAAGCCCAAAAGCTTGCGGCAAGCA
AGCAAGATGGCCATCATGCAACAGAGGACGTGGTTGCAGTGACCGTTGTTGGAGATCATC
TCCAGAGCACTTGAAAAAGTAAGAGGTTCCAATTGGGA
>Unigene0000084
GAGCGAGAGCGAAGAAACAGTCTAGCCCAACGCAGGATCAACAACAGCTCTTCCACTCGA
CCAAACATGGGTCCACGAACATCAGAGAACGAGATAGACACATCTTCGGACATATGGGCC
GCCGACGTTGTATGCAAACCACGACAAGACACTTCCTGCGTCTATGTCACCGAAGTACGA
GAGGTTGATGACTTCGACGACTGAATCAAGGTCACCAATGTTAGGTGAGAGGCTTCTCAC
ACCGACAAACTTCTATTCAAAATCATACGTCCAACACGTTACATGCACTAAAGCATAAAC
ACTCAACAGCCGTCAAACGGCACATAGGGCAGCACACAAGCAACAAGCACCAAGCCATAC
A
>Unigene0000085
ATTTGTATCAGTATCATGTTGAAGCATTTGATTGTAATGCATGAAGGTGTCATTTCTTGT
TTCAATTTTTCCCTTTTCAAAAAAGAAACTGGTCGTTAAAAAAACCATACTGGTCGCGTT
CAAAAATACCATAGATTAAAAATAAAAAGACATGAAATTCATCCGAGCGGATAAGTTCAG
GAACATAATGACATAGAGAATTCTTTCCAAGCAAACATCCCAGAGCATGTGGAACTTCTT
TCATATATCTAAAGTTAGAGAGAG
>Unigene0000086
ATTAAAGATATTTCGGCTTTGTATTCTTGAAAGTACAAGGCAATGTTTTGAGTTTTAGTT
AAGGCAAGGTACCTTCAGGCAACCTTTATGACCAGACTTACATGTTACTCGAAAAATACA
GAAATCACGAAGACGGGCAGGTGACCTAGGGCTGCAAGAGGCGAAGAGTTGCACAGACAA
AAGAACACGCGGATGAAGCAGAACCACAAATAGATTCACATATGGGATATCTGCCTAGAT
GAATGCCCAAATCTTAACAAAGACATAAAAAACTATGTGAATGAAAAGTTTAGAATGGTG
ATGTGGAAAAAGAATACAAGTAGGAAGCGCCATTATATTACAGAGTTCAACCTGATACAT
GAACATTGCAAAAAAGCATATATCGGGACTATTTT
>Unigene0000087
AATTGTTACACTGGCACTTGAAACACCAAACATGAAATAAAGACAAATGCCAAAATAATC
ATTTAATAATGGGGTCATAAAACCTTCTAGCAACAAATATTCTTGAACAAACCTTCGGGA
AGGAAAAAACATGAGTTGGGGAGCTAAACAACCATCCAGCAAAGAATCATAAACAATATA
AAAAGTACTAGATGACAGGAGGTTAAGAAAACTTGATTATATGAAAAATATTCAAGAGAA
AGGAGAAAGGCACTACCGTTCTCTCTTAACCACGTAACAAAGAAATAGCGGGATGGCAAT
TATGCTATTGCAGAACATCCCCAATCTCATCAGCTCAGGTGCAAAACAGCCACGTAAAAA
TGCTTGAACAGGTTTCTGGCTAATATTTTCCAACTGCTCTAGGGAGTAACGAAAAAATAC
CTTTAGGCACTAGCTAATGATTCTAGACCAGTGCTGCTTATATCTGTAATTTCAATTTCC
TTGTTCTCGTTCCAAAGAAAAAGAAGACCATGGCCTTAAAATCTTCTGAGGGTGAAAAAT
CCAAGATCATCTACAGAGACATGGCATTAATAAAGTCATATCTGTCGGTGCCATCCCAAA
AGTGCATATACAACCTTATCCTACTTACATAATCTTTTCCACTCCAGTTTTATATCAGGA
AAGAAATGATTCATGTGACAAACATTTGGATAACCTGACAATCAGTAGTATGACTGTACT
TATTGCAGAGTTATAAGACACAGAAGTTTGCCACCAGCTATTCTGATGTTTTTTGACTGC
TTGCTTTTGGGATCACCATATGAGAATCGTTAAACCCACACGGTGATCCCACATATAGTG
TTAAAGACTCCAGTAGCATGGGATCAAAAATTTAACAACTGTGGATACCCACATATTCTG
ATGTGACCAAGGAGAATTGGAATGGAAAAATCTTATATATAAATTTTACTGTGATAGTTC
AGAGGCCTTTGCCTTGTCACGGTATAGTCTTCATTTTCATTGTATAAACAACATTTTAAT
TACTTATGAGCTTCAATTTGAAAGCTACTAATCATCCTTTTAATTATTGAATATTGAACA
TAATCCAATACTATTAGTTTCTATACTACCCAGAGGCATAAATATTAAAAGTACACATTA
ATTTTTATTAAGAAACCCAATGCTGTCTTCGTTTTTCAAATAAATTAGAAAGGAAGTAAC
ACTTACATTTCCTTTGTGCCAAAAAAATACACAAAAACCTTCCTCGGATCATGTGTCTGG
TGCCAGTCTTCCGGTTTGCTTATCTGTCACTCAAGAAAACCACCTTACTGAGACTAGATG
GTAGAGGAAGCCAATAAATTAATGGTGGTACAATATTAGTACCAATTTTTTTTAGAACTG
ATAATGGAGAAACGGGTTACGGACAAACAATTGCCATCAGCAGATCATTTTCAACCAGAA
CCCATATTAAATGTTTAACTAAAACTATCAGATATCATACAAAACCGATTTCCATTTTCA
ACCAATACA
>Unigene0000088
GACCGGTTGTATCCTTTGTGACACAGTTCATTCTCTCATTGCAGCGGGCTCCTTTCCTTT
GAGCAACTGTACAAGCAATCTTGCAGAAGTGCAAGCTCTTTTAGAAGGGGTTAAACTTGC
TCTAAAATTCAAAGGGCTCTCTGATAATAGACGGCGATTCTCAAATCATCACTTCAACAA
TCTCCAAAGGCTCCGCTCTTTCTTGGCGTATTAATCCGCTTATCCAAAACATCCTTTTTT
GGCTCGGCAAATTTAAATATTGGAGCATTCGCCACATTTACCGAGAATCCAACTCGGCAA
CAGATCTTCTTGCCAATCTAGTGATAGACTTCTCACACGCTACAATTGTCTCCAGTGATG
TTTCAGCCTGGACAAGGCTCACGTAAATCCTTTCCAAAGAAAGATAACTATGAGATCTAT
GAGGTTTGGTTTCTTTAAATGTCGTTCGTTTCTTCTTCCTCCTCGTCTTTCGTCTTGTTT
GTCCTACTAGTTTGCTGCTTTTAGCCCCCATGGCGTTTGTTGACTTCCCGTTTGTTGCCC
TCTATGGTCGATTCATGGAACCCGCAGACTCTTCTGCCATCAATCGTCACCGCGTTTCCA
TCATATTCAAGTATTCCTCGCCGAAAGAAGCGAAAGCCATTAAAACAATTTTGGGCAAAT
CTTATCGCTTCCGAGCCAATCGTCCCAGAACGAATTTTGACATAGCTTCCGCCTTTGTTT
CGTTTTGCCTCCTCCTCCACCCTGATCCGACAGTTGCCAAATTTGTAGCAGAGGACGAAA
TCTATGTTGTTCATAAGGTTGGCCTGCATGAACAACTAGTGGACTTCTCTCTTCCTAATC
CTCTTCTGTGGGAGGAGGAAGTCGACGAGCTCGCCTTAGGCTCTGGATGAGGTATCCAGT
GGCTCTACAGTCAGTACAGAGACCTGGTCACCTTCGTACAAAATTTCCATCCTACTCTGG
GTCAACATTTTTCTTCAGCAATCAACATCAACGCAACACTTTTTCTGGTTCACTCGGTTG
TCGATCATCACAACGAACTCAAAGATTGTGCCAACACTGCCTTTGATTTGCTGCTCAAGG
CAACTAACGCACATGCAAGAACTTTCTTCAGTTAGCCAATTCGCCCTTTCTGTGCTTTTC
GGTGTCTTGAGTGCAACTTAGTCATCATTTTCTCATTCTATTCAATGCTTCCGCGCTTCT
TTTCTTTCTTCTTCCTTTCCGTTCACAAGTTTTCCCTCTTCTTTTTTCTCCTCCTCTTCT
TACATGTTGTTGGGTAGGGATCCCCACCCCTCCGAGTCATAGCTCCAGTCAAAAGCGTTT
ATCAATCAAAAAATATATATATATAAGTTACAATCAAGCACTAAAGCACAAGCCCAAACT
TAGTTTTGATGGATTGCTAAGACCTAATCGCATGTAACAATCCAACAACAAAAAAACAAC
AAAACAAGCAAATATGACAAAGTTGGTTTTGGTGGAAATATTTAAAGATCTTGGAGGAGG
TCGCTTTTTAAATAATTTGATTATGCTATCAAAGTAGAATTTGTCAAACAATAATGTTAG
TTTTGGCAAATTGGCAAGACCCAGTCACAACGAAACTAGCAAACAAGCCAAAGTTGGTTT
TGGCGAATACATGACCTCCTCACATGTGGGGGTAACAACATGTGAAGGACAAGCAAAAAG
TTAGCTTTGATGGGTTAGTAAAAGACCTAATCACATAGTTTTCGGCTGAACGACAAGCCC
AAAATTAGTTTTCCTAACACAAATAATAGGTAATTTCGTAACTACTTTTCCTATAAGGCC
CATCAATTTCACAATTTCAAATTCCAAAATTACCTTATTACTTTTCCAAAAATGCCCATT
GGCTTCACAATTTCAATTTCGAAAGTTACCCACTAGCATTTTCCAAAAAAGCAGATCAGA
CTTTTACAAGATAACTATTTACTTTTCCAATAATGCCTCTTTCTCACAATTAATTCTCCA
TAAATGCCGTTAATTTTTCCTAGATGAAGGTGGCTGCATAAGGATGCTTCCTCCCGTGTC
TTAAATAAGTGGCATACTT
>Unigene0000089
GATATTGTTGCAGTCACAACAAGGGTGTTTATGCACATTCTTCGGTCTATGACGACCCCG
AGAGATAGTTTAGTGTACAGTTTTTCTAGCTTTCAATAAATGGGAGCTGCCCCATCTTGA
AGCAGAGGGACCTAGTCCCACGAGCATTGACAAATCCACATTTTGTCCTTGACAAAAAAA
ATCGCCAACAACACTATAACGAAACCTTTGCACCAACAGTGAAATGGACTACTATTCGGA
CTTTGCTAGCTTTAGCAACACAACAAATAGAAAGTTCATCGGTTGGATGTAAAAATTGTT
TTTCTGAATTGTGATCTCAAAGAAACAACGTACATGACTCAGCCATAAGGTTTTGCAGTT
GTCAGCCAAGAGCACAAAGTGTGCAAATTAGAGAAATTGTTGTATGAATTGAATCAAGCC
CCTAGAGCATAGTATGAAAAGCTCACTTAGCACCTCCTGAACATGAACTTCCGATGTTTT
GAAGTTGAAGATGTAACTCTTTTTGTCAAAGAAGTTGTATTTTTGGCTATGTTGCCAGGA
AACGGAAACAGAAACGGAAACGGAAACGTGTACA
>Unigene0000090
GTGGTGGGTAAGACCGGGGAAATCAAGGAAGAGGCATGCCGTGTTTATCACGATATCTTG
CAGAGGTGATTGACTACTGAAGAGCCCGTTCGGGTTCTGTAGGGCAAGATATACAAGCTT
CTGATTTGGCCAGATGATAAACTGAAGAAGACAGAGGAGTGCATCGCGAGCCACCTAACT
TGCACTTACATTGATGGGCATCACCTTGCAGATGACGTGGTGGGTAAGACCGGGGAAATC
AAGGAAGAGGCATGCCGTGTTTATCACGATATCTTGCAGAGGTGATTGACTACTGAAGAG
CCCGTTCGGGTTCTGTAGGGCAAGATATACAAGCTTCTGATTTGGCCAGATGATAAACTG
AAGAAGACAGA
>Unigene0000091
ATGAATTTTACTTGGTACACCCCATCAAACTTTATGCCTCAAAATTAATTGTTTTAGGAG
TATCTTGCAGTAAAGATTGTCTACTTGAAGATTTAGGAAGTAGCTTTTTTTTTTCTCCCT
GTTAGGGTACAGGGGTCTTGGGGAGTCGCCATGGCTCGATTTGGGCCCGTTTCACCAAGA
GTAAACTCCTGGGATTTACCATTTGAGATTTGGACCACAAATGTTGGATAGGCGAATGCC
TATTTCTTGGCTAGAAAGGTTCAAGCTGTCACTCTTGAGATTTCCAGACCACAAGCTGCT
CTATGAAGCTGGCCTAGTATTGGAGATTTGGACCAGATACTTTGGGGCAATGCAATCTTG
TTTTGGTTAAGTGAACACCTTATTCTTGGCTAGAAATGTTGT
>Unigene0000092
TTTTTGTTCCTAATGTGGATGGCTTTTACTTGTTCTAGCCACGGATGTCCAATTATGGCA
TCATAATGCTTTAACATGGTTTCCATTAGTATTATTACAAATACCTCAGTTAACTTTTTC
TCCCAAAATACTATTTCTTGATATAGAAGGATGCCTCAGGTAGCAATCCTTTCTTGATCT
GCTAACTTCAACTTGAAATCTGTGGGTATTAACGGTGGCCTTTCCAACTTCTTCCATAAT
TTTCCTAGTAAGATTCACACCAAACCCGCCATCAATCGGAGCATTAGGGAGATTTATGTT
GCCAATTTCGATTTTTACTTCGGGACACCTTTTCCTAGCAACAATACATCCTTTTCTATA
CATATTCAAGGTACAAGAGAAAATAGTGTTTATTAAAGCATTGCAAAAGGTTTTTGGAAA
CCTCGTGTTATAATTTCTTTTGGAGTGATGCTAGGAAGTAGTGGGGAGTATTGTAAAGCA
GCCTCTAATATTAAATCATACTTCAAAATTTTAAGTACATCTTATCCACGTTTTTTTGAT
AGAGGAAATGAATTTGGT
>Unigene0000093
AGGAAATCCATCACATAGATACAGACAGGCTGATTTCTAGCTGTGTATGGGGCTGCAATA
GTTTAGAAAATTAATAATGTATTCTCTAGAAGTGACATTTCAACTTGATGTCACTATTCA
TCTCACCATTCGCGTCACTATTCATTGCTGTACCTACAATTACAATTTTATGTACCACCT
ATAGTACACTTCCAACCTTGGTGTCATTATTTCTAGGGAAAATTTTGCTGACTTCACACT
CTTATTGCTGCCAAGGGTCTGCCATACCTTCCAGTAGGGTGCTGTACTTCCAGAATTCCT
CTTTCAGCTAGGGTTTAAGAGAAAATTCAGTTTCATGCTTTCTATGCAGTTTTAGGCTAG
GGTTTGATGTAATAA
>Unigene0000094
GATAGATCCGTACAGTACGTGGTGTCCAAGGTTGTTGAACAAAGCGGGCGCGAAGAGCGG
GAATGCGGCTCCCATCATTGATCTGAAGAAATCGTTTCCTGCTAGCACGGATGCTGCACG
TTCAGGATAGGCATCCTGAAGGTAGTTGAGCACGGCCTGGAAGAGGAGGAAAGTACCAAT
GCCAAAGAAGGATGATCCGATGATAGGGACAATCCAATGAACACTAGGGGTAGAAGTCGC
ACCGAACCAGAAGAGACAGATAGGTAGACAGAAAGCACCGAAGAACGCAGGTGGCAGACG
CTTCTCAGGCGGCAGGTTACCTTTGTATTTGCGGATCATAGGGATCTGATACTTGGCGTT
ATAGACACAGAAGCCTGCGTAAGAGATTGTCGCTCCGACGAAGAGACCTAGGAAGGCTAG
ACCATTCTCTCCGAGGTTGAAGCCGTAGATCTCAACGAAGACAAGCTGGAAAGACTCGAT
CCAAACGTAGAGGATAGCATAGACAAGACCGATGTAGAGATTGAGAGCAAGACAGATGGG
CTCGGAGATGGATAGCCAGATCGGCAGCACAAGAGTCTGATTGACGATCTGCTTGCCGGT
CATCTGGGAAGCCATGATCTCACTCTGAGAACGCAGGTTCTCATTTCCAGTGACCTTCCT
AAGTCTTCGAGCGCGACGGAGTAGAATATTTGCACTTGATGTCTCGGGGAAGAAGAAGAT
TAGGACAATCAAGCAGAATCCATCGAGCCACAGAAGGATCCAGAAAGCCCATCTCCAATC
CTCGGCCTGAATGGCAAAGCCTCCAAGAAGTGGTCCTAGTACGGGTCCCTGAACAGCTGC
AAGACCCCAAACACCGACAGCGTAAGGGCGTG
>Unigene0000095
TCCAGACGTCTAACAGCTAACATGAAAGAAGTGTAATGACACTCTCACTTAAGACAAATT
GACTACAATCTGCGTATCTTGTAATCTGCCTGAGAAGTGATTCCACTGGGAAATACCATA
ACAGAGTTTTGCAAGTCAATATGTAATAAAAAGAAGTTACATGTTCACCGAAGATGGCTA
TTCAATTTCAATGGATGTGAATATGTAGGCATATTACTGGCATGAACGGTATGGGTAGCT
AGATCATGTGACATGTGCTCAGGTTGCTCGACAAAGAAAATAGAGCCAAAGCTATACATA
TAATTAGCTAGAACCCAAAATTATTTAATGAGATCTCAGTGCTTGCTTAAGGCTCATTGC
TTTTGCTGAATGTTTTTTAACCAATACTCTTTGCAACAACAAGGACTTCTTTCATCTATG
ACACATTTCACATTTTTATACTTTGTCAAGGCCTTTGACCTAACATTGGAGTCTTCTGTT
TAGGTGATTTGTTTGGTGACCATCGGTGAGGTCAAGAGGAGGATGCATTTATCTATGATC
AAGATGAATTCCAAATACACTTAATCTTGGAGTATACTTCTGTATTGAATTATCACAAAT
ATTCTCTATGATTCATATTGCTTTGTGATATAAGGAATGGAAAGAATTGGACTGATAACC
ATTGAAAAGTCTATTCAAGTATGGCAAGGGGATGCCTACTTCAGCCCTACTTGAAACATG
CCAAATTAAATTTCTTGCCTTGTGTAATGTAAGCTTCATTATGATAGCCTTGAATTTTGA
GCATTTAGGAAGCCACTTAAGTAGAACATTCTTCATTACTTTGAAGAGTTTAATGACCAT
AGAGCCTGCTGATCATAGCTTAGATATCTATGGTCTGATCGGTTGCTACTACATATTGAA
TGGCTGCAAAGTACTCATTTTATTTACTTCATATTTTTTATCACAACTTCAGTAGAAATC
TAATCAGAGTATTCAAGTTTTCACAGTCCATGCCACTAAGTAGAATGAATGTTTCTGGAA
AACCTGTGTGAGAAAACCCATCTATTTGAATCTCATTAGAGGAACGCATGTGGAAATTAT
TGCTTGCAATATACTATTATTATAAGTCTGACCGAGTTTAGGTTCATTTTTGTATTACCT
ACCGAGTGACAAGAAATTTGCCAATTTCTGTCCACCCCCCTCGCAAGCATCTGCCAGCTG
GATTTGGAACAGATATCATCACTATATTCTCTGCAGCCAGAGAAGTTGGTTTCATTCGAC
TTAAATGCTGGAAGAGATGCTACCATGTGAATAACTGTCAGGCAACTTTGTGGTTGTAGA
CAACGATATGACATGTTGGTCCAGTCTTGAACGAGATATGAGGGGCAGGTTATAGATGGT
GTGTCTGACAAACGATGTACTTTTTGAGCATTTTGAATGCAATGCTCTGCTGGATATCAA
ATTTTATTATTTGGTTTTTAAAATTGAGATGCAATTCTAGGCAGTCTATTTATGTGTTTG
GACATGCACGTACATATCTGTCCTAGTAACTCAATGTGGTCACTTTGGACAACAATATAG
CTTCATTTATTCCATTCTATAGAATTACGGTACCTGAAACCTGATCAGGCCCTATTGTTT
CTCGTTGCCAGTTGCATTTTATCGACTTGGGCTGTTCTTGGTATCCAACTGCCAATTCCA
TATGATTTTCTGTTTCCTGTTTCTGGTTGTATGGAGAATATCAATTTAATAAGACCTCTT
ACAACTCATTTCCAATAGTGAGAACCAAACCTTAACATAGAAAGCAAAATTTTCAGATTT
CATGCTTAGTTCTTCCTCAACAATTGTAAACAAGGATTTTTGTATGGAGATCTAATTCTT
TAGATATATAAATAAGGATTCCATGCCGGGCCTGAAATTTAACTTCTGGGTTCTGCAACA
AAGACCTCTACAGCTGGATTACTCCCTACATGAAAATTTATCTTATAACTTCATGGTTTC
CAACCCAGATGGCTTTGTACAATTCAGATAAGGAGATGTGACTAAAAAGCATTAGTTCCA
TTATTTAATTATTCGTACACTCTCGAATAAAAAATAAAACATAGTGGTTTCTGCACAAAA
TTTGACTA
>Unigene0000096
TCTATCGTTTGAAATGTTCTCCTTTGTCAAACTTAATAAAGTAAAGTCTAGATGGAACAT
TTAACCAATCTTGATAAACTCTTAACCTCAATAAAAGACTGATAGTAAACAATGTGACCC
TGAAGCTAAATTCTGTTGTCCTGTTCTGTTAACCTTTGCCTTGATTGATGGTGATATTTC
TTAAGCAAGGTCAAAATTTAATCCTTAAACAAGAAGGCTATTGTTATGAACCCTAAGCGG
TACTTTTCACTCAATCGGAGCTTATGCCTTCACCTGTGCAATAGAGTTGTGGAACATGTG
TTAGTGGCTTGAGTAAGATTAATTAACCTTGTAAGAAATGGAAAATGTTCTAAAATCAAA
TGAATAAAAAGTTTTGGACATCAAATTGATGATCCCAGTTTAGAAAGCTTGGCCTTAAGC
TATTTAGCCAATCGTTGAAAAGAAAGAAGTTCTCCCTTGTGAAAAGAATTGTGTGAATCA
TTACATGAAATTTTATAAGAACGTAAGTTAAGAATTAAGAGACACTTTAGCAAACAAAAA
AATTTAACAAGAAATTCCTCATGGGATGCCCTAACTGTAAGTGTGTTTTGGGGTTGGACT
CCAATCTTGTTCTGTCAAGAAGAGAAAAGTACATTGTCCTTGATAGGTGTGAACGTTCTC
GTGCTGACCTTGTGGTCTCCCCCGTAACAAGTGGTTCCTGGTGTTGGTTGTAACCTTGTG
ACGACATGTTGTATCATGTTGTGTCAAAGCAAGTCAAAAAAAA
>Unigene0000097
GCTGTGACTGAGTCATGTGGATTGGACTTCCATGTTGTCTTGTCAAAAGAAGAGTACATT
GCCCTTGATAGGTGTGAACGTTCCCGTGCTGACCTTGTGGTCTCCCCCGTAACAAGTGGT
TCCTAGTGTTGGTTGTAACCTTGTGACGACATATTGTGTCGTGTTGAGTCAAAGCAAGTC
AAAAAAAAAGTTATCCTGTATTTCACTGTGTTGTCCTTGTGTTGGTATTTTTTTCGGTGC
GTTACATCCACCATATACATTAGCAAGTAAAGTTTTTGATTTGTCAATAAGTTATTTACT
AGTATAAAATATTTTAACTACATCTATCTAAAATAAGCCAAGAAATATCAATCTTAAAGC
ACTTATTTATCCAAATAAAATAGTACCATACTATAAGGATTATTAGCATTGTGACAATTG
AAAATAAACTAGAAATAGAAAATTGAAAAAATAAATGATTTCAAAACCCACTACTCATTT
TTGGACTTGAGAAAGAAAATAATAAAGAGAATTTCTTACAAAATCATGTTTGGAAAAAAC
TCCTTTTTAAGGTAAGATTAACTCAACGATAATATAAAGGGATTTGTTATAAAATCATGT
TTGGGAAAAATTCTTTTCAAGGTAAGATTAACTCAACGATAATATGTACACAATACAAAA
ATATAAACCGAAAGGTACAGTGCTGCATGTCTTTACGACATATAGAAATTGAAATTGAGG
ATGAGGATGAGTGGCTTGCAATACTATACTGTCTTTGCTAGTCTTACTAAGGTATGGAAG
ATTTGAATAGTTTGGTTAACTTATTGACTAAGGTTGTCCAAAATACCAGTCAACGTCATA
CCAAATTAAAAGATTAAAAGGAAGGAAATGTCTATGTTTTTGTGCTTAAAGGGAAGGAGA
GGTCT
>Unigene0000098
CTTGATTGGTGAATGTACATGCCAAATAGAATTTTGTGGTCCAACGTCTTATGCATATAG
CTGATGCGTGGCATCTAGTGGGAGCTTCTCCAGGACGACAACTCTTCCTCAGTGATCTCT
CTCAGCTTGTTGACCTGGGCGGCTGAGCCAGTAATTGCACCCTGTACCATCTCAATACCA
CGGCTTATTGCGTTGCTTCGGGAAGTGGCGTATGTTGCAGTCTTTGCTGAGATCTTGATC
AGACCAATTCTTGGGTCGTTCTCGCTGCCGTCATGTTTTCCATCTCCAAGGTCACCCAAC
CAAGCCTTCAAAGATGGCGAGTAATGTTTGCTGACCATAGCTCGATCTGTTATGATGGAG
GCGTCTCCAGAAAGGGATGCCCACTCTCCAGTAGCATTATAGAAGGACATATTGATGGAG
GAGTTGGCTTCGAGGTCATCGGTCTTTCCGGACTCGGTGTTGGTGTGGAAGATAAGATCA
ATGCCTCCGTTTTCTGTTCCAGCCAAGGCCATACATCTGGAAGCCAGACGTCCGGAACCC
TGAGACGTTGTAGTCATCATGCCGAATTTGCTTCGTTCGATGAAAGCGATGAGGTCTTCA
ATCTTTTCCTTTGTACCAGGCTCTTCTTGGTTCTTTGCCTTGTATGGGTCGGCTTCTTTT
GAGCCTGTGTTGGCGTTGGAGAAAGACATTTTACTTGGAGTTGAATAAAATCTCTGTAGA
GAGCTTCTAGTATCAGTTCGGGTATGTAGAGGAGA
>Unigene0000099
CGCTAAGTTGTTAAATTCTTTTAATAGTTAGGTTTCTGCACTATGGTAAAACTTAAGAAT
CTTATAATTGATCTGTTTCCACTTGGTATGAGACGATCCCCCGACAGAAATGGAAGGAAA
ATCGCCGGAATAGCCTGAACTGCTAGTGAATAACTACTGTCTCCTTCTGTAGATGCCCAA
TTAACAGATACCCACATTGCGCTTCACCGTCCAGCATTGCAGTGGCCGTTGCGATGGCCT
CAAGGAAGGCTTTATCTTCTCTGCTACGCGCAGGCGCCAGTCGAGTGGCTCACAGATCGA
ATCCCCGTAACTGCTGCCCCTCGGAATGGGCCACGATCGCCCGCTCGAGCAATCCCGCGA
GGCCATTTATGCTAACTAGGGTTTTGGACTTCTGCAGCGCCCCCGCAGCAGCGGCTTCTC
CAAAGGGAACCCCAGCTGCCCCTGCTCCTCCCGGCCGCGGTCTCGTGCAGGGCGAGGGCT
ACGATGGCAAGATTACTGATGAATATACCGGCGCCGGGGCCATCGGCAACGTTTGTCAGG
TTATCGGGGCCGTTGTGGACGTCCGCTTTCCGAAAGGTATGCCCCCCATTATGACTGCAC
TTGAGGTGCTTAATCATAATATACGACTGGTGCTGGAGGTTTCCCAGCATCTGGGAGAAA
ATATGGTGCGTACGATTGCTATGGATGAGACCGAGGGGCTCGTGCGTGGCCAGCCGGTTT
TGAACACTGGATCGCCCATTACGGTTCCTGTGGGTAGGTGCACTCTTGGTCGTATCATGA
ATGTAATTGGAGAGCCCATTGATGAGAAGGGTGATTTAAAGACTGATCACTACCTGCCAA
TCCATCGCGAGGCTCCTTCCTTTGTGGAGCAGTCAACAGAGCAGGAAATCCTTGTTACTG
GAATTAAGGTTGTGGACCTTCTTGCACCATATCAACGAGGAGGGAAAATTGGACTCTTTG
GTGGAGCTGGTGTAGGGAAAACTGTTCTTATCATGGAACTTATCAACAATGTTGCTAAGG
CTCACGGTGGTTTTTCTGTGTTTGCTGGTGTTGGAGAGCGTACTCGAGAAGGCAATGATT
TGTACAGGGAAATGATTGAAAGTGGTGTTATCAAGCTTGGGGATAAACAGGCTGAAAGCA
AGTGTGCCCTTGTATACGGACAAATGAATGAGCCACCTGGTGCCCGAGCCCGTGTTGGAC
TCACTGGACTAACTGTAGCAGAACATTTTAGAGATGCTGAAGGCCAAGATGTGTTGCTTT
TCATTGACAACATTTTCCGTTTCACACAAGCAAACTCCGAAGTGTCTGCCTTGCTGGGCC
GCATTCCTTCCGCCGTCGGATACCAGCCAACTTTGGCTACTGATCTTGGAGGTTTGCAAG
AGCGTATTACAACAACTAAGAAGGGTTCCATTACATCCGTACAAGCCATCTACGTGCCAG
CCGATGATTTAACTGATCCAGCACCTGCAACTACATTTGCCCATCTTGATGCAACGACTG
TGCTGTCTAGGCAGATTTCGGAGCTCGGTATTTATCCTGCAGTGGACCCACTTGACTCTA
CATCTCGTATGCTTTCTCCCCTAATTCTAGGAGAAGAACACTATAACACTGCCCGCGGTG
TGCAGAAGGTTCTTCAGAACTATAAGAACCTTCAGGATATTATTGCTATTTTAGGTATGG
ATGAACTTAGTGAAGATGACAAGCTGACTGTATCTAGAGCTCGAAAGATTCAACGGTTCC
TGAGCCAGCCTTTCCATGTTGCTGAAGTGTTCACTGGTGCTCCAGGGAAATATGTTGAAT
TAAAAGAGAACATTGTCAGTTTCCAGGGTGTTTTGGATGGCAAATATGATGATCTTCCTG
AACAGTCGTTTTACATGGTTGGAGGTATTGAAGAGGTGATAACAAAGGCAGAGAAGATCA
CCAGGGAGTCAGCTACACCATCCTAAATGGTGGTTGTATTTTGGGACCCTCGATCGGGAG
ACATTTTTTTATTTGGCATTGGAATTTTCTTATGAGAGCTTTGAAATATCATTTCTGCCT
TGAGGAGCTGGTTCACCTGCCATCTTAATCGCTATTTTTTTGATTTTGTACTGTGAACTG
TCCTCTAAAGAGATGAATGCCTTGTCAGATCTCTTACAGGGCTCTTTTTAATCAATTTTC
AAATAAGGATGCATTTTTTGCAGTAATATTTGGTCGGTTTGTGAATCTGGGAAATCAATT
GATTTAAACACTGTGAAAAGGCAGTTTTGGTATAATAAAATGGTAAGTGCTTCAGGAAAA
GGTGCCGCTAGCTTTCATTAGTTGATTTAGTGATTCTGGCTTGTG
>Unigene0000100
GAATAGAGGCACGACCCACCGACCAAACTGTTTCCTCCATCCATATTTATCCTGGATCAA
TAATGACTCTACATGCGTGGAGAGAAATAAACCCCGTGGTTTAACAATTAAATTCCCAGG
TTTGACGAAACAATAAATAACTCGATACGATTCAATATTCAACGAGATTCAGTAAAAGTA
AATCAAAGCACCTAGTTTTCATTCTCCAAAATCAGCAAAACGACTGAAATTTATGCAGAC
CCGGGTTTTACATCAATTCACTCTTTCAATGAATACGTTCGTTGCTGTAGCTATATTGAT
TTCAAGCAAAATTAAGGGTTTACAGTTTTGACACAAATGGAAAGGCGGCGGCTGGCGATT
ATTCTGTCTCATCTTTCTGTTAATACAAACCGGCGGCGGTCATGTGGCGATTGCGGTCAT
ATGGTGAGTGGGGCGCTAGACCGCGAGGGCTGCAGTGGCAAAGACGGAGACGTAATTAAT
ACAGATGAAATAGGTGTCTGTTGCTGTGAAAATAGTACAGGCAGCTCGAATTCTGTCGTT
AAGGCTAAAAAATTGTGTGTGGAAAATGAGGAGGGTTGCGAGGGGAAGGAATACGATGTT
GAAGGGGGTTGTAATGAGAAGAATAACGGAATTGTGCAGTCGCATATGACCAGGGGCCGG
GGAATTGTTAATGAAGATGGAAAGAAATGTGTTTTCTGTGATATTATACGAGGTCGAGCT
CCTGCCCTAAAGTTATATGAAGACGAAACATGTCTTTGTATTTTGGACATCAACCCCTTG
AGCCACGGGCACTCACTTATTATTCCAAAATCTCACTTTTCATCTTTAGAGGTCACACCT
CCAGCAGTGGCAGCAGCCATGTGTGCTGTTGTACCCGTCTTAGGCAATGCTATCATGAAA
GCTACATGCTGTGATTCGTTCAATTTATTAGTTAACAGTGGTGCTTCTGCTGGACAAGAA
ATATTCCACACACATTTTCATATTATTCCTAGAAGCAGGCATGATAAACTCTGGAGATCT
GAGAATTTCAGAAGGAGATCCCTATGTTTGAATCAAGAGACTGCTCTTCTTGCAGACTGC
ATTCGGGGAAAGTTGTCAGCTCTGCAAACCTGATGTAACCATCACATTGCCTTGGTAAGC
GGAAGGAATGAGTTATTATTCATCTCCATATGCCTGAAATGAATACATCTGAAGGCTGAC
CCCACAGAATATTGTAATATTCAACTATGCAAATCTGACATCGGATCTAGTTTGAAAGGT
ATTGACGTTTACCGTAGTAGCCAAGCCATACTAACATTCTCGTGACATGATTTGCTGTTG
CAGTTGATACGTGCCAAATTGTTTTTCTCCTTTCTTTAAAATGCACCAACTTCAGTTTAT
AATCACAAGTAGAAGATTTGTCAATTATGTCTTATTTATGCCAGGATCATGACATCTGTA
CTTTGAGAGTGTGTTATACCATAGGAGTTTTCAATTACTTTGTGCAATTTACTGGGAAAC
TATACGCGCGAGTTCCTTGTCTTTAATTTTACTGAACACGCATTATCTGTGAAATATGTT
CTTTCAAATTTTTTTTTAAAGGTAGCCGTTACTATTCTCTAGCAATTGCACGAGTTGCAA
AGTATGTTGGGAGGGATGCCAAAATATAGTTTTTTCTTTATTACTTTGATATATTTAGTA
TCCTTTCATTCGTGCTTAATGTGCTATTTTTTCTTTGATATGTTAGTTTTTTAAAATGGT
GTATTATATAAGTAGAGTTTTTTTGTTTTCAATGTAGATGAGTGCCAAATGGCTATGTAA
GTTTTTTTAAGTGGATAATTTCGATGTGGATGAGTGCCAAATGACATATTATTATGAATG
TATTGGACAAAATTAGTTAAAATAGTGTAATGAGAATCTTTAGAGAAATT
>Unigene0000101
GATTAGCTGGACTACTAAGACATTTTCAAGACTGCTTTATCTTGATTGCATGTTTGGCAT
GGCACTTATCAGTAGATAAGGGTTGGCTATTGTTAAGAGTAGGGCATGTCCCTCTTTCCC
AAGGCATGCATAGAGGAGAGGTGTTAATGTGTACCGATATCTATGATAGTTATGCCATGT
GGTAGAGATGAAGGCGGGGTTCAATGTTCCCTCCAATGTCTTATACATCGATATACCCGG
AAGATAATTGGATAAAACAACAGATCACCAACACAATAAGGCTTTATGAATATTCTACAA
CGCCACCCAAATATTACTGAGTTGGAGATCGCATTTAAGTTCCTTAAAAGTTGGAGTTAC
GGTAACAAAGCTATAATGGGAGCCTGGAGGTGTGGAATTGTTAATAATTGACGGCAGTGG
TTTATGTCTCTAGAGCTCTGTGCAGATTGCCACTCAAGGTCAAATAAATTCTTTGTTTCG
TTTTGAACGCTATGGCAAATCTTATTTTGGTGAAACTTTCATTATGTACGGACTCAACAA
AATGGGAAGAATGTTTCGATTGGGTTCTTTTATTCCCAAAAAAACTTTGTAACTAATTAT
GAACAATTTCGCTATATTTGCGCAGCCTTCCTACTCTTCATGATTGGATCTCCAAGCACT
CGACTCCGA
>Unigene0000102
AACACGGCAGGGAGACAAAATTTGTAAACCCGTTAAAATTCTTTAGCAACTTCATAATGA
AACCGACAATTAAACAAATAAACATCATGAATTCAACTGCCAAATTCCACGAGTACAATA
TTCAAAATCTTTGCAGAGAGAACCGATTGGAGAAAGCCATGGTCATCTTACAGGATCTGG
ATAAGCGCGCCATTCTGGTGGACTCCTCCGATATTTATTCATGTCTGTTGCAGGCCTGTA
CCAAAGACAAATCTCTAAGACAAGGTAAGAAGCTCCATGCCCACATGCTCTTAACTGGAT
TTCAACTAAATGCTGATTCTGTAGGCACGAAGCTTCTGAGCATGTATTCGAACTGCGGTG
GTTTTGAGGATGCACGCCAACTATTTGACAAAATTCTTAAGCCAAATATTATACCATGGA
ATATAATGATAAGATGTTGTGTCATTCATAGCTTCTGCGATGGCGCCCTTACACTCTTTT
ACGAAATGCA
>Unigene0000103
AAAGTTCAAGAACTTAAAAAAATGATTAATGTTGATCATCCTACGATGAGTTGTATCCAA
GAAACAAAAGGCTCCATTGACCTTATGCATGTGTTAGCTGAAAACGTTTGGCCTAGAGCT
AAACACCTTTGTATAAGCTCTTAAGGAGCTTCAAGAGGTATTGCCTCTCTATGTAATGCC
AGAATGATTACGGTCTTAAACTCCTATGCGATTAAGGGCGTATTATGTTTGCATGCCTAC
TCTAAAATGGAAGACCAAGAGTTTTTAATTTTTAATGTTTATGCTCCTCCGGTAATGGAA
GACAAAAGACAACAATGGCAGGGAATGACCTATATTATCCAATCTTTTCCTCAAGTGCCT
G
>Unigene0000104
TTTTTGTCACCTTCTTCTTCTTTCAACCTGTAAACCCACTTGTTCCGCAATGCTCCCTTT
CCTGCAGGCAACTGAACCAAATCCCAAGTTTGGTTGTGTTCCAAGTAGTCCATCTCCTCA
TCCATGCCTTGCTCCCACTTTTTCCGTGTTTTTACCTGCATTGCTTCTTCAAAACTTTCT
AGTTCTCCACCATCCGTCAATAAACAATAGTAAAGCTGATACACAAATAATCTTGTAGGA
GGTTTACTTACCCTAGTAGAACGTCTCACAAGATTTTCTAGAGTTTGAGGCTCTTACTGT
TCTTGCTGATTTTGTTCTACAAAATCAACACCGACTTCGCCAGGCTTGATGCCAACTTGT
TGATTTTCTAGCCCTTTCAACACTTCTCTATCTTTTATCTCATCAAGTGCTACATACTCA
GACTTTTCCAGCTTCTTATCCTATAGTTGTTCCCTGTACATAACCCTTTCATTAAAAATA
A
>Unigene0000105
TGTTGCAAGCTAACTTTGAAGCTTTTGATTTTGCTTTTAATTTGAAAATGTAATGTTTAT
TGAGCATGACATTTGTGTTTGTTTCTAAGGTAAACCAACGATTATAGGTTTTAATCGCTT
CGCAGTTAAAAAATGCTCAGGAGCATTTTCCAGTTGAGTCACCATTTGTTGTGTCCAAAC
AATGTCCCTAATTTCTGTTCAAGAAATCATGGAACCCCTTTTCTCTTGTCCCAAAAGGTT
GGACTAATGTGCAATTCAAATTTCCATTCTTTGTGCAGTCCATCTTTTCTCCCTTGGGCC
CCTTCACATTGTCATTTGGTCTCTGTTTTACTGATTTTTTCGCACTTTAAGCATCAGCAG
TCTCACTTGCTTCAATTCCCTTTGCGTAAGCAATGTTCCCTTCTGCACAGACCTTCAAAT
AACTTTGTGCATTAGCGTTGCGTGACATTCCTTTGCCCACACAATCTTTCTTGACCTTCT
TGCCTTGCACGTGAACTTTGTGCACGCACCCCCTCGTGTCTTTTGACACCCCCTTTTGCA
TCCATCGTGCGATGCACATTTCACCTTATGCAACATCCTTATTCTCGCGTACCAATCCCT
TCAATTCATGGACTGCATAGTAGCCTTACGTAGTATCCTGCACACTCCATATGCTTGGCC
TTGCTGTGTTGAAATCCCATAGCATTGTACGAGCCCCCACTTTCAAACTAACTCTGTGCA
CTCATTGTGCAGCTGTACCATGAGTCTTGTGGCCTCCCAATGCTTCGTGACATCCTTAAC
TCCCTAAACAACCTGCTATACACTGCGCGTAATCCTCAAACTTTGCAATTCTCTCCCATA
GTTATATGATTGAATGAATTATGGTCCACTTGGGCAAATGTAACACTTAACACTTGGTTC
TCTCAAGCTTTTTGTTGTGCAGGTAGTACACACGCATTCCAATTCTCCAAAGACTGCACA
AGAGAAGTGTTAGAGATTGTCCTAAGGAAGACTGTAGATAGTTTGACACACAGTCCTTCA
TATTACACAGATTGTGAAATACTA
>Unigene0000106
CTCAAAGACCTGAGTTTTGTTGAAGCTTCACATGCAAGACCATTCGTGTTTTCATTCCTT
ATTCCTTGCTCCTCTAAGCCTGTCACCACAGAGTTATCCTTTCAAGATAGTTTCTTCAAA
CTCCCAATACCTCAGTGATGTTCATCCTCCCCGGAGCCTTCTACATTACCTGCACACTTT
CTCCTCACACTTTCCAGCCTATACAGTCATATGAAGTTTATACTACATGATGTCAAACAC
AGAATTTCTTTCCTTTTTCAAATATGCAAATGCTTACAATCATGCCTTGCAAGGAGTTCA
CCAATATCTATGTGGTCTATATGCTCACCTTCCTCCCTCTGCACCTTCATAGCCCTGAAT
ATTGTCTTTAACAAAAGATCAGAGCTATGAAGGTGCAGAGGGAGGAAGGTGA
>Unigene0000107
AAATAGAGGATCAGGGTGTTCTGCGGAATAAAAAAGTAGTGTACCGCAAAAGTTGGAAAA
GTCTGCGCAACAAAGGAGAAAACCCGCAAGGTCATACGCCACAGAACAAAGCAAAAGGTT
GCGTGGTACTGCAGAGTAAAAGAAAGTTAAGCGCAGAAGGAATAAAGGAGAAGTCCGCGG
GAAATAAAGCAGCAATTCGAAGGGCCATGGAACAAAGCAAATTGGAAGGTTGTGGTATGA
AGGAAAACCCACAGAACAAAGTGTTTGTGATACAAAGAAAATGGTGTAGAAGGCAAAAGG
TTCCACAAAGCAACATGCACCGCAAAACAAAGAAATGGTGAAGCTACAGAAGGTAAAACT
AAGCCGCGGAGTCAAGAGGCAATCGCAGATTGAGATGGATGTTAGGAATGGAGCCGCGAA
TCATCTGCGATCTTCCGAATGCAAATCAAAGCTGCGGGAGACGAAAGCAAGGTAATGAAT
CATCTAAAGTTCGTAGAATACAACAATGCCGTGCCTAACTCATATCAAATGTTCAACCAC
ACCAACTACCAACATTAAATCTTGAATGTTGCCGCCCGTAATCCTAGGTGCTCTGATAGC
ATGCAATTGGAACAATGTTAAGCGCCCATACTTGGCCTGCATATTGAAT
>Unigene0000108
GTCTTAGGTCCCACTGTGATGGGAAGCCAAATGCAACCAAACAGCTTTTGACGAGTTTTA
TCAAATCCGCGACAAGTGACTCAGGTGTGCTTAAGGTCATCAATAGAAATGTCGAGGCTT
TTGATGAGAAAGAAGGAAGCGACATTTGATTTCAGAGCCTTCATCCACCAAGACTCATCT
TACTTGCACATCGTGAATGATGACACTAATAAGGAGTGGAGGATCATTGGCATGGAACAA
TACTTCATCATTGATCATGTCATCTTTGGGAAATTCTATGGTTGTGGAATTGGAATTTTT
AGAGGGAATGGTAGCTTCGATATTGTGGATTTCAGGGTTAGAGAAAGGTGGGTGTAATGA
ACCGTTACACCAAAACCTCGAGGCGTTAGTGAAATCCACACATGAGGATCTGTAGAGCCC
GACTTGGGCTGGGTCTGCGCCCACACTCCCATACGTACGAGCCCCGCTTCACTGACGTTT
TAGGCGCCCCACGGGCCCCGGCTACACTACGTAACCAACCGAGTGGGATTCGAACACGGG
TGGTCGCTCTGATACCAAATGTAACGAACCGTTACACCAAAACCTCAAGGCGTTAGTGAA
ATCCACACATGAGGATCATAACAGTGGTATAGAGGGAGGTTCCTCTACTTCATTGAAGGC
ATTCTCCAAGCAATAGAGTTGTTGCATGAGGAATCTTCGATGTTGTGGAGAAGTACGCAT
GAGTTCCATCAAAGGGATTTTGCAAGTCATGAAATTGAGTTCATCCAAGAAATTCCATTG
TGGCCTAGGATAGGTACCATAACGGTATTCGGGAGGATGAGAAGAAGAGGATGGATTCAT
GGTTGGATGAGGCTTGTAAGATTGAGCAACCTTATCTGAGGATGGCGGAATAGATTCCGT
AGAGAGGTTTTCCTAGTGTGGCTTTGGAAGGAGGCTCGATTAACGGAATAGGCTCATCAT
TAGGTTGCTTGGGAGAAGTATCAATGAGCTTTTGATCATTAGGGGAAGGCTTTTTGGGTT
TGTAGACGGGGTCCTTATGTGCGGGCTTACGTCAATAATTGACTTTAGCCACATTGACAT
ATTGTGAATTGAGGTAGTTGTGATCATAAGACCCTTCAATAGTACCTACAAAGTGGTTCA
TAGGTTCTTTGTTATGGTTGATCCTAGATTGGTGGTCCTCATGGGCTTGGAGAAGGGATT
GATATTTCTCATATCATTCTTAGATAATAGCATCAGTATCGAATTGGAGTCCAAGAAAGA
AATCAAGGGCAGCCTTTTTAAGATCCCTACAATCCTCGTGAGAATGGTCAATAGTGGCAT
GCAACCAATAAAAGAGGTCAAGATTAAAGGAAGTTGGTTGCTTAGGAGGAGGAAAAATGT
GAGGCATGAGAAGAACTTGTAATAGCTCACCATGCAATAAAGGCGGGTGGTGTGGTTTAT
GGGAAATAACACTTTAACTATCGTTGTTTGAAGAAGAATGTGTAATAGATTTTCCTTTAG
AAAGGACTTGAGGGTTAATGGAATTCGACATTGAATTGAGGGTATTTGAAGGTTTAGGAG
GTTGTTCAAATTCTCGCATAAGGTAATCTTGTTGTTTGGCTTGTTCAAGAGCCTCTTCCA
ACATGGTAGGAAAAAAGGATCAAACCTTATATTGGAGATTAGGAACTAGGGCCTTAAGGA
AGATTTGGCAAAGATTTTGATTATCAAGATAATGGTTGGCTTGATTAGATAATGTTTTCC
AACGCTTGATGAAATCATGAACTGATTAATTAGCAAATTGCTTCAAGTTCATGAAGTTTT
GAAAGGTATT
>Unigene0000109
AACTTTACACGGATCAGGTAAGAAGCACTTCATACCAGAGGAGACGGGGTGAGAAGGAGG
CCCAGGAGCAGGGCAAGGGATTTTGGGGTTCTCTAAATGAGACAGCTACATGGAGTGTTG
TATCATCACCTTCAATAACCAGAGCCAACCGGAGTTGAAATTCGGTGACTATGAAGAATA
CAGGTAGTCCTTGGCCATCAACTTAGCACGACTGGTGTATTTTGCGCCTTCATTCCTTGA
ACATCAATGCCTTGGTTTTAGGTTTTTCCATCTCTACCTTTCTTGCAAATCGCTCTGTCC
TTACAATTTTGTATGTGTCCCGTAATACCTTCCACGTCAAATTATCTCTCCTTCATATGG
TGGCTCTCCTCGCCGTCATTTGAAGGACGGGTGAATCACACCCTGGAATCTGCTTCTCCA
TATTTCACGAAGGTCGTGTGGTCTTGGCTAAGTTCCAAGCTGGTTGGGTTCTCTCACTCT
CCTCCGCCATTTTCACCTCCTCTGTCCCAACCGGAGTTCCCTGGTTGAATTCTTTGAGCT
CTTTTAATTTCATTTTTGTCAATTGCCACCCTCTCAAAGCATTTTAGAAGCGTTCGTTGT
CACCGTTTTAATTGGGTTTCAGATTTGCATTTAGTTTTTAATTTAGTCTATCTAACGAAA
TGTTGTCTTGTACAATCCAACATCATCATCTTGGGAATGTATTTTTATATTAGTCGATGA
CGCGTCAAACCGACCTCTGGTCGGTTCACTGTATTCCAGGGTAATCTGAACCGTTCGTTT
CTTCCCTAAATGTCCATAAATTGCAGGTTTCAGAACAAACATCTTCATTCATCTCTGTCG
GTTGCGTCTGCCTAGGCTTGATTCTCTGTCGTAAAAATTGATTTTTCTGACTTACCTAAT
TAGAGGGGGCTCTATCTTCGTTTTTGCATCGGCGGCCCAGATGGTTTGTAAGTCACCAGA
AAACGTTACGGCGGCGGTATTGAAGGCTTTGACGTCAAATTCATGGCTGCCTGAAACATA
AATACATGTTTCCAGGGTTGTAATGTTTGCCTGTAATTCGAGATCTGTTAGATCTGAGGG
GATTTATTCAAATATGTGGAAATAATATACGCTGTAATAAAAAAATGAGGTTGGCGTATT
CCTCAATTTCTTCCAGAAGGAGGAAGGATAACCGATTTATGTAATATTCACTAGTTTGAA
CATCTTTGGGGTGTATTTGGCGTTGCCTCTGCAGGTGAGCTTGCAGGCAGGCCAAGCTAT
ATTAATATAAGTTATTTTGTTTGCCATGGGGAAGGAATGCCCTTCCCTAGCCTCCGCGCC
GCTTTTTAGGCCGAGGCTCTGTGTTGCTTGGTTGTGTTTGTGTGCTCCTTTGATGGCGTT
CATGGATTTTAGAGTATTCTTCCCTCTCAATGATGTTAACAAACCACAAACGATCATAAC
TGACGCACTTTTCCATTCACGCGGTTTAGCGATATACAGGTACACAATCTGACACATTTC
CGAGGCGCATTTATTTATTATTGCCATTCATTTCGAGTTTCAATTTAGAGATCAATTATG
TGATGTTATATGGAGAAAAAGTGTGAAATTGAAAGTTAAGGGTTAAAAACATGTTAGAAG
GGACCTTGCCTTAATTATTTTCCTGAATTCTGATGGTCGTTTTGCGATTTTTTATTTACC
AAG
>Unigene0000110
TATATTCTTAATCCATATGAGCTGAGAAACAATAAGAATTATGTTCATATGGACGAATAC
CCTATTACTATAGAATTGCAGGTTTGTGGGGTCTCTGTTTTTTATATTTTGCAGTATTAC
AGATTTGAAGATCAAGCTAATTTTTTTAAATGTCCATGGGGTCACGAATTTCTGATTGTG
TGTTAAGTGTGAAAATGCAACAAAATCGGTGGGCAAATATGATAGCAGCGATGTTCAATG
CCCTACTGGGAGATGAAGAAAAAACAATTGGAGTTACAACAATGGGATCTGCAGAGGCTA
TCATGCTTGCAGGTTTTGCTTTTAAGCGCAAATGG
>Unigene0000111
TCTTGCTTCCGTTTGTTCTGCCATTTGCGCCTAAAAGCAAGACCTGCAAGCATGATAGCC
TCTGAGGATCCCATTGTTGTAACTCCAATTGTTTGTTCTTCGTCTCCCAGCAGGGCATTG
AACATCACTGCTATCATATTTGCACACCAATTTTGTTTCATTTTCACACTTAACACACAG
TCAGAAATTCGTGACCCCGTGGATATTTAAAAAACTTAGCTTGATCTTGAAATCTGTAAT
ACTGCAAAATATAAAAAACAGAGACCCCACAAACCTGCAATTCTATAGTAATAGGGTATT
CGTCCATATGAACATAATTCTTATTGTTTCTCAGCTCATATGGATTAAGAATATACCTAA
TTAAGCATAAAACAAACATAAATATACTTTCAAGTTTCAACTGGCTACGTATATACATGT
GATCGGCATTAAATGGCTCTGTAATTTAACCAGGCGATGTGGAAGAAAGAGAAGATGCCA
CTGACTACGAGGTTGACTCGCAGATCTAAGAAATTAAACAGATTAGTGTGCATTGAAGTT
GATGGAAGAAAGTCAGTCAGAAAAAGGCGAAAGAGAAAATAAAAAGTTAAAAGACCAGAG
GAGTAAAACTGCGTGTTAAAAATGACTACATATATTATAGTTACCAATGGAAGTCAATGG
TTGGGCAGGTCTTGTTGGGTCTTGACTTTTTCTGTTTCCATCTAGAAGCTCACGGCTATA
TTATAGATTACAGATCCAGCCTCTGTTAGATTCGATTTTGAGTTATACTCTTCACGGATT
TTGACCTTATTTTTGCTCTTCTTTATACCCCACTGTTGCTGTCAAATTTGGTGGAGATTA
CAGAGGCAAAAAATCTCATTTATATGGTTCCCCCATGAACTTATTTCGTCCTAATATACT
CTTCCTTGATGGGAAATTGTTGGGGAACTCGTGTCAAGGCTGACAGCCCTTATTCTTCTG
CTTCTGGTAAGCTCCATGGCCCATTTCATTGATACCCAATTTGAAATCTTCGATACCCTT
GTCATGTTTTTGAATTAATAGATCTAACATGATCGTTCATGAATTTCAAAGACAATTTTT
TTTTTTTTGATCTTTTTTCTTGGGCGTTTGAAAATAATGAGGATCAGAAGTCAATTTCAT
AGAATTAGAATTCTGCAGTACCCATGCTATGATTTTGAAGATCTTTTTCCTAGATGAATG
TAGTAGTTTACCATCAGGCCAAAAGCCATCTTTGCAGGAATGGATATTGAATCCTGCCGT
ACCCATGCCATGACCTTGAAGATGATTCTTGAATATCTGTAAAAAAATGGATCCAAAACC
CATTTCATATGGATTGGATGATTCTTGAATTCTGTAGTAATAACCACGTTATTTTAGTTC
GATTTATGGAAACAAGGAGGCCCCTGGCTACAAGAAAGGCTAGTTGCCAATGGATTTTTA
AACGTTTGATATGTCTTCACCCTGCAATCTTTTCGTGACTATTTGCTTGTTGCAAGTTGA
CTCATCCCTTGTCTTGCCCGGGCATCGCCAAGTTCCCAATTTATGTGGCTTTTATGATGT
TTGAACAGAGAACAATATGAATTAGCGACGAGCCTCAAAAAAATTATAAATTACGCATAT
ATGAATGGCAATTTTTACACTCCCTAACTGTTTTTCCTCGTCTTTTTGTCATTGTTTATG
ACGTTTTCAGTTTCGGTTTCTTGTTTGTGGAACATAGATGAAGCCGATGACCTATTTCAT
ATATTTTGAATTGTCTAGCACCCATATCATATTTTTCATTTATACGGGCACTGATGGTAT
CTTTTTTTGCTTAGTTTTTGGGAAGGAGCCGAGTGTAGTGGGAACTACTGTTTAAATCTT
AATGAACCAAACCTAGTATATGCATTTTCTTCCTATTTGGCGGGATGACGTGCAGCTTTT
TCTCGTTAGATAAGCGTAGGTAGCGAGGCCCTGACCCATTTCACAGAAATAAAATTTGAG
GAATGCAGCGCTCAGATCATGTTTCTGAAGAACTTGTTAGACACACGTAGACAGTCAGAA
ATTAATCAATTGGCAAAAGCATAGCCCTTGACAAATATCCTGCTGGTCAGACATAGGACG
AAACTGACCTTTGGAGTTAATAATATTCCCTTGATTACAAGGGCTTGATCCATAGATGGA
GAGAGAGGGGAGGTGACTATAAAACTCGATCCAAGGGAGCAGACGGTAAAAGGAATCCAA
GCCAATAATGAGTCCAATGATCATTATGGTTTTCCTCTTATTTGACATCCCTATAAAAAT
GCACCTTATTTGAGATTTAGGATTATCTCAATAGCTTGCGTTCGCTCATACCAGGAATTC
AATGCTATAACCCTGTAGCCTTATTGTAAATAGGGCTGGTGCAAGTGCAAGTCTCAGTTG
AATTTGGCAGAAAAAATATCCCATCAGATCTCACGTCTAAGGTTCTGCAATACAGCTCCT
TAGCTCAGCGGTGGAGCATTTTATCACTGTGAGTAGGTCATGCACCCAAATCCTAACATG
CTCAAAATTTTCAATACGATATGGTGTGGAGACCTCAAACTGAATGTTTTACTAGAAAGG
GTCTTGAAAATTGCAATACAATCTACACTTATAGATAGAACAACATTCTTATTAGCTGAA
TCTTTCCTAAACAGAAGAAAAAAAGCATTAAACAAGATTTTTAGATCTCAGGTAAAAGAA
CTCACCGCCCAGAATGGGATTTGGGGGACCTTGTGACGAAGCAGCAACCAGAGGCTCCCA
TACCCAACAAAGTTAAACAATGCATCCCAGATCATAATAGCCCAACTGGGCAAAATCTCA
GAGAAATGCCCTCCAATGTCTTTAGCCACACCCAATGTATTGATCTGCCTCTGATTATAC
TTCAAGGAGCTTTTGATGACAGGCGACATGCTTCCAAACACATACCCAATCCCCGCCCAT
GACTGCATCCATATGGCTGCAACCAACACAAGCCACCTGCTCTTGTACAGCCTTCTCACA
TACCCAAAATCCATCTTTTCTTTATCCGCCTACTCCCCTGTTCTTCTCAAACAAGAACAT
ATATGTTTGAAATCATCACAATAACAGTCCGCGCAGGTCGAATCCAGATTACAATGAAGA
AAACTGCCTAACAACCACCCAAAAATTCAATGGAATCAGCTCTTGAGACTGAATTAATGT
GTTGCAAAATTTCCTCTGTTGTGAAGAAATGGGTTTTAATCCATTTACGTATGTTTCAAC
GTGACTGGGTGGTCTCCTAATTTGATTTACATTCGGAAGGCATTGAAAAAACAATGATTT
TTGGCACAACGACGGCTATATTCAATCCTACAGGCTACAGCCGTCAATAGGAGAGCACTG
GTGTAACGGCGAATAGCTTGGAATGATTACTACTGTTTCTTAACGGTTGGCTCTGGTTAT
TGAAGGCGATGATACAACACTTCATGCAGCTGCCTCATTTAAAGAACCCCAAAATCCCTT
GCCCTGCTCCTGGGCCTCCTTCTCACCACGTCTCCTCTGGTATGAAGTGCTTCTTCCCTG
ATGCGTGTAAAGTTTACACAAATGATTCCATGTGAAGGGGCGGTGTTAACAAACAGCAGA
TACGAGGAATGGTCGTCGAAGCCGTAAAGGGTCTTGCCCTGCCTCTTGAGGGTATAGAAG
ACATCCATGGCCGTCACCATTTTGCAGCGAGCGAGTTCAGTGGTGACCGCGTCCTCACTG
ACATTCTCCAAAAAAATCTTCTAAACACCCCTTTCTCATAGATGAACCCGTTG
>Unigene0000112
GTGTGTGTGTGGGGGGGGGGGGACATGGAAGGAGATGTTAACAAAGGTTCCTGCATACGG
GAGACATCTCCGTACGTGTCTCCCGTACCTGTATCCGTACTCGGTACGCGTCCCCTTGCA
ATAGTGAAAATAATGTATGGATATTTTCTATTTGTCGATGGTGGTGATTGTTCTATTGTT
TTTATCATCTTGGTCCCTTAATATTTTGCATCTTTATACTTCTTTGCACTTGAATTGTGC
TGATGATCTCCATCTTATGGTGATTGATACTTGACGTATTTTGTTGTTTATTAGTGTTAA
GTGCCTTCACTCATCAGTATTATCATATTATGAGCATTTTCTTAAACGAACTGAAATTAA
TTTTATTGGTTATTTTTTGTGTAGCAACAATTGCAATCTCTAATGGAAACACTGAACTTA
ACTGAGCCTCATTACATAAGATG
>Unigene0000113
TTTAGGCTTTATTAAAATGTCAGTGAGTGTCCATAAGTTGACAGACTAAAGGTATATTTC
TATAAACAGGAAGGGCTGTTTAAGAATGAATTCTGTTGGAGTAATATCTTAGCGACTGGA
TATTGGATTTCTCAACTTGGGCAACATTGCATTAGCTACTGTTTATTTTGCTTTTTAAAT
TGTAACACTCATTTTCTGTCTTTTGATGATTGGGAAATGCACTATCAAGCTTTGATTGCC
TTTAGGATTATGAGCGACACCCAGAGAGTTCCTATTCTGCCATATTTGCCTGGGACTTGC
ATTGAGCCTCGTCCCGATGGCCTGCATGCCTAGCTGCGCTTGAACTCGGGTCATCATCAG
G
>Unigene0000114
TGATAGCTCTCACTAAATCCCAAATCAAAGCTAAAAATTTGGAAGCTTTCTATACTGTAG
AAAAAATGGTTATCAGGTCAATTAAAAGCATAGAAAGTAAATGCCCACCCACTTAAGGTT
TGTCATAGAAAGAACATGTGAAAGAAAAACAAGTATCATTGCACTAAATTTCGTGCCCCA
CCTATATGACTCTTTCCACGGAAAGTACCATCACATTTCTCACTTTATTCAAGCAATCTT
TTATCTATTTACACAATCGGGATAAATAAACATGAATGACAACATATCAACATTGAGGCT
AAACTCTTATGTACATTTCTAAATCAAATTTTATTTGTGAACCTACTTGATTGCTCCCAA
>Unigene0000115
CGTCCAGTGAAGCCACTACTGGTAATATGCAATTAAGAGTTATGAGAGCTGTTGTTTATC
TGCCAATTTTTCATATTTTCTTTTGCAAGTTTTTTCCACAACGAAGTACAACTCTATAAT
TTATTGAAATGCCAAAATAAACTCAGAAGTTATTGTTACATTCTAACGTGTCTACATACA
GATTGCACTTCAGAAAATTTGGGCTTATTTGGCAGTGAAATAACATCCTAAGCTTTTGGT
CGAGTGCTTTCCCATTGGTTAAGCACTGATGTTGGATGAGTTGCTGGATGTGATAATGCC
CACCTGTCAACCCATTATAGTTAAATGCAGTTTGGGGACTCGGAAAGCAAACACTTTTTT
TGGCTTGGTTAAGGATTTCGCTATGGTTATTCCTTGACTTCTAACCTCAGTGGAGTGCCT
TTCCCTATCGGTTGAGTCCCTCAACCTCCTGAAGTCAGTTGAGGGAAATTCTTGAGTGCC
CATATGATGTTGAGGTGGCTCAAATGAAAGACAGACAACTCACAGCTAAATCAAAGAATG
CAGCTTACAGTGGCAACCAAAGAAAGGCACACAACACCATTTCATACATTCACTCATCAA
AATAACATGTAGACATCACATACTCAGCTCTGCCTAACTCGTAAGGAGATTTCTTACACT
GCTTGGCCGGTTCGCTTTTCCTTTCTATGCACTCCTACACTTACAACCTCGCCTATTCTT
TATTAGCTACAATGCTCATCTCTAACTACCCCAGAACTCTAAAGCACACCCTACACCACC
TGAACCAGCAAAATACTACTGGAAGACTTTTCCAGCCAAACCACGAATGGAACCCCCTTA
CATCATCTTTTACAATGTACACACAATATATTGAAAAAATACATTGCAATAAGTTGTTGA
TGTTCAGGAGTTCTGGTTGCTACTCAAACACGAGTTACACATGTTACAGAAGTAGTTCAC
AAGCAATCTATCAACTGCTGCAAATCTTGTTGTATGGCATTTTATCTCTGCCATTTCACT
AAGATTCCATACAGCAATTGTAGGACCGACATTTTCCGACAAACCATTGATCATATCTTG
CAAAGGAATGCCTCTGTGAAGTGGAGTGTATTGCTTCATTCATTGTCTTGTTCTTTGTTA
TGATCTTGTCTCTGCACTTGGCAATGATGGTCGCTGCGAGCTTGTATAGCGGGATTCACA
ATTGATGTGGCTTGCTCTGTGGAACAAGTTCCAGAACACTCTCTTGCGCAAGGTGTCAGA
GTGTTGCAAAGCTGGTAGTTTTGTCTTGTGATGGTGAAGATTGACCATCTTGGAGCTGAA
TTATCACTTTCCACACCTCCTTGATGTCTTTGATGTGGAATATGCACAACTAAAGAATTT
GGCTTGCTGGATCAGCACGATGTAAACAACAGTTAAGAACTTGCAAATGTGGCAAAATAG
GCTTTGCAAAGTGAAACTGGCTTGCAAAGAAAGTCTAGTTTTGTTAAGCTCACCAGGCTT
GTGAAACTCTGTAGGTAGGCTTGTGAAGCTTCCTAGTACTGCAAAGCTGGCTTAGGCTTG
CAACGTTTCGTAGTCTTGGAAAGATTCATAGGCTTGCAAAGTTCTGCGACAAATTTTAAG
CTACTGAAGTGCCTTTAAGCTTGCGCAATTCCTGGTTTTGTGCAGCTTCAAAATGAACTT
TCAAGCCTTGCATAGTGTAAAGTTGTATTGTGAAGCATGAATTAAGCTCTACAACAAGTG
GATTCTTGCACTTTTTAGTTGAATCTGTTCCTAACAATTTTTTGTTCTAAAAGATTTTCA
ATTCAAATTTGAGTGCAGGATAACTTGGAGATCTAGGGATGCTCCTGCATCAAACTTCTC
TGGAAATTGCATCAGGGGTGCTTACAATTTAAGGTTTGCAATTGCTGGTCTTGGCCAATC
CATTCGGCCAAGTTCCACTTTTGAAATCCATGTATCTTCCTCTAGTACTTGTTCTTCCAT
CCAACTAAATACTATTTGTATTCTTGCTGCCCAGGTTATTCCCAACTTGTTCTTGCAAAA
CTTCTTCAATCTCCTCACACTTCTTCTCAGGAATCCGAGTTCTCCAATCTACAAGTTCTC
TCTTCTTACATACTATCGGAGTACTATCATTCTTCTGATAAGCATACAAATTCGCAACAT
TGAAAATAGGTGAAATGTCTAACCCTTTCAGTAGCCCTATATCATACGATTGTCTGGCTC
TGTTGTAGCTACTTTCTCACTGCCTCTTGCACCTTGTGCATATACTCTGTATCCAAACTC
TTCCCTATTGTCACTCCTAGTATATCCGTCACTCCTTTAGGTCATCTTCCATACCCATTT
GGACATGACGTCATTCCAACTGATCCATTCACTGAATTGTTCTTGGAAAACTCTCCTTGA
GCCAACATCATATCACATTGGGTTGGCTTGTGTCCAACCGAACATCTAAGCAGATTGCCT
AAACTTCTATTCACAACTTTTGTTTGTCCATTTGCCTTGGGGGTATGCTGAACTATACTG
TAATTTGGTGCCTAAATTCTTCCACAATGTTCTCCAAAAATAACCCTTGGATTTGGTGTC
TCTATTGGAAGTAACACTCTTTGGAAATCCATGCAATCTAACAACTTCTTTAGAAAACAA
ATGTGCAACATTTGAAGCATCACTGGGCTTTTTGCAAGGAACAAAATGTGCCATCTTTGA
AAATCCATCAATCACAACAAAGATAGAGTCATTACCTTGTGTCCTCGGCAACCCAAGAAC
AAAATCCATAGTCAGACCTAATGGTCCTTTTAGTGCTGGAAATGGCCTATACGAACCCGT
ACTCCTACCTGTTCCTTTTGCCAAGTGCAATTCTCTACTTCTCTCAACATACATTCCCAG
AGAAGAAGATGAAGAGAAATCAATTCACAGCTGCCCACAGCTAGAATTAGAAGATAATCA
AATTCAAAAGCTTCATTTTGTCCCTTATTCTGCCTCGCTTTTGTAGATTTAGTGGTTGCT
GCAGCAATCTCTTTAATCATGTCCATGCTGTATTTGCTGTATGTTTCAGCTTGACTTTTA
GCTTATAAAAAGAGGAAGTTTTCTTTGATTTTGTAAAGCTTTTGGTGAACTCTTTTAAAA
TCTCCCATGGGTGCTCTACTCAAATCATAAAAGCTTTAGCTAAAGTTAGCTAGCTTACAC
GTGCTATTCATTTTTAAATCGAAGCTTTTTTATTGGCTCCCATTCACCTGTAGATCCTCC
CTATTTAGCTTAGCTCCCCCTTTATATATAT
>Unigene0000116
TCCAAAAATTTCACCTCACCTCATCATTTGGGAAACACCAGAAAATTAGATGACGTATTT
TAACACATTTCAACACTTCAAATATTTCTTCAGAATTTAGCCCTAAGGCTCTTGTGATAA
ACCCAATCCCCAGTTTAATAATTCATTTATTAAAGAGAAACCTATTATATGTAAGACCCC
TAGTTTTACCTTAGATTATCTTATGCTCTAAGTAAATATATATTATCAAACATTTTAATG
CAGTAAATACATTACGATACAACCAAACATCAAGCTTTGCACATTTATAGGATAAACAAA
AAAGATCATTTTATTGAAATAAAGTTGAAATACGTATCTATGAAACTTAATCAGAATGGC
AGTCTTTCCCAGGGGTGAATCAGAGCCAAGACCACACCCAACAATGAGGGAACAATTGCA
AACTTGTATCACAATGTAATAACAGCATTCACTAGCCTTGTTCATGACACTAACAAGTAC
ACTTTGTGCCTCCCCTTAGATCCACTCTATGAACCTCATCTCATTGCTATTTAAAG
>Unigene0000117
ATGCAACCCTTTTTGGTGTGCGCAACTTGTAATTTTAAGTAGCCAAGGACCTAAGCTTTG
GAGAACTTTGTGCAAAGTCAGTTTGAAGGTCTTTGTTGACTTCCACACAAGTTCTGAAAG
TTTTGCATGGAGGAATGGAGTTTATAGTCTTGTGATCTAGTGCAAAACTTCGTCTTGTGA
AGCTTGCAATATTTTGCAAAAAAGGGTTGGCGTGCAGAAGTGTGTTCGAGAAGGTCTTCC
ACAACTTGCGCATGGACGCGTTTGTGCATATTTTGTTTGTGATGCGTGGTCTTTGCCCAT
GGTCGTATGGTGCAAGGGTTTTGTGAATTTGCGAATGTCACGTGTTTGAAAACATACGGA
T
>Unigene0000118
TCCAAATTTGGAAAGGTCATGGAAACGGGGCAGGCATTGACTTCCAATCTCTAGAAGCAT
GAAAGAGCCCACGGATAATTAGAATCCTGTGAGAATAGGAATTCATCCGCTTTTTAATAA
TTGTCATTCCTCTCTTTCTCTGCCTCAATTTCATCAGATACCCATGGCTTCGATTTCCTA
CAGTTGTGCCGAGTGTGATACACCTCTGAATCTGAGCAGCGCCAATCTGTATCCCCCAGA
TTTCTACTTCGAAGCAGGCAACAAAGGGATTTGAAGCTGGAGCTCCACCATAAAGTTTCA
TTGATGTACCTTTTTTTTTTTCTTCAATAGACATATTTTTAGTTTCAGTGGAAGAGAGAC
CAAAAAAGGA
>Unigene0000119
TGGAGACACTATGCACCCTTGTGCACTTGTGCAATGCCAAGATGCATACTGCGCAGCAGT
GAAATTCCGTGCATGACCTAAATATGAGATTTCAGAAGGTTTTTACCTTGAACTCGAAAA
TGGAATCAGGGTAGCCCGATTTCTCTCCTCTCTTGTCCTAAATATAAGAGGACATTTGTG
AATATGCTTAAAGAAAAACCAGAAAAAGCACATAAAATATTCACGGTAAAATGTAAATAA
AAGACCAGGAGCCTTCATTGAGACTCTGTGGAATTTTGCAATGTGGAGACTCTGTGCCAT
ATTGCCACCTGCAAAAGGCTGTGCCATGTCGGTGCACTTGTTAGCATAGGTTACCGGGAG
ACCAACTGTCAGACCTGCAAAAAGGCGAACTGTCAACTGTTATGGAAGTTGAACTGTTCT
TGTAACTTTCCTCTTCTGTAACTGCTTTCATGTGATGATATTTTGTAAGCCCTTCGGCCC
TAAAGGGATCATCATCATCGAATAAATGTTAGCATTCCCTGAGTATCTAACATCCGAATG
GTCATTTGTAATACACAGAGCTCAG
>Unigene0000120
AGAACTATTTCGTACTATTGAAACCATTTTTATAAATAGAAAATTCATTCATACAAACTG
TAGCAATTGTATTCAATACTTTGTTTCTGCCATTATTGAAGTTGCTTCCAATAACAATCT
ACATTGATGATTTGTGTTATAAGCTCTAGCATCTGCAAAATTCTCCAGCACATATGCTCA
ATAACAGGACCCCAAATCAAAATTCATTCCCAATTCATTCAAAACACATTCATAATTGCA
TTTATAAACAATGGTTACCTACAGAACTTTCATAAATCTATCATTTTGAGTTCAAACAAA
CCTGAAGTTGTTCAACAGGGTAAGATCTGTGGTGCTGCTCTTCTGCTTTTTCTTCTTCCT
CTACAACCTGATGCTGCTTGTGATGTTGTTGGTCCATTAAAAAATGAAGTGAAAACGATC
TTCTAAGATGTACCCGATACGGAACAAGGTTGTTCAATAATACCCAACAAATTAATAATA
ATAATACACAACTGATCCTTTCCACAAATTGGCTTCAAGTTTTGGCTGAGGAAGGCGCTA
AGAATATGTGTTTTAATTTTTCTATGAGCACCAATGTCGCAATAAAATCGTAGTATTAGA
GGCGTGATTTGGAGATTGAGTTGGCGCTGGAGTCTGCGGTGAAGCTTTATTATCACAGCT
TCAGGCTTCCCATCACCGGAAGTGTCAACGAGAAACCCCTGACAGCAAATCACTACACCA
AGGTGCGGCGTTTCGAATACTATCAACGGCACTTCCACCATGTTGTCTGTAAATCACATA
AACCAAAGCCATTACCATACAGAAAGACACTACTCGTGCTTCAATGGAACCCCTAAATGG
CCGTCGATAAAGCAAAGGCTCACTTACGCATTCACTCTCGTAAGTGAATCACCCAAAATT
GAGGAATTTCAAAAGAATTCTGTGTTTTCCAGGGCGTTTAACAGATGGGATAGGTTTATT
CCTGTCAACGATGGAGATTTATTTGATGAACGTCCACCTCTTAAACGAATAAGTATACTA
TTTTACTAATATTTGATATCTACAAACCTCCTCGTTCTTCAAGATGAGAGACAATTTAGT
TGCATTTGTAAATCGGCTCTTTTTCAATTTATTGCGCCAACGTAAAAGAATGAAATGTGA
ATACTTATACCTTCACATTTTATTTTGAGGAGAGCTCCCTCATGTAGACATCCAAATTCT
TCTTCCGCCACAATGCATGCTACTTCCCACTTCCAATCATAGAAGAAAGAGAAAATGTCA
AGGAATGGCTCATGAGCATTCAGTTTGAGCACCTCTTCGGAAATGAAAACCCTCGACTCA
TCAAAACTGTATTTCTTGGTGCCACTAAAATCCTATCCATATCCTATCCACAATGAACTA
CTATTTTGTAAGCTTCTAATTCATTCTTCGGTTGATGAAGATAGGCTCCTACCACTTCCA
AAAAACATAGGACAATAATAACATA
>Unigene0000121
CTTCAATTGTTCCTGTTTGGATTCGCCTTTTTGGATTACCAGCAGAATTTTGGAATCCAG
TCATTTTCTAGGGTATTGGAAATTCCATAGGCAAATATATCAGAGCAGCTGATTCTTCAA
TATAAATGGAGCAAATGGTTTTTGCTCGGATGTGTGTATACATGGACATGAATCAACCTT
TGCCTGCTAAAATTATGTTAGAGGTTGGAGAAGATAAATGGGAACAACAAATTGATTATG
AGAACATTCCATTTAGATGTAGATTCTGTCATGAATATGGTCATCTCGTCAAAGATTGCC
CCCAGTAGATGAAGGAGCAAAATCAAGAAAAACATGGCCCAAATGACTTTATTGTCCCAC
CAAAAAGGAAGACAGTTAA
>Unigene0000122
TTTCTTCCAAAACCCACAAGCTTGAGCAAGCTGGGTCAAGCCAATTTTCCAACTTTAAGT
TCTAATAGAAGTGTTGAAATTTGCGAACAACACCATTTGGTTTAAGAATTTGACTCTCAA
AACTTGTCTATATAATTTGTCAGGTTGCAAATTTATTTTGCCCTACATAGGTAATTTTTC
TTTTTCTTTGGCCCTATATGAGTAACACTCTTTCGGCAATGGGCCCCCACTAGGGGCTCT
TAAAGTTTTTCAGTGGGTGCCACTGAATGTTTATGGAGTTACTTGCAGTAAGAGTGGTTT
CAGGGAAGGTGAGAGCTCCTTAACTGCCATTATTTTTTAGGAAATTGTAAATAAAACTGT
CACTTCCTAATTCACACAGAAATTCTATTAAAAAAATTACCACATAAAAACGTGCCCTTT
GGCAGTAACCTATCCAAAAATATCTTTAGTGGTGCAGGAAACTTGTACACTCCATCTCCA
GCATCTCACCAAAGTATCGGAGAAAAAATGTTCTATCCAAGTTCATAGGGAAACATTCTA
CATTGTCCTGGTTTTACAAACTATGTTCTATGGAGTCTCATTTAAAATAGGTGTAGCCCC
TTGATGGGATCTTTTCTCAGCAAGAAAATATACCCATCAGTAGTGTCAAACTCTTTCAAA
AGCACGTAGTAAATCTCTACCGTCTATTTGGTCTTCTAAGAAGTACAGAGTAATCCTCTA
CCATTGATTTGGTGCAGTTTGTTGGTTGCATATTCCAGTTACGACAAGTGCACTTTCCCA
TCAAAGTTTTTTGTGAATTAAGCAGTCCT
>Unigene0000123
AATACTACGTGAGTTGTTGAAACTCACTCAACCATACAACCTCTCTAGACTAAATATGTG
AGTTGGTTGGACCATCCAATCTCACACAAATATATGATTTGTAATCTAACAAATCATTTA
CAATCAACACAATATTAATAATGTTAGCACTAATAATTAATTTCCTAGCATTCCCCCCCT
AGTGTGAACATGGTAGAAAAACATACACCCACTCATTTGCAGTATGATCACCCGTGTGAA
ACATGTCCTACAATGTGATTCGTGATCTTGATCAAAAGAAAGGATCTCTTCTTCCATGGT
TTAAACAAGCTTACCACAAACCTTGACGTGAACAAGCCCCATCAACTATCCACCTCATGT
GGTTTTCTGGATCCTCACACAAACCCTTTCAAGATCCATGAACTGACTTACTCTGGTACT
TTTGT
>Unigene0000124
GGGTGCCTTCCAAATGGGCTTGGCCGCTTCCAAATGGACTGCCGCTGATTGGATCCCCCG
TTGATGGCCGCTGCGAACATTTTGTTTGATAGTATTGGTGAGCCGCTTGTTTGTGTTGTC
TTCGTAATGCTGTTGCAAGGATCACGATGGTGTCCAAAGGAGGTCGGCAAAGTATCACAC
TGCAGGGCTTGAATTTGGATGAGAGGTCTTTAAACAGAACTCAGTGCAATGCAAAAGACT
CGGCCGTTTGTGGAAGGTGCTCGGTTTGTGCACAAAGCTTGATCACCAATGCTTTGCACG
TAGGGCTCGGTTTGGATGAGCCTTCAACACGGTAATCAACCACGAAAATGTGACTCTGCA
GGAT
>Unigene0000125
AGCTCATAATTATCCATGAATGGCACAATTATAATATCACCATAGAAATTTGCTTCCTTC
TTTAATTGTATGGTAATCTCTTTCCGTGCATTCAAGGCAACAACGAAACGGGCCACAATA
TTTGATGATCTGAGGTTTTTAGACTGCATCCATGTCTTTCTGACAGCCATACGCTCTGCA
AAGTGGTTCCCTGTAGATAGTATTCTAATGAAAAGATCCACTGGACCTTCTGGCAAAGAT
GGAGCTCTCCAATTGTCTGACATGTCTAAAAGTTTCTGAGGTGAGAAGCTGGAATGAGAA
GTGGGTAAGGAAGCAGCAACAACTGTGTGTATGTCAATATCATCGTTTATAGAAAAGCCA
GTTGCATCTTCAAGTACAAATCCCTATCCTCCAAATAATTTTTCCCCTACCATCACAGAC
ATTTTTCTTGGGTGAATTTGATTCACATTGGTAGGAAATAACACTGGCAGGAAACTAGGT
TATGTTGCTATTAATAACTTTTTTGGTCCCCTAGTATGCAACTGAAACAACAAACTAAAT
GAATCAGTGTACTTCTATAAAGGAGCCAGATATGCCTACACTTTAGGGGATGACTTTCTG
TATTTCTATAAAAATAACTCCAAAATAGAACAAAAACGGGAATTTATGATCAAAATGAAT
AGCAAGAAAAAGTCTATAAAAGCTTAGGTTACCAGGGTGTTAGGTGACGCACTTACAATT
GGTTGATTTATTGTAGCCTCTCTCAAGTGAAGGTTTTGAGTTTGGTTGGTATAGAATGTG
TCATTTGTGGAATGTGAACATGGATCAATTCAGATGTACCACGACATTGTACCCTGATAT
GCCCACAACTTAGAGGTTGTCTCTCTATCAAAACTATTAGAACAAAGTAGAACAGGAAAA
GGACGGGAGATTGTAACCACAGTCGGTAGTAGAACTGCTCTCAAGAAAAAGTTGGCAAGT
TCTTATCTTGTTCAATTTTTTTTATACATAGCTAAACACAAGACAAAGCACAGAATTATA
GGAAATATCTCAAAAGAAGAGAGAGAAAACATACCGTACAAACTGAAGTCA
>Unigene0000126
AGGTTGCATTAAAATTAATACTACAAACTAATACTACAAGGTCTTCTTCTTCTTTAGCAG
GGAATTGAGCATTCCAAGATAATTGGTGAAATTTGTGTGCTAACAAGGCCGGTGCATTTA
AAACACACCTACTAGTTAGGTGAGATGCAATATTGATGCTAATGTGGGAGATACAATGCA
GACAGAGGTCACATGTCAAAGCTCTAGGTTGCAGACTATGAAGAGTTTCTAGACAAGCTC
CTGAAGGCACTGGGATTTCTCCTGAGATGGAGAGGCAAATTGGCAGCCACTGCGCTCCTA
ACTTGTTCATCTGGATCACAGAGGAGCAGCATCTCCACAACTTCCCTCATGGAAGGCCTA
TTAATGGGCAGAGTACTGGTGCAGAGTAGAGCCACCTTTAACATACACATCATTTCGTCT
GTATAATCCTCTGTTACACACGAGTCCAACAGTGATTGCACCCTGTGGTTGCTGTGAATC
TGGATCCGGATCCACCTAACAATATCGAAGCCATCCCCAAACTCTGGATCGTTGGGCTTC
TTGCCGGTCACAAGCTCTAGAAGCACCACACCAAAGCTGTATATGTCACACTTCTCATTC
AATTTGAGGGTATATGCATACTCTGGGGCCATATACCCATATGAGCCAGCAAACACTGAC
ATAACATCTTCCCGACCCACTCCCTGCACATTTCTAGCCAAACCAAAATCTGCAATATGG
GCATTGAACTCGGAATCTAACAATATATTATTTGATTTTATATCTCTGTGAACTATGGAA
GGAGAGCAGCCATGATGTATGTAGGACAAGCCCTGAGCTGCACCAAATGCAATCTTATAT
CGAGCAGGCCAATTCATTAAGGCTTGGGGTTGAGGCCCATGAAGGCGCTCATACAGGCTA
CCATTAGCCATGTATTCATACACCAGCAACTTGGAATCTGCACTAGAGATGCAGCAGAGC
AGTTTCACAATGTTAGAATGCCTAATCGACCCCAAAGTCTCAATCTCTGCTTGGAATTCC
TTGTCTTGGTGTGATTGAGATTGCAGTCTACCATTGTTCCAGATCTTTTTCACAGCAACA
GTATCCTGGTCAGGCAGTGTGACCTTGTACACTATTCCTGCACCTCCACTTCCGATTACA
TTATCTTCTGTCAATCTCTTCAAAATGTTGGATTCGTCAAAATTCACCATGTGGAAGGGT
GTCAGTTTCCAAGACATCCTACCGGATTTCTCCACAAGGAAAGCCCTGTATGTTTTGTAC
GAGCAACCTACAACAATCATGCAGACAATTCCTGCCACAGCAACAACTGCAGCCAAAAGC
TTAGACAGACGCTTTTCAGAGCTCTTCTTCTCATGGAAACATGAAGGAAGCTTTAGAGCC
CCATCCCCACACAGGCCAGGATTGTCAAGAAAGCTATGTTCATAGGCCAAATTATTGTAA
TGATAAGGAACAGGGCCAGACAAGTGATTGACAGAGAAATTCAATAAACTCAACTTGATG
TCACCTAATGGAGAAGGAATTCTACCCTCCAGCAGGTTGTTTGAGAGGTCAAGACTGTTG
AGAACCTGCAATGATCCCAAAGAGGAAGGAATGGATCCCCTGATTTGATTGTTTGCCAGG
TTAAGCTGAGAGAGATGTGGCCATGATATTGCCCTAGGAAGCTCCCCAGATAACTTGTTG
TTATCAAGAAACAGCTTAGTCAGTGAGGATAATTCAGCAAGTTCTGCAGGAATGGATCCT
GATAAATTATTGTCACTAGCCATAAAAACACCGAGATTCCTCAGTTCTCCAACTTCACCA
GGAATGCTTCCACTGAATTGATTGTGAGCTATCTCCAATGCTGTCAGATTGGGTGCTTTG
CTGATTTGATCACGAATTTGGCCGTGGAAAGAATTATTTGTGAGTTTCAATTCTTGAAGA
ATTGGAGAGCTCCATAAGCCCAAGGGAACCTCTCCGCTCAACTGATTAAACTGGACTTGG
ACACTGGAGAGACTAGGGCAGTTCCCCAGAAATTCAGGCAGACTGCCATTGAATTTATTT
GAAAAAACAATGAAAGCATCCAGTACTCCTCCTCCACAAACATTCTGAGGAAGAGGACCT
GATAACTTATTACTTGAAACATCGAACTCCAACAGTCTGGAATTCATCCCTATTTCCGGT
GGGACTTGTCCAGTAAGCTTGTTACCATAAAGCTTAAGATGAACCAGTTGACCAAGCTTG
TCTAGTCCAGAAGGTATAGACCCAGAGAGCTGGTTGTAATACAGGGACAGTATCTCCAGG
TTTCTCAATTCCCCAATTCCATGTGGGATGCTTCCATTCAACTGATTTAGTGAAATGTCC
AGGTTCACAAGGCTCTTCAGACTGTTGATATTCGCTGGAATCTGCCCGGATAAATTGTTT
TTGTACAGATAAAGATTTAACATCTTTGAAAGAGACATCAACTTTGAGGGAATCCTACCA
GCCAGCATGTTTTCTGAGAGATCCAAGTGAACCATATCTGTCATGTTTCCTAATGACTCT
GGAATTTCCCCAACTAAATTGCACTGCTTGATCCACAGATATTGCAGCATAATCAGGTTC
CCAAGCTCATGTGGGATCACCCCATGAGCTAGAGGATTGTAGGACAGTGTTAAATTTGTC
AAGGTAGACAGATTACCAAGAAATGCAGGAATGGTACCATTCAACAAATTAGAATGCAAC
AACAGTACCTCAATCTTAGACATCATTCCGAATCCGGCAGGGATGTCACCAGAGAAATTA
TTGCTGGAAACATCCAAATACAGCAGCACCTCCAGTTTATATATCTCTTCTGGAAAGAAC
CCAACAAATACATTCTGAGACAAGTCTAGGCGCTGCAGGTGGGTGCAATTAAAAAGCACT
GTTGGAAAAGTGCTACCGAAATAATTCCAACTCAAGTCCAACTCCTTCAGATTACTCAAT
TTACAAATACGGGAAGGAATTTCTCCAGCAATATTCATACTTGGGAGTCTGAGAGCAACA
ACAGAATTGGTATGGGTGTCACAGTTGACTCCAGTCCAGTTACAGTGACCATCGTCAGCA
CTGGAAGTATTTTTCCAATCGCTGAGCTCCCCATTGGTCTCCCAACTGTCCTTCATTTCC
AATAAAATTTGGGCTTCCCCTGATAGCCCACTGCAAAACTGCAACAATCGTATCAAGAGA
CCCAAGATCATGAACTCACAAGCATTCCTCATTTGTCTATTCATCAAGGAGCAATCCATA
ATATGTTCCTCAGAGATTTATGTAATCTTGAGATTGACATAATGACATGTATGCTTCCTC
CAGAGAGTCATGGTGAGTTCTTTTTAAACCAGCAATCTCCGCAGGCAGGACTGAACTTTT
TTAGTGTTTGATTCGTTGCAATGAATGAATGAAAGAATTTAATGACATTTACAAAGCCAA
GCAGGGACCCGAAAAACAAAATCAAGCCAGTCCAATACACCAAAGGAACCGGCCCAAAAC
TGCTACTTCTGCTTTTTTTCTGGATTTCTTTGCTAATCCTGAACCTTCTATTATCTTATC
CCCTTCAAACTAAGTTGCGAGAGATTCCGTTTTTAAAAAATCAGCATGACAACTGGGAAT
GTCCTCATATGCTACACTACACACTCCATCAGTAACTGGTAGCTGCAACTTAATGAAAGT
CTTTCACATTGACCTTCACTCGTTTATGGTTCATTCAACCGGGCATCTTCATTATTGAAA
ACTACATCAATCTAAATCTATCGTTAGGATAC
>Unigene0000127
TAGGATAAATTACAGCTGACCGTGAGGAGCATTTGAAGCTTAAATAAATGCAACAATGAA
TTCCCTAGGCTAGACTTGAAGGTTGAACAAACCCTAGCTCCAAAGAAATCCCTGAAAAAT
AACCAGAATTGACCCCAAATTGGATCGCTCAAGTTCCTAGGTGGGTGGTTGCCCAATCTG
AAAATGCCCTAGATCTGATCCAAACCACTATAACACAACAAAACATTGAAATATGTGGTT
GTTCCACACCCAAAAATTTGAAATTCTGATCCACCCTTAAAACCCTATCTGAAAATTGTG
TCCTAGCACAGAAATTTTGAATTGTAGCTTTGACATTCTGAATTACAGCCCAAATACAAC
CTTTGGATGAGATTACAAATGCAGAATTTGAGGGTTTTCGTCCTCAATTCTGAATTCTAT
TGAAGGTTTTCATCCCCAATAGGATACCAAGGAGGGTTTTCGT
>Unigene0000128
TTCACAATACCGATTTTTAAATTGGCAATGTTAACAAGTAATTACAACGATAGTCATTTT
TCCACCCTAGACCAATGTGAGAAAATTCTAAGAATAGATCAACAAAATTATAATCTTCAA
ACTAAAGCATTCCCTATTTATAACCTTCAATGAGCTAGAAGATCGAAGGAAGACCCATGC
GCACATACAAAATTTTGTTTCCTCTTGTCAATGCCTCAAACATTAATTACATTGATAAGT
GTTCCCAAACGGGAATCTCGATGGCTATGCTTGACACGTATCATGAAAATGAAAGGTCGA
CATTCCCTAAAATAAAAACCATGCATAAAAATCGGCGACATAAGATACCCTAAACGCAGA
GTTT
>Unigene0000129
GACTCTCATACAATTACTATTGGTAATCTTGGATAGCCGATTCAAGATGCTTTAAGATAG
AACTCCACAGATAAGTATGCTCATTCTAGTGTAGCATCAGAAAGTGGCCCATCTTGGGAA
GAAGTGCTAATGTGTGGATATGATAATTGTTGTCACAGGTGAGGGTAGATTATCTTTTTC
ATCGAGGGATTCAAACTGAGATGGACTGATCACCCTCTATTTTGACTGTTTTCTTTTTTG
TGTCTCAAGTTCATTTTAAAAAAAAACTGCCACAAGGACTTGCATTGTATAATTTAAGAG
GCAGCCTGTTATACGGTTATGTTGTTTCTAGTGGATACAAGCCCTTCAAACCACCAATTT
CAAGC
>Unigene0000130
GGTGGTAGTGAGAGGGCCCACTTTGGTCTATTTATAACCCTTTGTTTCATTTCTTATTCA
TCTTTTAATAGAATACTGCAGCTCAAGTCAAGAAACTGCATAGGAGTGCAGGGAGACTTG
GAATGAAGTCTCCAGATATCGGGAACATCTTGGTGGTGGTCTCCATCTACAAGAAGTGCC
TCAGGGACCCGGATATGCATCTTGTGGTAAAAGTGGTTTTAACTATATTAAAGACTTGCT
ATCTATTTTTAGGTGATTAACTTGAGTAACGAATGATAGTACATAAACTATTGTATCTCT
TATATGTAGTAGTTTAATATGTATGAATTCAAATAACATAAAATATGCAGTATAGAGACA
TATATCCAAGTCTGAAATTTGTCGATAGGCACCACCCCCACTATTTTTGCAGCCTCTGTA
TGTTTTGCTTGCAAATAAGAAATAGGGAT
>Unigene0000131
TTCAATCAGTTTTTTGTGCATATGCTACAGACCCACTTTAGCATAACAATTTTGGTGTAA
AATGTATCTTGTGGTTCTTTCTGTAGTGAACATTCTGGAAAAAATTGATGAAATTGCTGG
TAAAATTATTTCCTAAAATCTTTCAAGCGGATTTAACAAATTTTCAGGTGCCCACTGCTA
ATTTTCGTAGAGGCTACTTATTTTATGAAAAGGATTCTGTTTATTACAGTTCTGTAATTA
AAAGAGTTGCAGTAGAAGCAGTTAAGGCACAAGAATAAGAATAACAGCTGCTAACTGTAC
AGCAGAATCAGGAATGATTGATGAAATTGTTGTTTGGTTTATAGCTGTACAGGAGAATCA
CAGATTTTGAATGATTAATGAAAAGTTTTTTCCAGGATGTGATTGAGTTGGTTCCTATTT
TAACAACCTGTTATATATATACAAATAAAATTTTAGGATAAGTATGCCAGTAATTCTGTT
TAATGTGATTTGTAACAATGTGGCAACAACAACAGCAACAGAAGTGGCTTTTCTTTTGCA
AGAAAAATGTGCTCAAGGATTAAGAGTTGCAGCAACAGTGGCAACATCAGCTTCTGGATC
CTCACATGGTCATTAGTGAACTCAATCGAAACATTTTTCTAAATAGCTCATGTCTTCAAT
AGCTCATGTCATATGGTAGCACTCCTACACCATTTGATCAAAATAACTTAGTGTCTTCAG
TGTTATTCCAGATTGCACATGTCTCATGATAGAAAACCTACACCAATTGATCAAGGGCTA
TAAAACCCCTGTTTTAACATTTTTGAGTTTTGCTTTATATCTACAAATTACATTTGCCTA
ATTTTTTTTCAGTATTTATCAATAAAGTTATTTTGCACCATTTTATCAAATATAGAATCA
TTTTTGACTTCCCTATCGGTGTGTAACCATTGCATCATTGGATGCAATTGCTATAGATGA
GCTACTCCTATGATTGCCAAATATTATAATTACGCCGTAGGCGTTCCCCCTATGGTAGAG
GACCTCCGGACGTTTCTGCAACTGTCCTAAATTTGACAGCTTTTTAGACGTTTTTCAAAC
GGGAATAAATTTGACAGCTGATTGCATGTCGTTTTTACTTTGCATGCAATTTTTGACTTT
CTATTTTTAAGATCCTATTTTTAACTGCTGTTTTTTAGATTCCGCCCTTTTTATAAAAAA
TACCACGAAATCTGCCGGAGAACATTGAAAGAAAAAATTGGAGAGCGCGATCCATTTCAG
TTTCAATAGCTTGAATTCCTTCTACAGACAGCGCTCGATTGCAAGAATAAGGGAACAAGG
TAAACGTAATTTTTCTGTTCATCTTGCAACTTTTTATTTTTTTCAGATAAAGAAATACCC
AGGCACATGGAAACTGTTAAAGAGTAATTCTCTTCTGCTTATGCCTTGTTCGGTCTGATG
TAAATTAACCATGCAAGGCCATTAGCCCAAATGATATACCTGATGAATTAGGGAAATAAT
TTTCTAAATTTTTCGCACTTTCCGAAAGTAACCATCTCTACACTTTCGGCTTGATATCGT
AATGATCTTTCATTTACTTTGGCACCTGTGCATCCCTCCTCCTTCAAGTCCTGGATCCCC
CACTTTTTATTCAAGTTCAAAGAGTAAGGAAAGTTATTCCTTGATAGTAGCATAAAAATG
AGAATTTTATTTTTTAAACATCTGCTCCTGGCATTATGCATCTTTCTCGTGAAATTTTGC
TTTAGCTTTCCGTAATATATATGATGATGCAGGGGGGTGTTTTTAATTCAAAATGCGTCC
ATAATGACTATAGTAATATGAGTGACTTTTTCCTTTGAATTATATGCTTATGAAACGGAT
GGGTACATGTTATGTGCAGTTGATTGTTCGGGATGAGGCCCCTGGATGAGCAGGAAACAA
CTGTAGTTTTTGAGAAACTATACAAATTCGTGGGGAGCAACCTAAAGCACATAGTAGAAA
GGCCTTCCAATGAAGGCCCTGATGGGAAAGCTGGAATCTACTGTTTCCGCCTGCAGAAGA
ATCGCGTCTTCTATGTAAGTGAGGCCCTTGTTAAGAGAGCTACCAACATTGCCAGAGATA
AGCTTGTGAGCCTTGGAACCTGCATTGGAAAATTCACCAAGGGTGGCAAATTCCAGCTCA
CTATTCAATGCCTTGATCTTCTTGCAGCTCATGCCAAGTACAAAATATGGCTTAAGCCCA
CTGCAGAAATGAATTTTCTCTATGGTAACCATGTTTTGAAGGGTGGATTGGGTAGGATTA
CTGAGAATACCGCTCAGAATGAGGGTGTTGTTATTTTCTCCATGTCTGATATTCCATTAG
GGTTTGGAGTGGCTGCCAAATCTACCCAGGACTGTAGGAAGCTTGACCCAAATGGAATTG
TTGCTTACCACCAGGCTGATATTGGGGAATATTTGCGCATGGAGGATGAGCTATAAAAAT
GGACTATACTGCTTCTTACTGGGTTAAACTGGTTTCATTTAGAAGCTTGGCTGCAAAATC
TTCAAGAGATGGTCTTTGTAAGACCAACCTTCTTCTAAGAACAGTTGTAGCCAATGGCAT
AGTTTTTTATAATGTTTTTTAGAAGATGATTTAACCCAGCCAATCAATTTTTGTACTATA
ATGTTGTAACCCTCCATGGAGGGCTGTTATTTGAGTTTCCAGAATTTGGCAAGCCACTTG
CACGTTCTACTCAGACCTGGTCAATGCAGCAAGCTTTATGTGCATTTCTAGCATTGATGA
CTCATAGCAGAGCTATCTATAGAAAGCATATTCAACCTTGTTATGGCTGCAAAAGTTATT
GTTTCATAGAATGTGAAGATTGTACATTTTGGTGACTAAGTAAGTAGCATTGGTGTGCAC
AACATAATTCTCATTTTTTAAGTATGTCATTTAACACACCAATTTTTTATCACAAGAATT
GGTTGACATCTCAGTTGTGCTATTTATATGTAATGGACTGTCAATTGACAGTGTTGGTAG
TTGGCA
>Unigene0000132
GTGTGAGTGTGCAATGTCTATCTTGTACACTTGCTCTCAAACCCTTTTATCTCATTTTGC
AAGTTGGGTGGTCATATTTTGAGTCTTGCTTAGTTTTTTTACTTCTCTTTCACCTATTTA
TAGCAGATCTTGAGTTCCCTTACTGTAGATAATAGTTGTTTCTTTTCTTAGTGTTGGAAA
TTGCTTTGTATTAGGATGAGACATTTCATTTCCATGAGAGTTTCATGCAAATGGGTCCTC
TGATTTCTGTGCCTTTTCTCCTTATTCCATATGTTTGTGTGATGGCTGAGAAGAATGGAA
AATGTTTAGCTTATTGTTTTACCTTGGCCTCCACGTAATCTCTAGCTCCCTGTATCTACT
CTATTTTATTACATACTTG
>Unigene0000133
GAAAACGAGTCGTCTATTTGATCTTCTTCTTTGGTCGGAGTTGGTTGGTGTGTCCGCACT
TCTTCTTTCGGCAGTTGGTGGCTCTGGGTGGCAGACGGGCGTAGCACTTTCGGCAAATCA
TCTTCTCGCAGTTGTACTTGGAGGCAAGGGCCTTGAGAGAGGGCTCAATGATACCACCTC
GAAGACGGAGGACAAGATGAAGAGTCGATTCCTTCTGAATGTTGTAGTCGGAAAGAGTTC
GGCCGTCCTCAAGTTGCTTACCAGCGAAGATCAATCTCTGCTGGTCGGGTGGGATGCCCT
CCTTGTCTTGGATCTTGCTCTTGACATTGTCGATCGTGTCCGAGGACTCGACCTCAAGGG
TGATGGTCTTGCCCGTTAGGGTCTTAACGAAGATCTGCATCTTTACAGTATCTTCGTGGT
C
>Unigene0000134
ATTTAAGTTGGCAAAGTAGCTGATTTCTTTCTACATTAATGAGGAATAAAAAATTATGTG
AAAAACCAGAGTTCGAAGAACGCTGTTCGTACTCCAACTGGTGAACAAGTTTGGTTTTAC
TAAAAGATCAAACAATTTGTTTTACACAGAGAAATACCAACGTAGAGTTGTACAGAAGGG
AGGGGAGTATGCAGAATATGAAGGGCAAGGGCACGGGCACTGGCACGAACAAGAAAAACA
AGGATGATCGAAAGAGGAAGGTGAAGAACAAACAAAATTCACACAATGTAGCAGTTGCAC
ATTTCGATCCCCGTGTCGATAATCATTTGAGATTATACGATGCCAATTATTTTGGCGCGG
AGGACCTAGGCACAGCTACCAAGTTTAAGTCGCTCGACCATCTCCTCTCTAGAATCACTT
TTCTAAGGGACTGGCAGTCTTACTGTCATTATGGGGCTGATTTAAAAGGAGTAAAATTTG
CATATGAGAACAAGGATTCCCAAATGGAAGAGGATGGTGGACTTGCAGCAGCTCTGCCAC
AGTTTTCTGCTGCTGCTGTTCCCAAGTGGTACAAATCACCTTCTTACAATCCCAGTCCCC
CAAGCTCCTGCAATGATTTTGTACTAAATGTGGGCGGATCTGTGTGGGCTTTGGACTGGT
GTCCTAAAGGACATCAAGGAGCTTCAAGCCAAATTAACTCTGAGTACCTTGCAGTTGGAG
CTCATCCACCTGGATGTTCATTGCACACACTTGGTGTGCCTGTAACTGGGAAGGGTGTTG
TCCAAATCTGGTCCATTTTAAATGCTAACTTGAAAGAAAAAGCTTCACCTTCCAAGCGGC
AGAAAATGAGAGGGAAGAGACAACTGGATAAAAGTGGACCTGTTCATCAAGAAAATGGAA
ACTCTAATAGTATTGCTTCTGTCCTGTTTAAGGAACCTGTAGTGGGACAATCCTCTGTTT
CAGAACCAGTTAAAGTGCCAGATAAATATGTTGATGAGGAAACTCACGGGATAGAATTGT
TTGACCAAATGATAGGAGAAGAAGGTAATGAAGAAGATGGTATACATATTGGGATACCTG
TAAATTTCCAATATCAAGATTGTAGCGATTCCAAATTGACTGCTCAAGAGGGTAGGAACA
GAATGAAAGATAAAGTTCAATCCGAGGTTATTGATGATACCAATGAGGTTTTACGAGAAA
ATACAAGCATTAATTCTGTATCTTGTATAGGTGTTGTTGGAGTAAATGACACCACGAGAA
AACACATCAGATCGACAGATAGAAAAGCAAAGTCTTCTACAGCAGCATCATCTGTTGATG
ATAACAGCACTATTCCACTCGAGGATAGCTATTTGCCTAGAATGGTCTTATGTTTGGCAC
ATGAAGGAGAAGTTGCTTGGGATGTGAAATGGCAACCGTTGACTGAGAAGGACCTACGGA
TCCAACATCGTCTGGGGTTTCTGGCTGTTTTATTGGGAGACGGGTCAATGCAAGTATGGG
ATGTTCCTGTTCCGAGTGCTGTGTATTTTTCATTCACTTCTAATAATACTAGAGGTGGCT
TGGATCCTCGATTTATAAAACTGGAACCTGTCTTTAAATGCTCTAAGCTTCGAAGTGATG
GACGGCAAAGCATTCCTCTTACTTTGGAGTGGTCAACTTCAACACCACACGATCTTCTGT
TAGCTGGATGTCATGATGGAACTGTTGCTGTATGGAAATTCTCCCCAAAATCTTTGTCTT
CGCAAGATGTAAGGCCTATAATTTGCTTCACAGCTGATGCAGTTCCTATCAGGGCATTAG
CTTGGGCTCCCCATGAGGGTGATGCTGAAAGCAAAAATCTAATTGTTACTGGTGGTCATG
GTGGCAGTCTTCGATTTTGGGATTTGCGGTTTGGACCCGCAACCTGTGTTCTATTTATGC
ATATAGAATGAGGGATAAATTAGTTCAGGGATCCTTTCCGGCCTTTATGGGATCTTCATT
TGTCGAGAGGAATTATTACGAGTCTTGATTGGTTGCATGAACCAAGATGTATTATTTTGT
CGATGGATGACGGCACACTACGTATTCTCAGTCTATGCAAAGCTGCATTAGATACTCCAG
TGACAGGAAGACCCTTTTGTGGAACTCAATTTCAAGGACTACAAAGTTATTATTGCTCAT
CATTTACAATTTGGAGTGTCCAAGCTTCTAGACTGACAGGTTTGGTTGCATATTGTAGTG
TTGATGGTTCTGCTCTTCATTTTCAGCTTACTACAAAAGCTGTGGAGAAAGATAAAATGC
GACACCGTACCCCCCACTATACTTGTGGATCATTTGAGGAAGAGGGAAGCAGGACTTTCA
AGATAATTTCCCCATCATTGCTCAGTCCTGTGCCAATGAAGAAATCTCTTAATGAATGGA
GTGATACTCCAAGATCCATACGCGGTTTTCTTTCTGAGTCGAATCAGGCTTTAAGAACTA
ATATAAATGTTGCAGCAGAGAACAAGTACATTCATTCTGGCTTATCTGAATTAGTAGCAG
TATCAGATGAAGATACTGTGATACCTTCCAAGAAGCGAATTGCAAATAAATCGAAAAAGG
CCACAGGTGGGAAGCATTCTGCAAAACATATAAAAAAAGATGTGGGTGATCTGTCCTTGG
TTCCTGCAAGCCAATGTAGAAGATCAGGCGTTGAAGGGATTGGTTGCAGCGGGTTTGAAA
AATACCCGTCAAAACAAATTTCAGTACATAAGGTCAGATGGAATTCTAACTCAGGCAGTG
AAAGATGGCTGTGCTATGGAGGAGCTGCGGGCATTGTGAGGTGCCAAGAAATCACTTCAG
TGTTCGCTGGGCAATAACACATTAAAAAAGATTCTGGATATGAAAATGGTTACATCAAAG
TTTAATTTTCAACAATCAAAGATATTCCATGTGGGAGATGCACATGAGGTTTTCTCCATT
GTATTTTTATCAACATAATTCAATCCGATCTCCTATTGCCATTTTATTCTGCATGTGCAG
TCTCCATGCTTTCATTTCCAATGATAACCTGCTTCATATTTATATTTTCTTTCAACTTTT
TGACAATGTGAATCTACCTCACGATAGATGAGCATGAAGATGGTATTGCTTGGATGAGAA
ATAGATCTGCATGCTCCCA
>Unigene0000135
CTTTTAATTGACGACACAAACAGAGCTAGGGTGGCCGAACTCCATCAACAGCCACTGATG
AAACCCAAACATCTATCTCTTTTGTCAGATTTCATGCATGTGTGTGTTTCAGGGGACGGC
TCCTTTCTTTTTGTATTTCAGAGAACTGCAAAAGTCTCAGAAGATTGTTCTTCGTCCTCA
GCACAACAAAGTGATCACGAAAATAAGTCTCCGCTTGGGATTGTGGTCAAAGTTTATATG
CTAGGTGACACCATGTCATACTTGAAGAGCATTTCCTTGGATATAAATGTTGAAGACTCG
GAGAATCTTCAGGTGAAGATTACACATTTTGGCAGTCAAATTCACCTTGTTGTGTACTCT
AATGTTGTGCCTGGCTTTATTTCTTCCAATTTATTAACTCTCGCATCAGCCACAGAAGTT
TTGGAGTTTCGAGAATTATCAAAAGGGAAGCCAAATTCAGAAGTACATAAAAAGGATGGT
GTTTACTCGGACAGTCAGAGGACTTGTGCTGCATTAGATTATGTTTATCATATTTTTGAT
AAGTTTGCAGTTAGTCCTGCTCTGTTTAGAGGACTTCTCAGGCATCTTAACTTTTATGTT
TTGCTAAAATCAAAAGATGCCACTAAAGAAGATCTTGGTCAAGCAAAATGTGAAGAATAT
CTGAAGCTTCTTATTCGGCAGTTGGAGCAAGAAAAAGGAAAGGTTTTCTCAGATTTGAGC
ATTCAGTTTCATGTTGACAAGTGTGAGAACTGGGGTTCTAAGAGTATGAATATCAGGCTG
CCTTATTGTCAGAAGAAGGCTGTAGGAAACTGGATCCGGCAGCTCATTTGCCTTGTACCT
ATCCAAGTTACTCGAGCTGAAAACAATGGAATAAGGCCGTTGCTTGATGGCCTTCAGATA
CCGCCACACCTCACTTATGCAGATAGTATATCACTGGCTCATTTGATGCGTTTTGGCTTA
TATGATGCAGTGTTGAATCAGTGGGATGGTAAGATCAAGGTGATATCTTCAATGGGAAAA
CAAAGTAGTGGTAAGTCATATCTATTAAATCATCTATCTGGATCTCTTCTCGATGTAGCA
GGGGGCAGATGTACAGATGGGGTATGGATGACTATTCGATTGGATGCAAAATGCCTTTAT
GTACTCATGGACTTTGAAGGACTGGGGAGCTTTGAGAGGACAGAACAAGAGGACATGCTG
CTCTCTGTCCTTAATGCAGCTATCAGTAATCTAACAATCTTCAATAAAAAGGACTTCCAT
CTTGACAAGGAGACAGAAATCGTGTTTCAACGCTTTCAAAATGGGGTAAACTTGGTTAAG
AGTGATGAAAAACTATTCAAGGGACTATTCTACATAGCAATCAAGGATGTTGATCTAGCT
GATGTAGAGGACTTAAAAGATGAGTTTCGTGTAAAGCTGTTACAAATTTGTAAAAGATCC
CGTGAAAACTTTCTAACAAAGATGTATGGAGGAATGGTTGAACTTGCTGCAATGCCTTCT
TTCACCCGAAAAGAATATTATCAAGAAGGTCTGTCTGAAATGGCTTTAACTGTGGAAGAA
GATTTAGACCATACCTATCAGAATGGACGTTCCTTCTTGAGAGATTTGAAGCTTGTTACT
GCCCAGATAGCAGCCAAGGACTGGACCCCTGTTGATTTGAAGCGTGTTGCCATGAAAGTG
AATATTCTTCATAAAAATTTGGAGTCTGCTGTGAGGGAAGGACAGCTCTCTATGTCAGGA
GCCAGTAGGGTGCTTGTGAATTTTGACACTCAAGAAGAAATACCTGATGTTCCAATAGAG
CTTGGGGATCTCTTGATTGAAGTGCAGGATAGTGGGCTGGAGCTTGCACCTACAGAAGAA
TCCATTTCAAATGATAAAGTCTTGTCCGATCTAAGATCAAGGCTAGGCACAATTTTCAAA
AGAAAAGGTGTAAATGGTGACCAATGGCACTCTGTGTTTCAGAGTTTCTTAGGGGCTTTG
ATAGAGAGACGCTGTGATCGTGTTCAAAAGTGGCTCGGCAGTAACACAGCAGAATTTACT
GGTAATCATGATGTACAGAAGTTGCAATTAGAGGCAGTTGTAGCCCTAGCAGAGCTCAAA
CAGGGTCTCTCTGTCTGTGGCTGCAAGTGCTTTGTCTGTTTCTGGCGATGCGTTCTACAG
AAAGGCCATTCCTCTGATCACTCCTGCATGGGAAATCATGCATGTATGGAGAAGTGCACA
TATTGTTCTCTTGAAACAGGCCTAGCTGAAGTGGAGGAATGTCGTAATGTGGCGGGTCAT
GAAGGAGATCATGATTGCAAAAGGAGAAACCATACCTGTGGCAAGATTTGTTCTTTAAAT
GCGAAGTCATCTAATTGCACGATGGCATGTTGTCTTAAAATTGGGCATGAAGGCCTTCAC
AAGTGTAATTCACCACAACATATGTGCAAGATGAAGTGTTCTCTTGCAAGGTGCAGAAAT
CCTTGTGTGGTGCCTATTGAACTTGGGGATCATGAAAAACATGCTTGTCATGAGAGGTTT
TGCCCCAAGAAATGCATCATGGATGGTTGCCCAAGACTGTGTGGTAAGGAGGATCATTTC
CATGCACTAAAAAGTGATGAACATCTCTGCGGCAGTGAACATGCTTGTCCGGAGAAATGC
AAGGCTGATGGCATCTGTGAAATTTTCACAGAACTTCTGCGGCAGACGCGCACATTTCAG
GGAAAAAGAAGTACCTTCGAGTATGAGCATGTATCTGAACAAAATGGACTGCATAAGGAC
TGTTGCATCCCAATACCAGCTTTTAAAAAAAGTCACGAGGGCACGCATCTTCATACGCTT
AATCCAGATGCTGTACACTATTGTAATGTGAGGTGTGAAGCATGTGGATATTTTTGTCAA
CGACCTATCAATCATACTGGATTGCATAACACAGTTCATGGCAATATGAGACATGTCAAC
TTTGTATCAGACAGGGAAGAATTTGATATCAGTGGCAGGCAATACACTTGTGGAGAATCT
GGGATGGCAGAGATGTGTAATATGCATTGTAAAGCGCAAGGACGGGGTCACATTCATTTG
ATTTTTTGTCCTGTGAATGATAAATTAGAGTGCACAAGCCGTTTGTATGATGGATCAAGG
CACGAGACAAGGAAATATGGCCCTAATGAAGACGTGTCGAAAGATGAGCTTACCCATGAG
ACCTATTGGAGGAGAATGCGCTTTGAAGATCCTTGCACTGAAGAAGATCAGAAAGAGTTT
GCTCTATGTAAGCACCTTTGCAGGTCACAGGAGCACAATGAAAGTGATGGAAGTACCTCA
AGGTCTTACTGCACAGAGAAACTATGGCATGCGCCAGTGATAAACAGTGGCTCTCTTGCA
TCTTCTTCCGGATACATAACCAAGGACGGACATGTTTTTTCGTGTCAACATTCCAAGAAC
ATTGCTCATCATGTGGTTTTTGTCATAGACAAGTCTGGCTCAATGAGTGATTTTGATATA
AGACCCACCATGTCCAAATTTTTGCCTAGACACAATTGTAGGTTGGGTTGTGTGTACGAG
GCTATTGTTCGGTTCATTGTCACACGACGCAGAACCACTAGTGACGATTCTTTATCTGTA
ACTTTGTTTGACAATAAGGCAGTTCTTGCCTTACAAATGCAAGAGATGAAAGAAGATATA
GTGGACAACCTTCTCCAGTATCATGCAAGTGGAGGAACCAGTTATTCTAGCGGATTACAA
CTGGCAGAGAATGTAATCATGTGCGGATCTAAAGATCTTCAAGTTGAGAAGAAGAAACCG
ACAGTCATTTTCTTGAGTGATGGTGGAAATGACGATGGGAAGGATCCTGTTCATATGGTA
AATAGATTGAAGCAGATGGAACCGAGAGTGGTACTTCATACCATCATGTTTGGAAGGGAT
CCCATGGCTCATATTTTGCAGAGGATGGCAGCAGCTGGGAATGGCACATTTCAGCACAGT
CTTGATGAAGTGCAGTTGCAACAAAGCTTTGAAAATTTAGCAAGTAGTCTGCAGCCTGAT
GTTGCTGCTTTAATGAGATTATAGATAGCTACGTATCAAGGTGTGGATTTCTGCTATATA
TATGCTTGTTGCTTTTAAGAAGTTTGTAGAG
>Unigene0000136
TTTTAGTTATGTTGGTAGGTTGCGTAAAGATTCCCCAGGTGGTTGTTGCAAACTAACACA
CTTGTTGTGGCCATAACCACATCATCTTTTGACATCTATTGAGAAAGCTTTTTTGTCAAA
TAGATATGAATGACATCCATTGCACATTCTGTATATAGTTGTGTTACTATGTATTCAAAA
TGATATTTGTTCATGTTTCCCTATACTAAAGGCCAACATCCTCATCAATCAAAGGGATAA
TATAGGCTATGATAATCCGTAGAAAAATCATGGGCTAAGAAAGCCTGACTGAGCAATACC
ACGAGTAGTCAGGGTACTCCCGAAACCTCTCCTAGCATCTATAGCTGAAAATCTACTAGA
AGCAGAGAAAAACTAACACACTTGTTGTGGCCATAACCACATCATCTTTTGACATCTATT
GAGAAAGCTTTTTTGTCAAATAGATATGAATGACATCCATTGCACATTCTGTATATAGTT
GTGTTACTATGTATTCAAAATGATATTTGTTCATGTTTCCCTATACTAAAGGCCAACATC
CTCATCAATCAAAGGGATAATATAGGCTATGATAATCCGTAGAAAAATCATGGGCTAAGA
AAGCCTGACTGAGCAATACCACGAGTAGTCAGGGTACTCCCGAAACCTCTCCTAGCATCT
ATAGCTGAAAATCTACTAGAAGCAGAGAAAAACTAACACACTTGTTGTGGCCATAACC
>Unigene0000137
GATTTACAGACTGAGGAGGATCCAGTGAGAAAGTCCCAAGCCAGTTTCATTGTCATGGCT
TTGTTGAATAGCTTGATGTTCTTGATATTTAGTCCACTGGTATGCTTTAAATGGGTAATT
ATAGCCCACGGAACAAGCAGGTATTTGAAAGTTTTGCCAATCCCTTCCCATATGAAATCT
CTATGGATTGCGAGTATTTTTGTTCCACCTCTGCAGGAATACATGAGCGACAATACTACA
TTGGAACAGCCTGAAGAACAGATTGTGTGGGTTGGATTATCTCCACTAATTTACAATCTA
TTGTTCCATTTGCCCAATTTTGTTTGCAACTTGGTAACTGTTTGTCCCCACAAATATTTG
GACAGTTTCCAGCGTAGCAGGAAAACCCAGTTAGGTCATTTGCAAGGTGATTCCTTTGAA
TTTGCAAGATCCAAAGAATTTCAGCTCTTCTAGTTCTATTAATTATTGTGAAAACAATAA
TGGATTTCTGATTGTTTATCACTTGATCTGATGCTTTCGGAAATGATTGAAAGGCACTCA
ATTTGAGTGATTTTGCTCATATAACTAAGGAGGTGAACAGCAGAGTGT
>Unigene0000138
AGAGATGGGATGAATGTTGTTGCACTATAACATAAATGAACAGCTACTATGACTCCTTGT
CTAGCAATGGAGCCTAGTGCTAGCACTTTTTCTTGTCCAGAGATGGGGCAGCAATTCTGG
TATTATTTTTGTTCTAAGATAAGGACTAATTCTGATAATTATTTTGTTCCAGGATGGGGA
CCAGGTGTGGTTTTATGTATCCTGTCAGAGATGGACCTCCTTGTCCGATATGGATCAAGC
ACTAGTATAGCCTCCTACTTTGAGATGGACATAGCACCACTCGATGAATTGTTTATTTGT
TGTTAGATAACACTAGGTAGTGGAGACCTAAATTATTGATGCTCTAGGGCAATAAACATG
AAGGGCCGCATGTCTCCAGATGTCATGAGATGACAGCTAACATTGTGCCAATGTTGTATG
CCTTGTATTGTGTTGTATTTTGTTACTGGGTGAAAGTATTCTAGGTGGGAGGATCTATAA
AAGGTGAAGTGGTCAAGAATGATCCCCAAGCATGTTGTTTGCCATAGAACTAAATCGCTA
CATAAAAGTGTTAATCCTAAGTGCAAATTCTACATACTAGAATAATTAATAAGTCGGCAT
TCCATT
>Unigene0000139
GTACAGGTCTCGGGCAGCCTGAAGATCGTGGTGTCGGAGCCTTCGGAGAGACTTGAAAGC
GTCGGCGGCCCGACCCTTCTTGAGGAGCCATCGGGGAGACTCTGGGCAGAAGAAGATACC
AATGACGAGAGGGAAGGCAGGGATGAAAGCCGATCCGAGCTGGAGTCGCCAGGCATTCTT
TCCGACATCGGCGACGATGACGTTAGCGCAGAATCCAAGGAAAATTCCGAATGCAGTCCA
GAGCTGCCAACCCATGACCAGGGCACCTCGAATAGCGGCAGGCGAGTTTTCAGCAGCAAA
GACAGGGACAGTGGCACCCTTGGCGCCCATTCCGAGACCGAGGATAAGTCGAACGACGAA
GAGAGACTGCCAGCTATGAGTGAAAGCGGATCCGATAGGGGTGGCAACAAGGACTAAAGC
GGTGATGAAAATCGTTCCACGTCGTCCAAACCAGTTGTTGAGAGGGTCCGAGAGCCAGGC
ACCAACAAGAGAACTGGCGATGTAGGGGGCGGCGTTGACAAGTCCGACGAGCCATTCGTC
TCGCTCTCCGTTGGGCTCGCCGGCGGCGGCGCCGATACCGAACTCCTTAGGGAATGACAG
ATTAGCTCCGTTCGAACCGGTCTGATCCCAACCCTGGGTGGCAGCTCCAATCGAACAGCA
GAGGATAGTGAGGTAGAGAAGAACAGGGTGACTCCACTTGTGCTTGTGCTCGTAATCAAT
GTTTGCGCGGTCCTGGTCGGAGAGCTCCTCAAGGGCATCGTAATCGGTAGGTCGTTGAGC
AAGAATGGCGCCCTTCCTCAAGATTTCTCTGTGCTCGTCAAGACCGGATCGACTGGCGAA
GGCATCAACATCGGCGATCAACTCCTCCTTGGAGAAGTGGCTCAGAACATTGAGGATATC
ACCATGACCGACGGCGGGCTTCCGCTCCTCGTGAGTGTACTCGCGATGCTCGACTGCGAT
TGGCGCCTTGTGCTTTTGGTCCATGATTTGTGTGTGTATGTGTGGTTGAGTGGATGG
>Unigene0000140
GTGAGTCAATCGTGGCAGATATGTGCAATGGTGGATCAAATAGTCAATGCACAACCCACT
CAATGGGCAATTAACAAGTATGTAGCTTTATTTAGGGGTCAATCTATATGGCCATTTGAT
TTGGTCGAACCACCTTATCTCTCAAATCGGCAGCGCCTAACTCGACGGTCACAACTCGGC
CCTATCCACTTGCTAGGCCGACTAGGGCGTTAAATCCAACCTATGCATAGCTCGGCGGAT
AAACATTACACGGCTCAAAACACCTCCACATTGGCCCATGACCTGCGTGGCATATAATGA
ATCAGCCCAATCTTGGGCAGATCAACACGGCTCGCCATGTATGTGTGGCCGAACAAAA
>Unigene0000141
ATATATATCTTCTTTTAAACTTTGGTTCACAAATCGAATACAATTGAATCAGTTTATATC
TATGTTCCACGGGAATGCGTCCCCTGCCGTTTTAGGCTCGTCCCCATACCGGGGACATTT
CGGAAACTCAAGGACGGGTAGGAAACGTCCCCTACCCATCCCTAATCTGCTAAAAAAATC
GGGGACGTCCCGAGGACATCAAATTTGGAACAAAGGATGGCAGGGGACGTCCAAATGTCC
CTGGTACATCCAGGGGACTTCTATAAGTCGCCTGACCGTATCAGGGACGTATGGGCGACC
CCTACGTCCCAGCGATGTTTAAACTTTCAAAAAAAACACAAAGTTAATAAAAAAGGAATG
TGGGGGCCCACAAAGACTCCCACATTCATTCCTAACTAACCTAAACCTAAAACAACATGT
AATTCAAGGTATGATAAATATATACTAACCCCTCACCAAATATATTTTTCTGCTGCTTAT
TATTGTGTAGGGAGAATTGATATATTCCGTTTGAATACATAATTTATGAGAAATTGGAGA
CAATTTTAATTAACAGTCTGGCATAGTTGTCACATTTTGAATAATAATATCGTGGTATAA
AAGAATGACTTCTAATTATGTTGAATCATGGGTGTTAGGTAACTTTTGGTGTACAAGAAA
AATTCTCTAGATAATTTATCCCAAGGACATGAGTAGTTGATATAGAAATTGCAGTGACAA
TGTGGATATTAATAATTAGAAGATTTAACTCTATTCTTTGTTTGGATTTGTCCTTTTATA
TTACAACAAAAAAAAAAGGGCCTCCTAAAGAGGTTCAAATTGCACCTTGTGAAGGACTCC
TTACAGGCCTATTGTTGTGTCTCTTGAATTTCCTTGCTAAATACATTAAGCTAGACATTT
TAATAAATTAAGAGTCACTACAACCCGGCCTTTCTGTGCACTTACTGTATGAGTGAACTC
TTATCCAAGTTTGTTGCTTATCATGATAAGAAATGTTTATATGTCATTAAGCAATCCCCT
TCTTGTAAGATTTGTATCATTAGTGGTGTTTTTTAATCATAGAAGGTTTGTATCATATTA
ATCTCTACTTGATTGATAAGAAGAATAATAACATGTTTAAGAGGCCCAATATTATGAAGG
TATACCTTGAATTAACATGTGTGTGATGAATGTTTTATCAATGTTATCATATGAATATTT
GAAATTTCCTATATTTTTTAAATTTTCCCTTATTTTTGAATAGTCGTCCCCTGCCGTCTC
CTAAAAAAAGGCTTCTAAAAAAATCCGTCCCAGAAACACGTCCCCCCATTCCCTGTCGTC
TCCGTCCCGAAAACTTGGTGGAACATAGGTTTATCTCTTCTAATATTCGATCCGAGATCT
TATGAAATATCATAATTTGCAGAACAATTTTGAAGATATGTTTTAACTTTCCAATAGACG
ATGAAGTACGACCTCTTAACGCATGGACTATTTCTAAAGTACAGTTGGATGCAAATACAA
TGGCCCTAGATGAACAAAAATTCATAGCACATCGGACGACTGAGGTCATATTGAGGAAAA
GGTGGTATTGTGTCTCAATACTTGTTGTGTATGAATTTTAAACTAAGGGCACTTGTGGTA
ACAATACAAATGAAGTATGCGAGATAAGTATTTAAGGCACAAGAATTTCATGTCCAAGGA
ACTTTTATTAAAAAATAATGATCGATAAGAAATAAGGTAATGTGGCTTGGACCATTCAAG
ATTCAAGAATTATTTTTTTTGGATGAAATGGGATCTTATATTCTATTAAATGCAACATGA
TACAAGATTTTCCCAACAAAAAAATAGCGGTATGAGAGCACGCCCCAAAACCACAAACAA
ACTAGACCAAACTTAGGAAAGCAACGAACACACTACGAAGAGCCTAGGAATACATCAAAA
CAAAAGGGTCGAATATTTTGGAAAATGGAGCCGCTAGGCTCATGAACTTAGACGGAACAT
TTTTAAAGGACACAATGAACAGCTTCCTCTATTTCATTGGTAGTGTAGCTCTTGGTTGTC
TTCGTATGTTTTAGGTGCGATCATTTTCACACCAAGGATTTTTCCAAGAGAATCGAATGG
CATCCATACACCTGCCAGCCTTTATTCTCTCATAGTACAAGTATGGTATTGAATCTTTTC
CCAACTAAAACTCATATATCCTTTATTCTCTCATGAATGATGATCCTCAGTGTCATGCCA
AAGAGACTGCCTATATTGGACATTGCCTCTCATGCCTAAAGATATTGTAAAATGATTGTT
GATGAAATCTCTCCATGATATCTCCACTCTTTCTAAGAAACTGTACTTTTACTTTGTCTT
TCCTCAAATTGACTTGAATCTTGGGTGTCTGCTGATGGAATGCTTTTGGTGGCTCTAGTG
CCTTCAACCGTTTGCTTTCACGAGTTTCTATTTGAACTAGATTTTTCATCTTCGACTATA
TACCATCTTTTCTGAAAAATGTCTTCATCCCGAGCATAGGACATTTTATGTATTTTCCTT
CTTTTTATTTGTTTTTTGAACACGATCTTAGTCACTGTGAATGGCATGACACCAATTTGG
GTAGTTCCTTTTCCCAAAGCATTGTTTCTTTGAAGGATTTTCCATTGCAGTTCATTCCAT
TGAAAACTATGAAGTTTAACAGTAGAAAGAAAAAAACTTCTTGCATGAATTGGAAGATTA
GAGAAACAACTAAAATTAATTCTGGAAGTCTGACAAAAAAAATGAGAAAAGAACCCATGC
TAACTACTCAAACCAGAGGTCAAGGAACAGACATGGCCATCCTGCTTATTAAAATTTGAT
TAAGTTACTAAAACTTGCACTGTTTATCATCAACCCATCCACAGCCAGTGATTTTTCATG
TTAGCTTCATTTGAAGAGACATATTTGCCAGATTGAACTTTCGCCCCTATGAATGGGGTT
TCAGTGTTTGAATAAGTACTAAGTAGTAACATGACGTCATTCTTATGCCAAGAAAACATG
TAAAAGAAGATAGAACTTTTTATCACATATACACAGTTTCCTATAGCTATAACTATAGAT
CATTCCATTTAAGAACAAGGAAACAAAATGTGCACCAATAAATTTTAAGTTTTTTTTTAC
TGTCTTCAGTAGGTTCTAACTTCTAAGTCAGTCACAAGCCTATCTTCATATCCATCAACT
CCCATCCAACCTAAATGGAAGATCACTCCTATTTTTAGAAATCTTTTCCTGCTAATCACA
AGCGTCTAGCAGAATGTATTCATCTGCAATGACACTGGAAAGATTATCCATATCGACACA
GTAAAGATTATCCATGTTGGGAATCTAAAGATTATTCATATCTGCATAAAATGGAAAAGA
AAATTTTCAAATCAAAGTTCCATCCATTCTGGCAATATAAATTTGTGAAATACTACCCCC
ATCACACCGAGGCAACAGAAAAAAGACCTCAACAAAGGGCATGAGAAATCCCTTAACTGC
AAGGAATGGCACCCAAAATTTTCAGGCAATTTAATGCATAAACATGAAATAGAAAATCAG
AGAGAGCACGGAGAATGGATTGAATCAGACATAGAAAGAGGTTTACAAATATTTGTTGTG
CATACCTGTGCCCTGCTACAAATATTCTGTTTACAGATAGTTCACCAGGTTCAAATCCAT
GATCTTTCACCCTTTTTATCATCCCATCAAAGGTAGCTTCAATCATAGGTGGACTAATTG
GCTGTTTACCAGGATCGAGAACTGTTACCCACAAACGGAATGTAGATTTTTTTTGTATAG
TGTTGATTAGAGGAAAGTACGCTTGAGGAGGGGTAAGTGCTCCGGGGAAAAAAAGCAACA
GGACGTCTATGCCGCATTCTGTAACAGGCTCTAAAATCTGCTGTCACATTCATGAACTGA
ATGGTTAATTTTCTTATTGAATCATCCTACCATAGATGACGGTATAAATTTGGATTTTAA
TAATCCACTATGTGAAAGGAAATATAATTGCATGCATACTGATAAGGATTGATTTCTTTT
AAAAATGGAAGTGCATGCCATTTCCACATTTAACGTGCCCAGATTTCCATTTCAAAGTCA
AGAAAATTTTCAATTCAATCTGCATCCTGTTTCATGGAGCTAGAAATATTAGTGCTACAG
CTAAAAATGTGAAGTGGAGTGGTACCTTTTCTTGAAAAGGTATAGAAAAGAGTAAATTGA
TTTCTTAATAGTATAGGTGTGTGAGTTTTGTGGGCATTACAAATTCTTAAAATACTAATC
CTGGTTTACTTAATCATTTTTCAAACTGTAACTGTAAAAGTACATCTTTAAAATATAAAA
GGTTTATCGAACGGCCGTTGGTTGGTTTATCGGTAAAGTTGTTTGGTTCACAAAGAGTTC
ACCAGGATTTAATTCTTGCTGAGTGCAAAGGTCCGGGGATACCGTAATAATAGATGAAGT
CAGGATCATGCTTCGGGCAAATTTTGGCGGAGTGAAAACCCCTCAGTCCTTAGCATTTAA
GCCTAAGAATTCTATGCACCTCACCCGTGCAAAAAACAGGTTCAAACAAAAAATATATAA
AAGAGTTTGGTATTGAAAAATCAAGCCAAAGGATGAAATGCATTTTAAGCAGTTTGAGGT
CTTCGACCAATTTTCATGCTTGGAGAAGAAAATATATTAACAATACTATATTAGTTTTGT
TTTCATTGTGTTGAAAGACTAATTGTGAAAATCATATTTTCGTTGGTCCTAATGCTTGTG
AATGGCAAAAGTAGGATTTCT
>Unigene0000142
ATATCAACTGTTTTGTAACTACTTCATTTATAATAAATAGACGGACTCACAAGCTCAAAT
GTGTGCAATTTGCCGTCTCTTTATTTCTTCCTTGTGAACGTATTCTAACAATAGACTTGA
ATTTTTAGTTTTTTGTTAAGTAAAAATAAAACAGTGGGCAACAATGCTGCATCTTTTTTT
GGAAATTGGTAAAGAGTTGAGGGTTTTGAAAGGACCCACATCCTTTTACAACTAGCCCAA
AAGGCAAGATATAACCATGAAACATCACAAAAGAGAAGCCCAAAGGTGAGAGGAACAATG
ACCCAAAAAGTGGTAGAAAGAAAGTGCCAACAACTAGAACCAAGATGTGCAACAATTGAC
ACTAGAAGCAGCGAAAGAGAACAGACAAGGGAGAGAAACTGCAGCCCAGTTGCAGCCAGG
AGGAACAAACAAAGGGGGAGTGGAGTCGCAACCCCAACAAATAGGAGACAAAGAGGAGGA
AGCATCAAAGGATGCAACCCCGAGCGCATCGGATAAAAAAGGAATAACAAAGAGCAATGC
TTATCTTTTTTCCCCTTCTTTGAGCGCACTAACTGCCAATTTCCATGAGAATGATCCTCC
AA
>Unigene0000143
CATTCACTAATTTGATATATTTACTATTACGGCTATCACCTGTACACCATAAACAGGTAC
TGTAATAAATCTACTCCTACGTAGTTTAATTCGGACCATCTCCACTTGATTCCCCCGCAA
AGCAATATCTCTCTTGACTCTATGTAAATTTAAAATCAAGAGAGGGCAATTGCAAAGCTC
ATTTCGATGTACCAAAGCAAACAGATCAAATAAAATATATGTCATCTCTCTGAGTAAATT
CGCACTGACCCTGATCTATGCAAATAAAAACTCATCAAACATCTATAAACACGGGCTATT
ATCTAGGGCTTCGAATTAGGATTTATGTTTGATGCAGAGAGCTCGAAGCACAGAGCTTAT
CTTTCTCGTGTTTCGCTTCTGTTTGAGAAGATCCCGTTCGCCTGTACACAATAATCAATA
TTACTCAAGGAACACTCTCTCATATACAGCCCCACCATCATTATGCCCTTCACGCCTGTA
ATAACAGTCTTCCGCAAAATGAGTAGCACTACAGAAGCGGGACGGTACATGATAATAGCC
ATCACATGGAAACTTATGATGACCCTGCTGAAACCATGAATTACCACGCACGATCCGGCC
AAACAACATAAAC
>Unigene0000144
GCGTTGTACTGGCTGATCATTCCACACGCGATGATGCGGCCGAAGTTATTCATCGCGTTG
ATGGCGGCTTCGAGTTGTTCGCCGCCGACGTTCTCGTAGTAGATGTCGATGCCGTTGGGG
GCCAGGCGGGCGAGTGCGTCGGCGGGCTTTTCGGTCTTGTAGTTGAAGCCTGAGTCGAAA
CCGAGGTCGTCGATGATGTACTTCAACTTCGCGTCGTCGCCGACCGACCCGATGACAGTC
AGACCTTCGTGCTTGGCCAGCTGGCCAACGAGTTGTCCGACAGCGCCTGAGGCTGCGGAT
ATGAATATCGTCTCGCCCTTCTTCGGCACGCCGATTTCGTAGAAAGATGACCAT
>Unigene0000145
GATTACAAGAAGTTCAAGGAAAACAACAATGTTACTGCCACCTCCTTTATTTCTTTGCTC
TACTCATACACCTTGCTTCTACAATTCAATTCCAACACCAAAGTCTTCTTGCTCACTTCT
CTCATGAATCGATAATCTAATTCCACTTGTTCTTTTATTTATAGCCGTTTCCCATGTCCT
CCCGTGCAGTGGAGAATAGGAAGGGCCAAACAGTGAAGAGACACAATCCAGACGCTTCAA
ATCCGCAACTATTTGTGGGTATCATTTTTTTTGTTTTCATTAGTGACAAGACCACCAGTG
AACGTAGACCAACAGTTACGCAACCTCCGATCTGTGCAAAGGGGTAGTTACGCAACCGCT
ACTCTGCACAAGGTGGCGGTTCTGTAACTTAACAAT
>Unigene0000146
TCTGCACTCATTTTTCAGCGGCAATTTTCAGGACACATGCATGGTCTCTTGTTTTGGCTA
GTCGCAGCATGGCTCCTCGGCCTCCCCACATGAACCAAGCCTTACCTATTTCCTCCTCTT
TTCCTTCATTCCCATTTCACCCGACCTCTTGTTTACACCTTGTCGCTCCCCTACATACCC
TTCTGTCATGGATATGTTCCTATTCCCTCGCCTCTCCCTCAAAGGCAAGGCTCGTGAAAT
GGCCTTCTCGACCCCAATTTCTAATGAAAGGCTTCGCAACATCTTCATTGTGCAGTAAAA
AACAATGCTTTATGCCATCAAGAACATCTTGGGTCCCAAACACATGCAAGTACCTGACAG
GCATAGAGTGAACTCCAAACTTTGATCATGTTTGTGGTGAACCTCCTCCAAGTGGTACCA
AATAAGGTAGGTGCAAATACCATTGTCATCGCATTTATTCAGAAAGAGTACCAAGGTGGA
CTGGACAAAGATTTGGAAAAAAACCAACTTCATGGTCCA
>Unigene0000147
ATTATCAATCTACTTACTTTATAGAAGTTGTAAATTTTTAGCCATATTTCCTTTTTTTAA
TAATCAATTGTATTGATTGATGGTATCTTATATAAATAATGGACTTTTATTTTTCTTGTC
AACAATTAAGAGGTGTCCATTAGTTGTTAAACTCGCCCAATGTAGGAGTGTTTGTACATT
CAAAATAAACTTTTTCATAAATATTTTAGAAGGCATCTGTCTTTTGAAATCAAATTGTCA
TACGAAAAGTTTAATTCTTTTGTGGGTAAAGTTGGTGGTAATTTGAAGCTTTCCCCCCGA
ATAATGTCATCTAAGAAATTTTAGAGTTTTACTGTATTTGCAAGTATTATTTCA
>Unigene0000148
TGGTTTTTTCATGTGGCAAGCCCTTTCCCGGCTTTCCATCTATGCTAGGCACATAGCAAG
TTGTGATTCCAACATTAGGAATCATACACAAGTGGGCTTTCATCCGACTATACAAGCTGT
TATATATGGCCTTACACTCTAAACAAACCCAAATGTAACACCCTCCATCCAGCACCTGTT
CGAAATTCGTTACATACTTCCAAAGAGGCAAGGAAGCACTAGTTTTGAAGGCTGCTCCCA
TCCCGTAGAACTACCACTTGCAGAGGCAGACATTCTAGCAAATTCCTATAGCCCCTAGTT
AAAAAATAATAATACTGCTTTTAAAAATTAAGGAATTGGGCATTTGCTGAAAGAATGTGA
AAAAATAATAAAAA
>Unigene0000149
AAGACTTGACATTCATTGCTATATCCAGAATTATTTTGATAAAAGGCCTTCAAATAAATC
CAACATTGTCATTCAAGTGCGTACTCAGTACTCAAAGATGAATAACACTCCTTACGCAAT
TATCCATAAAAAATAAGCAAATTGCCTACAATTACTTGCACTATAACAAAAACTCGTATA
CATCTACCCAACTTATAATTTACATGACTTACATTCTTAACTAATTCATTTGTGTATTTG
TGACGTATAATTGGACACTATAATCGCAAATTCCTATAACATGAGAACTATTGTACTTTT
CATTTTTACATTTTCTTCGCTTTATTTACAACACTACATATAAATTAAGTTCTTATAAAT
ACTTGCAATATATATCATTTTTGAATTAGTATACATTCTACACTGCTATGCAGGGCCTTC
AAAAAACATGCATTAGATATCAACAAATACGTAACAGATAAATTAACATGCTCCCTACCT
AATGGTGGATGACAAATATAAATAAAAATAGGTCTCAAGTGAGTTTTTGCCAAATGTAAT
CACTGTCCTATTGGTTGTATGCAAAATGTCGAAGCATACGTAGTGCAGGTAAACTGTTTA
ACAAAATGCCACAAAGAAAGATGGTTTCCTCGAATGCAATGATTACAAAAGATATATTAT
GGAGGATGCCCTTTAGATTGTATTTAAGTTTTTGTTGACAACTCTACAATGGATAATTTT
GTTATATTTTATTATTTGTATAACCATTGCACTTGTTGTATTTGTCATTGAATCTTTTTA
TCAAAAATTAAATGATTA
>Unigene0000150
CTACTCACATAAACTACTCTGCACCAAAAATGCATCCTAGCTCACTTAACTATAACTCTA
CTACACCCTCAGCCACATGGAGCAGTGCACACTCACATTCTAACACTGCAATTCCTAGTG
CACAAACAAAATTTTATTTGTCTCAAATATAAGATACCCTTTCTCTACACTTGGCCACCA
AACAATATAATCAACTAATGGTTGTAAACCAATGGGCTTGCCCCGGCCAGATTACTTCTC
CACCACTGAACCGAATTGTAGCACCAACTATGACACAAACGATCAAGATTGAGTACATAG
TCGTCCCCATGTACAATGCAACTACCCACCGTTAATATGCTTCTCCCAAGGGACATTGGC
AAGCTGTATAACACCTATCGAAGTAACAAGATAAATAGAAAAATAATCCCCTGTGGGCTT
TTCCATAAAGGATGATCTCCTACACCAAATGAGTGTTTCAAAATGATAACCTGAAAAAAA
TACCTTTACATTTTTATATTTTTTACAAACTTAAACTTCTATTTCCTACTATTTGTAAAC
GTGTTGAAATACAATGTTAGTTTATTGCAACATTAAAAAGCTTGTTTCTAACTTTTATTG
GATTTTTCTTGTTTATCATTATTAGTGGTTATTTGGTTGGATTCAAGTGCTTTCTGGTTC
TCAACTGAAAAAAAATAACTGACAAATTAGCATTTCAAACCATTATTGCCACACATTATG
GAAAATCACAAATATACAAAAGCAAAAGAAACTATAAGCACCCCTTCAGTTAGGACCCTT
AACTGTGTGGGGATAATGAGGAAGAGCTTCCTCCTCTGTAACATAAAATAAGAACAAAGC
TACACAAACTTGCTCCAAACTAAGGATTTCCTTTTCACTTTGGAGAGAGTGCGTAAATGA
CCCTCAACCAGGGTAAACGAAGCTAAACATATTCTATTAGTTTAGAAGTAAAGACCACAC
AAAGCTCTTAGCCCACCATTAGCAGAGCAAATTGTATAAAACAGAGCAAATATGAAGACT
ATAACCATAATGTTCACCATACGTTATCCAG
>Unigene0000151
ACTGGCTTGACCAATTCAGTTTTATCATGCACATATTTGGACAAGATGCATCTGCCTTTG
AGTAAAGAGTATTCTCACTAGTGTTAAATGTAATATTCCAATCATGACAATAAAATTCCA
TTAGATTAAAAATTTAAAACAATAAAAAGTTCCAGGTACAACCTTAGCAGACCAAATGGA
GGAGTATGCACTCCACAGAGAAGGCACATGTAGGACTGCATACCTTGTTGAAAAATATAT
AAGGTAAAAGGAAAAACAATCCACTTGAGAGCTTCCATCAAGGAGGGTCTCATACACCTC
AAAAACTACCTTGCCTTTACCCTGGCACACTACAATGGTCAATATAAACAGGTTTTCAAA
TACACTGCACTACATCTCTTTGTAAACATTGATTTGAGGGAATAGCTAGCATGCGTTGAA
CTTGCCACAAAGATCAAAGTGTGTAACTACAATATGATCTCTACAATAACCATAGTTACC
AAG
>Unigene0000152
ATAAAATAGTGCAGCTCTTCATTATGTTTTAAAATAAACTAACACACGCCATACGAATTA
AATGCTACAAGAATAAGTAACATAAACTAAGAGCAAAGTAATTCACACATTAATTCTTCA
AATAACATAAGTAACATAAAATAGTGCAGCTCTTCATTATGTTTTAAAATAAACTAACAC
ACGCCATACGAATTAAATGCTACAAGAATAAGTAACATAAACTAAGAGCAAAGTAATTCA
CACATTAATTCTTCAAATAAACTACTGGATGGATTCAGACCGTATTTCAATACCCTGTTT
CCGGTGTAAATTAACAATAACGATCTAACAAAAAAACTTGCTGTATACAAGTTAAAT
>Unigene0000153
AAAAAGATCTTCAAAACATTTTTTTTGGAAAACTTCAAAAAAAATAGCCCCTAAAGTCCA
TACAAATCCATATTGATATAATTGCATGGAAATCCGACCTTGAGAACCATGCCGTCAATG
CTGCACACAAAATCAAAATTTTGCGTCTAAACCCCATGAAATGCCTTGGAACTCTTGCTG
GTTTTTCTTTATCAGAATTCTAGGGTTTTTATATTAATTGCAGGTATATTCCTTAAGAAC
TTGAGCGTACAATACCTGTCCTATGTCTCTCCTTATCTTCCAAAATCTTCAAACGTACAG
CTCGATACCATGAGAGAGACAAACAAATATAGAAGAAAAACTCAAAAATGGAGGGACACA
GGTTTGTTGTATTGCTCTTCATTCAAATCAGAAATGAAATGAAATGGGTGAATATATTTA
>Unigene0000154
GGACGACCAACATCGTTCAGGGTACTATGTTGCATATTTGGATTTTGTTTGCTAGGATTG
AGTCATGTCTTTATGCATTGTTTATTAAGTTAGCTTTCTGCTAGAATTTCTTCATCTGTT
GGATGAAATTTCATGACATACAATTTTTGTAAAGATAAAAGAGGACTATGAACTTCGTGT
CGTCCTCTTGCAAGGTGTCTGATGTCTGTTTTCATGCCTCACATCGGCTCTCACAGATCA
CGAAGGTATACATACCTACATAATGGAAGAACACAATAGCCACCTAACCTATTCAGCTGC
AGTTATTGATTAGTACCTTTTGCAATAAAGGAAAGCCAACAACCATTAATGAACTTTT
>Unigene0000155
ACTAAAATATTAAAAATTCCGCGCTTGCATTTTCACAATAAATACTCAACATCTTTGTAG
GGCCACTTTGGAGACAGATTACTCTGGAAAAGATGCAAAGCAACAAATACTTTGTTCTAA
GAGTGAAGAATTTCACGAGTTGTAACTTCTTTTGAAAACTACAGAAAAGATACTGTTTAA
CCATGGTATTACTATTTACCATTACATGCAGATTCATTCAGATTATTCAACATGATATAG
CCACAAGTTACTAGAAGATGACCTTGGATAACAGCATAATATTATTCGAGACCTAAAGCT
TGTGAACAGGAAAAGTAACAAACATATATCATAAAAATAAACTGTATGGTGCACATGATC
TTATTATTGAGCATGCATATATTTTACTCCAAAGAAGACCAACATCACAACTACTGAGAC
AACAGTGAAAATTGATGTGAAACATCGTCAACTCGTCCGTGTGATGGACACCCATGCCAT
AGTATTTTTCATTAAAATGTACATTCATTCAAACAATTAATGTTACAGCCACAGAAGCAA
CAAAAGATGACCTTAAATTGACAGTCATTGCATAATATTATAAACAAGGCTTGAAGCTCG
AGACCAGGAAAAGTGACATAGTCAAGATATATTGTATGGTGGACTCAGCCTGAAGCAGTT
CCAAATCTTATTATTTAGCAGACATAGATTATACTTAAAAAGAGGCCGACAATCACACAT
ACCTTTTGTGAAAGCTAATGTTAAACAATACCAACTCATCCACGTGATGGCCAGTGCCCC
CCATGCCATGGCAACCAGAGGTGTGATGCTCACCTCTAGAGGTCAAATATGCATTGTCAA
AGAATCAGGAAAACAAGAGTTAAGAGTCAAATGTTGACCGTGTAATATCAAGATGACACA
CAAATTTTGGAAGAAGCAGCATTTGCTGTTTGGTACCTCTATACATACATGTGCTGAATA
CTGACAAATGAAAGTGTAAAACTTCTGTTTCAATTTCCAATCAACAGTGTATAATTCTAT
CTTGACCTAATAGATCATGTTGCCTTGATTATGTGATTGTTAGATGTACCTACTGCTAAG
GTTAAACTTTCCAGCTACTGTAATATAAATTTATGTAAGTAAGAAGTTTTCAAACTGGTT
GTTATTTCTTAAAAGACAATGTATATATGTTGTTTCTCAGTTTCGTTTCTGGCAGATAGG
TAAGAAAAATAAATAAACTTAAATTTTCCAGCTTCTGTAATATAAATG
>Unigene0000156
GAGAACTAATGAAATTCTTGAGGGATTTCGAAAAATTTTGGTCAGAGAAAGTCTTTTGTT
GGGAAAGCAGAGTATCCCTTGCCCTGAGTTGGCTTCTGTAGTTCTACTCTGCTCATATTC
ATACTTTTGCAATCTTAGTATTTTTCTTTGTCAAAGCAAAAAAAACTCTGAAACCATGCC
TGATAGAGGATACCCACTTTTTTTGTATTTGTGAATGATGAGGTGGGATGTGGTGAAAAC
AATCGCAGCAGAGCATCAAAAAATGAGACCTTGCTGATTACTCAATGCGTGGATCAAAAC
AAAGATGGCATAGGAGCTTTGGCACACAAAAAAATAGTGGTGTTGTTTCATCAAATGCAT
CACACGGCCTCCAATCTAACAAGTTGTTCTTTTTGTTTCCTATCATGCTTCCAGTCGTGT
TCAAACATAGCTCCAGGTAGACGTGGACACCTCCCAAGCCTTGAACGGAGGAATTCTTGC
CAGAGTTTTGGCAAATGTGGTCAGTTACAAGCACATTGGTAGACATGTAAGCAAATGTGG
AAGCATGCACCCGACAGGGAAGGCGGTCGCTTTGTTTGATTTTCTTTTGGTTGGAACGTT
AGAATTGTAGGGAGCATAGACAAGGCACATGACCTATTTGACAAAATGCCTTGAGGATGC
GGCACAGGCTCCTTTTGCCATAGTTGCAGGTTCTGCATAAAATTGTTTGTTTAAAAATAA
ACAAATAAAAAGTTTAGATTTGCGGCCTCTCAGGCCAGTAAGGATTGCAGGAAGCGCACA
AATTGGG
>Unigene0000157
ATATCCATATAGTTGTCACACGTGCATTATTTTAAAGGCACTCATTTATTACAAATGGTT
GATTATTGATCGAGTACAATTATGTACCTGTACAAAACCGGAATCTTAAAAAGTAGCCAA
CGCTTGTCACAAAGGCATGGTCGGATGAATATCTCAACTCTGGTTGAAGGTAATTAAACT
GATGGCAAAAGACGATAGCGAAGGGAGGAGACTTTCGACCGCTTTGACCATGCTAGTGGG
TCCCGCCGTCCACATCACCAAAGATAAAGCCTTCCCGTTTCGTGACATGACTGTCTTCCG
CTAAAGAATTTGATATCTGCAATTTGACAGCCTGACAGCGCATTTGAACCCTCGGCAAAG
CTGAGTGACCCTGTATTTAAAGAAAATCTCCACCGACCTCAACCCCAAATCCCAAGTAAA
AAAGCGCCTCAAACGGCTCTCTAAATTTATTCCGACTGGGGCAACGGTATACATTTGAGT
TTCAAATAAAAATTATAAGAATAAATAAATGGTAATTACAATGTCAATGTCATGGGGCGG
GGACTCGAACCCTAAGCTTGGATGGGAATAGCAGAGGAATAACAAATAAAATGCCTCGCA
GTGGCGGGAGAAGACGCGCAGGAGCGAGATGTATATTTTACCGCAACGGGAAATATGCAG
CTCGCTCCTGCTCGTCTCCTCCCTCTGCTAGGCAATGTAGAGGTGACTGTCACGAAATAA
AAATAATTTGTTATTTAACCCATAGAAGTGTAAACAAGGAACACG
>Unigene0000158
CAATATATTAGCTCACTAGATCCAAAAATTTAAGGTTAAAATAGAAAGGAGCCTAGAGGA
TTAACTCAAACATTTAATTACATGGACACAAACAAAAAAATCATAAAATGTATAGATTAA
GGGGAAATAAAAAGAGGACAAGAATGAGAAAAAACTGAAATGCATAGTTATAGAGTGAAA
TGTAAGGAAGAAATTGGTGAATCAAAAAATACAAATTCCCTATTCAATTACAGCATGTGC
ATTCTAACGATAGTTCCACCAACATTTCGTTTCTCGGATGAAATCCTCTAGATGTTAACA
GTGTCCCCTAACTTTGCGGTGTTAGGACTGATTGTTACTTCTTAATGAAACACACCTACA
ACTAACTAAAGAT
>Unigene0000159
TGTACGTGATTGTTATTTTGTTGATGGCCATGGAATTAGTACACAACGTCCAATCTCCTT
CCTTATTGGGTACTAAAACTGCTGGGACTGCACATGGGATGAGATTTTCGCTCATTAGGT
CCTTGTCTAATAGTTCTTGGACTTGTTTCTTGATCTCTTCATTCTCTTGTGCAGTCATTG
TATATGCTGCCTTATTTGGCAAGCTTGCTCCAAGGATGAAATCCATATGATGACTGATGC
TTTTGATTGGTGGCAGCTCTTTTGGCAAATCATCCACAATTATATCAACATACTCTTCCA
ACATATTCAGAATCTCCATAGGCAAATCATCCAATCTTGTGGCTGTTTTGGGTTTGGAAA
TGAGTGCATAGTGCATCTCTTTTTCCTTCAATACCTTCAAGAAGTCCTCACCTACTATCA
TCACCTTAGGACTGGTTTCTCCTTCTTCACCACCATCTTTCAAAGGCAACAAAGTATGAC
TCTTGCCATCTTTCTCCAAGGTGTAAGTGTTGTTCTTCCCATCATGAATTGTCTTCCGAT
CATGCATTGTCTTCCTATCATATTGCCAAGGCCTTCCCAATAGCACATGGCAAACATCCA
TAGG
>Unigene0000160
ATATAGGAGACAAACATGTTAGAAATATTTGAGATCACTCATTAATGAGAGTTTTCATGA
TACATCTTTACTAGATTGTTTTTGCTTGTTACACTTATTATCATACTCGGCAACAGATTC
AGTACAAATGATGGCATAAAGACTACCAATAAGATGCTTTACTTCCATCTTATTACTAAT
CTAAAGCATGCAAATTGAGGGAATGGAGTGGCTAATGACGTTGGAGGACTTTGGAGAACC
AGTAGGCAGACATCTTTGGATATCTTTTAAGATTTTTGAAATCTACGTAAACCAATCCGA
ACCTTGATGTGTACCCAGATCTCCACTCAAAATTATCCAGCAATGACCATGCAAAGTATC
CTACAACATTTGCACCATCTTTAATTGCATCTTCCAAATTTTTTATATAGCTCTTATAGT
AGTTGATCCTTGTTGTATCATGCAGCCCAGCAGGCAGTGTCACATTTCCAGGATCATCCA
TTCCATTTTCAGATAAAATCATAGTTGGATTTCCATAGTGCTCTTTTATGTATGTGACAG
CTTTGTACAAACCCCATGGCACAATATATAACCAGTTTGAATTTGCCTGCAAACTCATTG
ATTGTTATTTATGTCAAGAACTGGTAAGCTGAACAAGACATACCAACCGCAAAACAGAGC
ATTTTACAGCAAACGCTAAAGAACCTAAGGCCTAAATACAGTCCGCAGAGTGATTATGAA
AGGCCCGAACAGAGTGAAGCCAACTGGGGTACAGTTAAAACCAAAAGAAACAGGAATCCT
GTCTTCTAAGGAATTAGTTTGGGTTTAACAATTTGATACCAGAGTCCCATTGCTTTTACT
TGAAAGAAAGAATTTATTTATTATAAGAAATGAGATTTGTGTTCTGGAATGCTTGTGAGT
AACCCTCTAGATGACAAACACGGCTAGGAAATAGCCTTTTGGGTTATAGATTTCTCATTG
CTACAAAAATTCTAAGCGGTTCTCCAAAAAGGATTGAAAAGTCTGATGTGGTAATGATAA
TGAGTTAGGCAGAAAGTAAGTTTGTTATATAACAGATGAGTTCAACCCTCAGAAATTCTT
GTATCATTTATTGAATAGAAAAGGTGCTTCAAAAAGAAGTAAACTACAATTTGGGTTTGA
ACAATGGTGTCCATAAATGAAAAAGAAAGGAATCTTACCCTTGGGCCAATTGGCACTCCA
TTGTGTGCATATGCAAAACCTGCATTCCAGTCCATCTGGTAGTCTGTTACATTTTGCTTG
GGTTGTTTTGGATCATACATGTAATAAGCTGTATATTGATTAACGCCTAAGAAGTCAATT
GAGCCTTTAGCAATTTTGGCTTGCTCTTCTGTAAACTTAGGCAGCCTTGTTCCAACAATT
TCCACCATAGAATCAGGGTATTTCCCATATACAATAGGATGAAGAAACCAGCCAAAACTG
AAATCAATTGATCTTTGGGCAGTTTCCATGTCCTCCTTAGAATTTGTAAGGGGCTCAAAC
CACACAAAGTCGAGAAGAATACCAATCTTTCCCTTCTGCGTGGCCTGATACTTTTCTCTA
TAAATCTTTACAGCAGTGGCATGGGAGAGCAGCAAATTATGTGCAACAATGTAGGGTTCT
GTTGCCGAGTTTCCAACAGTACAGTTTCCAAATGGAGCAGAGCATCTTGCAGGGGCAAAT
ATGCCGTTATCATAACCAAGAGCAGCAACGACTCGCGGCTCATTGAATGTCATCCAATAT
TTTACCCGGTCACCAAATGTTTTGAAGCAAA
>Unigene0000161
CGGAGGAGAAGTAACTCGGACGCGAGTGAGCCAAGTGTGGCGAGCTCCTCAACCTTTTAG
AGGTTAAAACAACGCAGATGAGTCGAGTGCTCACATAGACGTATCAAAGTGCGCCAGAAG
CGCGGATGCGGAGTGGGTGCAGAAGCAGAGGCTTCCTCTGTCAGTGAAGTGGACAGAGGA
TGGTTCACATGGTGATGCGCGACATGGTGGGCTGAGTCAAGGACATCATGGATAACGTTG
CAGTGTGGTGAGCTGACAACGAAGGCAGAAGACTTGTGAAGTCAATGCGGTCTGGACGCA
GACGGGTGCCTCGAAGAGTAGGCACGCCGATGTCAGTGGCCATGGCATCGGGGCGAGATC
AGAGGATGGATCGAGCCGAGGGAAGAAGAGTACCCCACCCGCATGTGATGCGGTCTACAA
AGATGGCGAGCTTGCAGTGCTCCCCGCAGGGATCCTTGGTGTTATGGACTTGGGTGACAA
AGGTCAGCAGGTCGGGGTGAGTAGAGGCTCACACCCGGGAAGGACTCAGAGGAGGACTTC
CCCCGTCGGTGCACGCGTAGGTGACCGGCGCGGCAACTCAGGCAGACTCATGGATGGATG
ACAGAAAGGGGCATGTGATGTTCCTCAGTGGCCTTGTGCAGAACAATGGGATGTTCGACA
GTGAGCCAGCCAGCAGCCTAGAGCTGGGTCAGTGATGAGTCTTGGAGGCCTGAGTTGTGC
ATTCCCTCAGGTGAACTAAGAAGGCATATTAAGAGCTCCCGGCGGTTGTATGGGCAGCCG
TGGTATTCGGCGAGTGGTCTTCTGGAGTAGTTGTATGGGCAGCTGTGAAGGGTGTTGGAA
GGGTTCACTTGTGCATAGTTGGAGATGCAGTTAGGGAATGGGTGGTGGATGAAAGTGGAG
AAAGGCATAGTTTGGGACTACTGGAGTAGCTTGATCCTCTAAGGCAGGGGAAAAAAGTAG
TGTCTCAGTGCCGCACGTTGGCTAGTT
>Unigene0000162
AATCTCATAACATTTGTACAAAGGGTCAATTGGCAGGGGCGTTACATTGTGGGTGGTTGA
TGGCAAGACGTTCCCCTTGAACTGGTGCAATAAAGATAAAAGGACAACATTTTTTTTCAA
AGAACTGGTGGGTTCTTCATTCGATGGTTGTCTTGAGAATAAGACAATGAATTAAGATTG
GGGATGTTGTTGGCGGGGTTCTTCATTGGATTGAAATTGAAAACTTTGACTATGAAAGCC
TACATCGTATACTATAGGTTGGAGGAAGCCGTGGAACATGGAAATAAAGCTTCATGGCTT
AAATGAAGACGTTGCATGTACAATCGACACGAGTAACAATCTTGACCTTCTATA
>Unigene0000163
GCTCACGAAGAAAGGTCTCAAGCTCATCAATGTAGATCCCAAACAAAGTGGGGGACATGA
GGCAATGCTGTTTAACCCAAGGGTACTCCTGATGAAATCTGATATGCCATGGACGGCATG
GAGATGACCAAGAACAATCTCAAAGGGAAAATATGAGCGACAACCACATTTTTATTAATA
GCTAAAATGTACACAGTCTTCTGCCACCATATAACAAGGTGATCAATCATCTACAAGTTC
TAAACTAGAGGTTAGAGGCACTCAAGAAACTAGGTTCCCAAAAGAGTAGGGTAACTTTGC
TTCCAAGGAGGAACTGTTTACAATAACACAAGCAAGTTACTTATAGCCTAAAGGAGAAAG
AAATGAGCTGA
>Unigene0000164
ATCATAATTTAGTTTTGGCAAATTAAATTCATCAAGAAATTGTCACACTTTAATTATCAT
TAAACTATTCAAAATCATCTAAGTGCGCTCAAATAACTATAAGGGCCATACATCTCCCGA
GTCATGTACTCCCACTTATGCAATCAAGAACATACCTAAATATTGCGCGGAATGAATGCC
AATGTATGGAAAAGGGATTTTCATAGTGTGAATGATCAGTGGAGGATGCATTTTGGTATA
AGGAATTAAGACTTAGTTTAGTTCATTTTATGTTCTAGAAACGATATTTTAATTAGATTT
GAAATGCTGAAGCAATGTTTCTACATAAAGTCAGATCGGATGAGTTAAGGGTGTTTAAAT
TAAATATTGCTTCAGTATTTCAAATCTAATTAAAAACATCAACAATCTAATTCTGAATGG
ACACTAGCTCCTACCATGCTTACATAAGCTTTTCATGTCCTGCTTTGTGCTCATACACCT
CATTAGGCTCTAGAA
>Unigene0000165
TTTGTCTACTATATTTTTGCCTGCCTCTGAAGAGATTACATAGGTGCATTCCCTCTTAAT
AATGGGTACAAATGTAAATCCACACAGGCCCATAATATTCACAAGGTCCCCAGGCCAGTG
TGTTCATAATGTTGGAGCCATTTCTGTTGCTGATGGAGGGTGAATGAGAGCACGGGTGAA
AGCAACAGGTAATGTCAGGAGCTTTTTCACTTTACCAACATATGCTCGCTTAGTGAAGTT
ATTATAGTCATTTGCTTCAATTGCATCTAATGTCTGGCGATAAATCATCAACGAAGTCCA
TACCGGCCATCTGCTTGATTTGTCAAGCTCAGTGATACCTTTTTCTGCTTCATCAAATAA
CATTCTTGCCCTTCTGATCTGATCTTTCATGAAGGACCTCCATTTATCAGTGACCTTCCC
AGAAAAAATGTCTTCATCTGATAGTCCACTTTGTGCAAGCTCATCTTGAGGCAGGTATAT
CCTGCCAAGCTGAGCATCTTCTCCAACATCACGCAATATGTTGGTAAGCTGATTTGCAAT
TCCCAAAGCTAATACAGCATTGTACACACTTTCTGTTGTTGCTTGGGATTCTGGTGCAAT
TCCCAATACAGGAACAGTCATCAATCCAACCGTGACAGAAACATAATAGCAATAAAGAAA
GAGCTCATCAAAGCTCTTGTAACGAAACTTCCACTGGTCCATTCTCATCCCCGTAATCAT
ATCTCTAAATGGCTGGATGTCAATAGGAAATTTTGCAACTGTATCTGTTAAAGCTGCATC
AAGCATGTCATATGGTCTACCGCTAAAGAGGTCCTCTAGCCCCTTTTCCCATCGATCTAG
TGCCTTTGGTGTGATGTGCGAAGCATGAGGACCATCTACAAGCTCGTCAACCCTACTGCA
CCACACATAAATCGCCCATATTGCTCTTCGCTGCTCTGGGGTTGTAAGCAATGTTCCCAA
GTAGAAATGCTTTCCATACTCTAAACAGATTTCACCACAACGTTCATAGGCCTCATTGAG
GATCTGCTTAGTCCCAGAAGGAACCAAGTCTGGCTTCACATCCAGCAACCCACTCTTTGT
TTTTCTTTTCAGCATGGCAGCCTGCTTCATCACAGAATCATACACCACCTGCCCTGATGA
CAAGGCCGTCCTTCCCGAACAATCTGTCACCAAACCAGCCAGGCCAGGGAACATGCTCAC
ACTTTCTGGTGTGTGATTAGAGCTGGATTCCTTCAAGACAGCTTTCACAGCCAATCTCAC
TCTTTTCCTCTTACATTTTGTCTCTGAAACAAGTTTTCTCATCATCGTTGTCTCTGATAC
CACATTTCCACCATGGTTAGAGTGATAAATAAGTTTAGAGCAGCACAACTCCTTTGAACC
AGATGCTACACAGACCAATGCAACAGACATTTTCTATATAATTCTACTTCACGTTCAGAT
ATCCACAATGCAACTGTTAAACTTTTGATTTTTCACACCCACATAAAAAGTGCTTCTAAT
GTTAATGAACTACAAATCCCTGAA
>Unigene0000166
TAATAAACAGCTGTTATAATAATTATAACATGAGTTTGAAATCTGTTTTGATGGATTTTT
GATTTTTCCCATCTGCATGTTTTAGATTTTTTATTTTTCTGTATTTTAAATTATTAAAGC
TTGAAATAATTGGTGTTTGATACAGTGGATGGGAAAAAACGTAAAAAAAATGGAAAATCT
CTCCACATCCATTGTATTTGGTAACTATGGAAGCTGCAATACAAGTTTGCATGATCTAGT
AGAGCATATCCACTAGATAATGATATTAGGACAATTGCATGGCTTCTCGGCATTGGAAGT
TGCAATGCAAATTTGCAGCTTTTGGTTTAGCATGTCACCTGTATATTGATATTAGGCACA
ATTGCACACCTCCTAGGCATCTTAAATTGTAATTCAAGCTGGATGGTTTGTTGTTAACAT
GTATGCTGGATAATATCCACCAATATATATAAAACTGAACATGCTCGCCATCTAATGATA
TTAGGCACAATCGCAAAGGCTTTTGTAGTCATAACCCTACCAAATATGTGAAATCTTAAC
ATGCCCTCTCTATGATGATATTAGGCACGATTTGATAGATGTATGCAGTCATAACCCTAA
AGTTTTAAACTAGTGCATAGGATCTTAGCATGCTCACCGTAAATGATATTCAGCACAACT
TGACAGAAATTTGCAATCAAAACCCAACCTAAGTCTGTGGACCCATTTAGGGTTCTACCT
AAATTTTCTGTGGGTGATGTTGAGAAAATTCAGGAGCCTTTTCTATGCAGGTGATCCCAT
GATCTGTTATGAAATACTAGTGCTCCATATATTTGGTAATTTAATATTAGTTTATTGTTC
TGTGAGTTGTTGAAAAAACTCACTTAACATTAGCAGGAGAGATCATAGGAGATGGAATAT
GACTCCTTATTCATAGGAGATCATCTGCATATATATATATGTAATATTTATTGAATAATC
TATTAAAGAAGTTTATCATGTAAAATTCTGACCAAATCATCATTTGGTATCGGAGCGGGT
ATGGCTTTGTGAATAGTAATCCAGGGCAGAGCCACACAATGCTTCTTTGCTTCTTGGTTG
CCCCTCTGATGAAGATATTATTTTGTTTGAAGAATTTATGTAAGTAATTTGTAAGCAATT
AGAAAAGTGGCTATTAGAGTGTTTGACAGCGAGGCCGTGTCTTATATCTTTGTCCACTGC
TGTAGTTTGTGTTGATAGTATATTTTCTGTGTCATCTCCTCTGTGCGCATCTGCCTACGT
TCTTTTTTCTGTCAGGTCACTTGTTCACCATTTGTCTTAGTGTGAACTAGATCCTCCTAT
GAAAGACAAATTGCCCTTGAAGAATCTTAAGTAGAGTAAAGGTGTTAGATCCATATCTGC
ATAGGACGTGATTCTGTGCGTAGTTAGGTCTGTTCATCTCTGTGAAGCTGCCAAAAAGTG
CAAATCTGTGTGCACTTAAGGAGAGAATCAAGTGATCCTTCAAGCACATTTGTGTTCTCC
AATCTCTTGTGTGATCTGTGGTTCCCAAAGTCAACATCAAGACTTGCATGCATCAGCTGT
TTTTTTATTCATATATCAGAAGGATAAGGACGTGCTTGATCAGATAACATCAACCTCGAG
CTGCATGCTATATAAATTCAAGTCTGCCAACAATTCTTAATGATATGCAATGACTGATTT
GCTATTTGACGTTCCAGCCATATGACCTGAAGTATTGCGTGAGGAGTATGCTGAACATGT
ACCAGTCGTACTCTTCTGGATATTTGTTACAGTCGCGCTCTCTTGGCAAAAGCATCAGTT
CTGAGTTTATTGTTGGCACAATGCACCTGTGTGGATGAAGCAATAGATATTACGGGAACA
TAGATCAGAATTCTGTGGTCCACTATGTGTGCATCTATACTATCAAATCAAATATTCTGC
AGACATTTGCATTTACAGGATCCGCCAATCACGTGCTTCCATTATAGCAGGTCTACCGTC
TGCATTCCACTTGTCAAACAGTTTTGCACTCAGCCCATGTTTTCTACATTCAACATTGGA
GAAGCATGCCCGCAAATTTCATTGAAAGGTGTGTTAGGTTTTCAATTTACAATGCCGCAT
GTTAATTAATAATTATTTAAGTATTAATTTGTGCAGGGGCATATTTTAAATGATACATAG
CGGAGATGCCTAGTGCTCTTCTGTTAAAATCTTCAAAAATAACCAATCAAGGGTTCAATG
CCCCACCCACGAAGTATACAGTGGTGAAATGTTAGAAGGGGTTGTAATTTTTTTTAGGGG
GTCAATTATTATAGTGGACAATTGTGAAGGGGGGTGTTAAAGTAACGTGGTGGTGAGAAT
ATTTTTAGGGGAAATAAAAAGTAATTAAATATTATTTCTTCTCAATATTGTTAGATAGAG
TCCTTAGTTAATTGAGTTTTGTTGTCCAAAATAGGTTCATCCTAAGAGTTTAAACAAGTA
ACAGTGTGTTGTCAAAATCCTTGTGTAAAGTTTGAAACCCTCAGTTGTAAGGATGCATTT
TCGTTTGAAACGGACGTCTACTTGAAATTGGTCATCAATCTTGTGGGGGTCCTCAAAAAT
GACATGCAGATGAGTTTCAAGTACCATTCAGCTTTGTAAGCAGCAGTCCTACCGGAGTAT
GGAGGCAAAGGAGGCAGGAGGCCAACTAGCACCTCTCATTTGCCACTAACAATGGGGTCG
CATCTGCTATAATGGCATAAGTTTTTCATTATTTTGTGTGTGAGACTAAGAATAAGAAAA
GAAAAGCATCCATGTTAATGTTTGCGGTATGATTTCGGTATTTTTCCTGTTGTGATGATA
ATACTAAAGGAAGAAGTGTTCTTGATCAAAGTGATTGTTAAGTTGAAACTTGATGTCCTA
GTATGGTTCATGTATCGACCCGAATAGGTTGAAGGTCCCCTATTTATGGCTGATGTAGTT
CCCATAGTCAAAGGTGAGGGTCAAGACCATGTGCAAGCTCTGCTGCTTAATTATAGGTGG
TACTTTCTCCCATGTTTGCACTAAGGGGGGAATGTTATGAAATATTAGTGCTCCATATAT
TTGGTAATGTAATATTAGTTTATGGTTACGTGAATTGTTGAAACAACTCACTAACATTAG
CGGGAGAGATCATAGGAGATCCTCTTCATTGATATATGTAATGTTATTGAATAATCTATT
AACAAAGTTTATTGTGTAAAACTTTGACCAAATCATCCTGATCTGCATATTTTATTTGAG
GAGCATAAAGGAGACTTCCAACTCCACCTTTCAAACAACCTCTGAACATTTGCAGGCAAA
AATTTTGAGGCACCTATTTTATGGGGGAAGATTCATGTTCTTCTTGTAGCAGGTTGGAAA
AAGCTTCATGAAGCCGATAGCTGCATATTAGTTGGAGTGAAAGCCCCTCCATAGGACTTC
ACCCCAATAGGTGAAGCTTTAACATGCTCGTGATATTAGACACAATTTGATAAGATATGT
TTAGTCATAACTTTCTACATGAAATCTTAACATGCTTGCTATATTAGACAAAAGCGCACA
TGTTTTTAATTAGAATTTAGTACATGAAAATTTAATGTGCCGGTTGTATATAATGATATT
GGGCACAATTATAGTATGTATATAGTCATTACCTAGTATATGAAATCTTAACATTCAAAT
TATAATTGATGCAATTAGATGATATTTGTGAGAAAACACTTTCAGGTAAAACTGCATATA
ATTTTTAGAATCGATGATTTTGAATCACACCATGTGGTCCATCACTTGAAATAAAAATAT
AATAGTTTTGAAGACTAAGAGCTCTTTATAGATGACTCTAGTCAATCACATGGTGCCAAG
CAGGCTCCACTATATGAGATAAATTAATTCAATTAGCCGTTGCAAATATTAACTATTTGC
AAACCACTAAATATAAACATTAATTTTGTAGTGCAACTCCTTAAGAGTGAGGCGTTTATT
TTTAATTTATTCAAAATGGGTCTTCAAGATTGACTCAAACTCAAATCATCATCTCTTTTA
AATTATTTGTATATGTACCAATCTCCAGTCTCCCTGAACCGGCATTGTATTAGTGACCTT
CCATCACAATAACCTTAGTGCTTGCAATTAAAATATATTTGTAGTCATAACTTAATACAT
AAAATATTAATGTGGTCATTGTGTATGATAACATTGGGCATAATTGCACATATTTATGGT
CAGAATTTAGCATATAAAATCTTAATATGCTTGCCATATAATGATATTAGGCACTATCGG
ATACATATTTGTGGCCATAACCCAGCATATGAAATCTTTACATGCACACTATATACTGAT
ATTAGGCACATTTCCACGCACACATGTAGTCATTACCTAGAAAATGAAATCTTAACCTGC
TCATTGTATAATGATATTTGACATAATTACAAGATATTTATAATTATAACCTAGTACAGG
AAATCTTACAACGCTTGATGCATATAATGATATTGGGCATTATTACAAGATACTTGTCAT
AACTAAGTGCGTGAAATCCTAACATGCTATATTATGATATTAGACACAATTGCACAAATA
TTTTGCCTCATAGCCTGGCAGCAGAAATATTAAGATACTTGCCATACAGCTATATTTGTC
ACAATTACACTACAATGTTGTTCAGATGAATTACACAATATTTGTAGTCATAACCTAACA
TCTAAAATCTTAAGCTGTCTATTATAAAATCATATTAGACACAATTACACAGATTTTTGT
AGTCATAACCTAGTACGTAAAATCTGAATTTACAACCTACTAAATGAAATCCTCACGTGC
ATTGTATATTATGATACACAACACAATTATGGGATAATTGTAGTCATTACCCATTGCACG
AGTTTTAGCTTGCCCATTATATTATGACACATAGTCCAAATGATCTGCAATTTCAAATTA
TTGCAAGCAGCGGAAATCCTCCAGAACAACTGTTTGGAGACTTTTTTTTTCCTGAAAAGA
TTTTTTCGAACCGATATAGAGGTGTAGCTAGACCGATGCTATTTTTCACCAGTCAAAGGG
AAATAAGCAGAAAAGGTAATGGAGCTATTAATCAATGTGGTATGTGGAAATTCCAAGATA
AGAACCTTGAGATTGATATCTCTCAGTATATTTCAGAGAGATGTATTAAGATATATCTAC
TAGTTGTATATGACGATGATAGGCACACCTACAAGATATTTGTAGCTATAGCCTCGTACT
TGAAATCTTAACATTCCCTCTATATAAATAGTACATGAAATCTAAACATTCTTGTTGTCT
ATAATGATACTAGACGCAATGACTAGAATTTATTTAGTCATAATCTAGTACATGAAATTT
TAACATGCTAGTTGTTACGACGATATTAGGTACAGTTACATGAAGTTTGTAGTTATAACC
TAAGACATGAAATCTTATCGTCACCATTATATTATGGTATTAGGCACAATTACACATATT
CGTAGCCACAAACTGTGTTTTATATATTAATATTAAGCACAATTACAAGATATTTGCAGT
CATAGCTTAGTACAGGGGTCCCACGGTTGGATTATTGGCCCAAAATCTCCAATTTTTCAT
ATATTTGTAGTTAGCGGTGACCCAAGAGTCCCAATCAGGTTGGCCTAAAGAAACATCTAG
AAATAATGAATGAAAAGATAAAGGTTATGTGCACCACAAGCTGGCCACTTTATAACCTTA
ATACACTTATGAAGATAGAATACTAGGGGCATAACATTTATTCTCAATTTTTGTTTGCCC
ACCTGATTGCAGATTATAAAATGAGCTGTGTTAGTTTTCTGAACTATGCAGCAAAAAGGC
CTTTAGAAAATATGCTAGTGAGTATAGGACATTGATCACTCACAATGATTTTGTGGTTTC
CATATTATTTTTGTACCTTTTCCATGAATACTTCTGCCAACATGCTAATTTGAAATGGAT
GAGAAAGTCCGGAAAAAGTGTGCATATTGTCTATCCTCAATCACCAATATCAAAGCGATA
CTGTTTGATTTTGGAAACCGTGTTATGATTTATTGCACATCCTCCCAATGCCATACTGGA
ATGACTAATGGTTGTAAGAGACCCGGAGTATTTCTCCTATATTGTGTTGACATACCAAAC
TTTCAGCCACAAATTTCTATGCATTTCTCTTAAGAGTCAAGACCTTCTTGAATGAAATCC
TTTTCTATAAAGTGATAGGTTTTTAAGAACCTTGATTGTCCTATTGGTGAGTCAAACATT
TGAGATAAAATACTAGCTTTCAATTGAGAATTTTTGCATGAAAAACAAATTCAAATTCAC
TATTGCATAAAACATTGTAATATAAAATAGAAGCAATGCATAACAATAATAATGTTACAT
TAATCTAGTAGTAACAAAACTAAAAATCAATTCCAAAACATATATGATATATTAGTTTTT
TCCAAAAAAGTGATTTGAAAAAGGAACAAGGGCATTGAGATCACATGTTCTACTATGCAA
TATGCACATAAATGACATGAATTTTCAAGCCTTCAATCTTTACTAAAGGGAGCTATTGTT
TCCTTCCTTTCTCATATGACAACATTGG
>Unigene0000167
TATTTGGAGTGATTGATTATGTTTGGAAGAGGAAATTCACATTTTAGAGTCTCTAGAGCC
GCTACATTGTGCTCGAGGAGTTCTCACCAATTGAAACAACTTGCATTCAATGCTTATGTG
TTCAACATTAGGCCACAAGAAAACTCCAGTGGTTATGCCTATTTGAATTGTGAATGGCGA
CTAGGAAAATATGCAATTACTGGGATTTACGGTGTCAGAGAATTAATGTGGCAGATGGCA
TCGAGCCATGCAACAGCCTAATTGGTTGCACATTTCTCATTTATAGAGAATTTTACAGAG
ATCACAGGGCTTCAGAAGCGAGAGATCGAACCCAATCTCATTTATTGGTTTCGGAGGGA
>Unigene0000168
ACGTCCCGGGAATCATGTAACATGAGTATGTGTTTTGCCATTGGATGTAGTGTCTTTATA
TAGGTTTACACCTATATTTTCCAGTTATTGATGATTTCTATTCAGGACACATTGGCAACA
TCAATCTCCTTGGGTGCATATCCGAAGGAGTGTACAGGAAAGGGGTGGGGTTGGCTTGTG
GAATTTTAGGAGAGACGTCCATACAATTTTCTGTTATACCTATCTATTCCTTTCTACGAC
CGTCATACCTCCTATGATGTCTCCCTGAATTACTGAAACCCTGAAATATGGCTGATTCTG
AAATCTGATAGGACCGCCATAGCTTATAATTCGCAGTATAGCTCCAAGATGTCTG
>Unigene0000169
TGGATGGTCTGGGGCACTTTGTTCCTGTTAATATCTGCGAACGGCTAATCATCCCCTTCC
ATGTCTAGGTAAACCTGATCAATTTCCTAATCAGTTTCTAGGAAATCCTTTGGGATGATG
GCCACGCCATATTGAATGATCTCTGTCAGGGCCAGTCGGGAGTGATCATTTCCCCTGAGT
TCGACTTCATGATTTAAGTCGATGTAGATATCCTCGATCTGAAGAACGTGGATAGGATCG
ATCTTTACCCTTGGAAGGCAACCACGAGGATCGAAGGTTGGTCTTGCCGGGAAATTATGC
TTCAAATTAAGCAATTCAAGCTCTACATACATCTCCTGAGCTTTACTTTGTGAGGGGCAC
GTGTAATTGCCTACTGTGAGGGGGAATGGAGTTCCTCCCTTCTTCCTCTTCATACACTTC
TCGTGATAGGTGATAAACTGCCTTGACAGCTCCAGAAGGATTAGTTTAGGCCCCGCATAT
CTCGGCAATCTTGTGGGTTCTCCCAAGAAGTTGG
>Unigene0000170
TAATGTGAAGGATGAGAATTATGGTAATAACCCGGTCCTTGACGACACTTGCTCTAAGAA
TGTCCCTGATAGGACAATCCAGAACAGGTCGCTGCGGCGATGGCATGGAAGAGATAAAGA
GGCGCATGCACGACTATGTTGGCATAGATGAGGATGAGCTTCAACAAAGAAAAGCTTGAC
CAAATAGTGATGGGTCCATGTTGACCCCTAGGGCATAGGAAGAAACAAAGTCGTGGTAGC
GACTTGGCCAACTCTAAGGCAAGTTGTGCTTGTGATGATTGAGCAACGACTCTTGTGGGT
GCGGGAGAGTTGAGCGATCGTGGGATGTGAATGCATTGTAGATCAAAGGAAAAGGTGAG
>Unigene0000171
TTAACTTGCAAGAAATTTTGGGATGTTACATACTCCGCCCCTTAGAATAATCATTGTCTC
GATGATTTCAGAATAAGTAGAAAAACTAAACCCATCATTCATTTGTTGCATTAATATATT
TCAAATCAGCTTAAAATTTGTATCAATATCATTTCAGCTGAATCATAAAGGTCACAACAT
CCCTTATATATCTAGAAAATCAATCACATAATCTGTAGACATAACACATTACTGCTTAAA
CGACATATTTTCCAGGTTCATTACAAAATCTTCAACAGTAACTATTCATCAAAAAGTACC
TAGTTCCAATATTCAGTTGTAAACTTATCTACAGGATTTACTTATCTACCTCTTTACAGA
AAAACTGAATTTAGCACTATAACAAAAATATATTTTTAAAAATCAAACAGATGCGGAAAA
GTAGTCTGGATATCTTCCAGATTCTCCCAAGTGGCACTTTCTTCAGAATATTGGTCCCAC
TGGACCTTACATTGTGAAACCTCACAGTTTTTCAAGTGCAACTTGCGGGTTTCTAGTATC
CTTATAGGCTCAACCGCGATTACCCCTAGATCCAGAACCTGCAATGAATCCCAATTAAGT
TCATGTGTTAAATTAGGTACATATTTCTTAAGCAAGGATACATGAAATACATTGTGCATC
CTGGATAGAGTGGGAGGTAGTGCTAGCTTGTAGGCTACTGGTCCAATGACCTCTAGGACT
TCAAATGGTCCTACAAACCTAGGAGATAGTTTGGCTGATCTGCCAAACGAAATGGAACTC
TTTTTAGGTTTGACCCTAAGAAAAACTTTATCTTCCACGTTAAATTTTCTATCAATTCTT
TTTAAATCTGCATAACTTTTCTGTCTATTTGCGGCCTCTTTCAATCTTTCTTGGATTAAT
TTAGATTTTTTTCCATTTCCGACAACATTTCAAGTCCAATTAGTACTCTATCTTCAGGAT
TATCCCAACTTATTGGTGTTCTACACCTACGACCATATAAGGCCTCAAAAGAAGCCATCT
GAATGGAAGAATGGTAGGTGTTATTATAGGCAAATTCAACCAAGGGAAGATACTCTTCCC
ATTTGTGTTGCTGATCCATGCAATACATTCTTAGTAAATCTTCTAGCACTTGATTTACTC
TTTCAGTTTGACCATCAGTTTCAGGATGGTAGGCAGAACTTATGTTCAGTTTTGTCCCTA
AGACAGCATATAAAGTCTGCCAAAATCTAGAAGT
>Unigene0000172
TATTCCGAAAAGGATAATATTAGACTAGCATTTTACTCCAGTCTGGACATAATCTTCAAT
CTAACCAAACTAGTTTCTTTGATGGAAACCTTAAAAAAAACAGACTATATACATTGAAAA
CATTTACTAGTGGCAAATATAACATTGTTGCAAATAAATATGTACTAGTAGATTGTCAAC
CGACGACCCTTCTCTTCTACTCGAATTTAGAGCCAGACGAATCGTACTTGGGGGAAGCTA
CGTTTCCTGCCTCAATGGAATTCAAGTCTTCTAGTAGAATCTCATAATGCATTTTAACTT
CCTCTGCCGATTTCCCTTCGACCATGGCAGCCACATTTTTCCATCGATTAGGACTGTCTT
TGTCGTGGATAGCTATGGCCTTTTCAAACAATTTGTTTTGCTCCGCTGTCCAGGTTGAAG
ATGAAGAAGCCATGTTACTGAATCAAGCCTTCACACAAACTTAACTGTGGGGGTTATTGG
ATGCACAGAAGCAGGAAGATGTGGTTTGAGACCTTGTGGTTGAG
>Unigene0000173
GGCCGCTGGAAGAAAATCTTTGGAAGTCTGGATGCAGGTTCTTCTGCTTTCTGATTCTAA
ATGATTGGAAGCTTAGTTTAATATTTTCGATATATACATTGAATTTCTCTCAATAAAATT
GTACATCGAGGAGAATACCAAATAAATATATAGAATTCTACAACAGAAGAGATGTAACCA
TCCATTCCTTGAAGAAACAATGGGAAAAGAAACACTTGAAGAAAGAATAATCATCAACGA
ACCCAACTTATCTTGTATATCCCTAAAAATGCAAATGAAGTTCGAATCTGATAGCAATCT
ATCTGCAGGGAAAAGTAATGTAGATAATCCAGTGCACAATTTTTGAACTGCAAGGAAAAC
AAATCAAAAATCTGCGGAGTTTGGTCCTGATAAGGCACTCCATGCCAATCTTTTACGGTA
TCTTGTAAGAGAGTCTTCATCTTCATCCTCAGATACTCCTCTCATGATGCTTAATAGAAC
TGATACTTTCTCCTTGGTTCTCACATTGCCATGCTCAGCCAGCCAAACAAGAAGTTCCAT
TACACCAGCCTGAAATGCTAGCGACTTGAAACGAACATTGTTGCGAGACATCAATAATAG
TGCTGCAACAGAATTTTCCTGAATTAGCTGACTGCCTTTACTTCTGTCTTTTTGGTGCTT
AGCAAGAACACCCACCAATGAGGCTATGGCATTGGCGTCCAGGAGAGCCTTTCGTCCCTC
AGAAGTGGCCGCAATGTTACATAGGATTAATAGGGCTCTACTGGCAACATCAGATGTCTC
CTCTTGGGCAAGACTCAACAGAATTGAAACTGCACCTGCTTTCATGAGCTTAGCACGATT
TCCCTGCACAAATGACAAATGGTACAAAGCCATTGCTGCATCCTGCCGTGCTCCATCTGC
AGCCGATCTGAGCATGTGGATCAAAGGAGGGATGGCACCCAACACTCCAATTGCTGTCTT
GTTTTCATCATTTAAGGCAAGGCTGAAGATTGCTCCCGCTGCATGCTCTTGTGCCTCTGG
ATTTCCCATTTTCAAAACATCAATCAGGTAAGGAATTGCTCCTGAGCGGACAATGTTCAC
CTTGTTATCATTCTCCAAAGAAAGGTTCACCAAAGCAGCAACAGCACTGCTCTGTATTCC
CGAATATCTGGATGTCAAAAGTGGCAGAAGGGCCAAAAGCAGCTTGGGATTACATAGAGT
AATCCTGCTCTCCACACTCATCCGAGTGAGCTTGCGAAGATCAGTCACTGCCTGCTCTTG
TTCCAAGGTCTGTGAGTGCTGCAATCTAAGGACAAAATCCTTCACTTGTTCAGGATCAGA
ATTGGAACCAGATGCTTCAATCTCCTCCACTATTTCCTGATTTTGAGATGAATAACTGCA
AGGTTTATTTGCAAAGGGAAGGGGAACATATAAGTCCCCCGAAGACGAAGAAGAATCAAG
GCTGGTATGTCGCACATCCATGGCGACTGCAGAGTGAGAAAACCTAACGGGTGCCTTCAA
AGACAAATGATGAAATGAGTCTGCAACACTCTCTATGGAGCTACTCCCAGAATCAACAGC
ATCAATTTTCTCAATACAACTCTGTGAGTTCTGCTGAGAAACGTTTTCTAAAGATTTAGA
ATATGATCTCGGAGAATTCGCACCAGAACTTGCTGCACTTAAGTCCTCCATTTGTTTGAA
ATCTCCACTATCACATAAAGAACTTTCTCTGGAGCTTCCATTTTCCTTGGCCGTTATCCT
CTGGACAAAACTTTTGGCAGCATCCTGATCAGGAGGACTTGGCTTCTGAATACCGACGGC
TTCGCACCAATTAGATATTGCAGTTCTCAAAGCAACATTTGGTATAAGAGTGGACGAACC
AAATTCCATCCGAGTCTTGTAACAGTATGTATGACCAAGTGTCATCCAGGCTTCAATGCA
CCTTCTCTCATAAGATTCCCCTGAAGAAACAATCACAGGATCAGCCATCGGGGATTTGGA
AATGGGACAAATATATTCAACGGGCCATTGCTTATTAACCGTAGATGAGAGCTTGAAAGT
CTTCTTCCAAGATGAAAAACGACTCTTCCGGGAGCTCATCTCACAATTATTCCTATATTT
TTTGACTTGAAATTACTCTGTAGCAATTCTCTTCTGTCGGACAACCCAGCACCTGTGCAT
CAAATTGCAAGTTCTGAAGAATTGTAGCTGATAACTAATTTGAGACCACTACAGTTCAAA
AACGAGGTCTTCCTACCAATCCCTGGGCAGAAACCATAGAAAAAAAAACCTCTTTTAGAA
ATAGAGAATTTTGGGTGAAAAACTGTGTCAAATCTTTTGGCTCGACGTTTCGGGTCACTT
CTCATGAATCATCATCAGGAAAATAATATCAGTGGAGCACTTTGAATGACTTATGGAGCA
ATTTGAAATTTGACCTCTCCTTGGACGGACAAAAGCATCTAGTAATTGAAATGATATGCC
TGCATCCACATTCTTCAATCGGCAGAATAGATGCCAGTCCAGGTAGCACATAACCACTGA
ATTCCCCGAACGTTTCACAAAAATACCGTCAAATGGATAATTTTAAGGCAAAAGAAATTG
AATTTGCAGACCTAATTTCTCCCAATTTCCAAAACCACGGTTAACTCCAGCTTTGCCCCC
GAAACAGCTAAAAGCCGAGCAAAAGCGTCGTTTCGGTCATTTGCCGGCAATTTTCGCCGT
CAAAGCACTTCGACGACGATTCATGCTTGTACACCGCCATTGTCATTGCAAAATGCAGCA
TTTTTTGTTTCATACCGATAAAATTCACAGTTTCAGCACACCCGCCTCCTCCCGTCTGTT
GCCGGCAATAAAACTGACGAAAACAAATTTCTGGTAAAAGGCGGCCATTGCCGGTCGGTA
TGTTAGGGATAAAGTTTGAAAGGGAGACATGATGCCAACAAAAAAAACATATTTTTGGGG
AAATTTAATTTAATTTAATTTAGAAATTAATGTCCA
>Unigene0000174
AAAAAAAACAGATTTCATCTGCCCAATCTTCTAGTGCTCATTCATATGCCAAACATAATT
CCATTTGAAAGAAGATAGTTTTTCTCCAAAATTTCTGAACATGTGAGTTCTAAAATTGAG
CATACACTATCAATTTACACATTAACAGTGAACTTATGGCTATATTGGCATATCCAGATC
TCTAAATTCCAATTAATTTTGCTGCATGCAGTGTGAATAGTTATTCCATATGCATAAAGC
AGTGGACCAAATCTTTGTTCTGTCTCCGATTTCAACAAAGATGAAATTTAAGAGTGCATT
TCAGACATGGCAAAAACTAGTACAATACTTGGCAAGTTAAAAAAATGAACAATACCTTGA
TATTCACAAAAAAACGTTTCAAATCCATAATAAACCCACTCTAGACATCAAAATGAATTT
AAAAGCATATATTAAATAGGTAACATCACAGTAATAGAGAACATGTCATCATCAATTTAA
TATGTGCTATTCTGTTAACTCTACAATGGCAATCACACTGTAGATTGTTAACTCATTTTC
TCCAAGAGTAGAGACAACCTTGAGATTACTCAGCCACTTAAATAGATTATTATATAAATG
ACACTGCAGTGAAGAATCTGATGCCCCATAACCACTCAATATCTTACTGCCACCTCCCAG
GAGGAATTGCAGACCCAGTTGATTATCCTTAAGGCTGATCTGAAAGCTTGTAGGGCGTGC
TTGGATCAACTTATCTAAGGGGTTAGAGAGTCCAACTTTTCCCTCAGACTAATATTATTA
TTACTATGTATGAAATTATTAAACAATTGAACTGGGTTTGGGCTTCGTCTGTGCATGTCT
AGTCAATATGTTCGTCATTAATATGTGTCATGGTTTCTCCTATTAGCATTTAGTTACAAG
TTGAAGCCATATAGGCAGTTTGTAGTGCTCTGGTTTTGTGGCTTTTCTAATGGAATTAGT
ATTTACTATTTAAAGTCAACTCTGTTAATGGAGCCCAAGGCAGTCATCCGAATAAGGTTT
TTGCGTCCTCCTAGTCCAATCTTATACTCTTTAAATCGATTAATGCAAAACGAAAAAATT
ATACAGATTTGCAGTATAACAGACAGGAAACCCCTATAGATTGCCCAATTTTGAACCAGC
TAATCTATATGTTTGGATGTTTGTATATAGTAGCATTAGTCTTCAAAAGAAAGCAATCAC
AAAACAGCCTATGCTGCATAAAGCAGTGATCAAACCTGGGATTTACCCAGTCAAGCCCTG
GAATTTTTCCCCAAAAAATGATGTGTATTTCAAAAAACCACATTTTAAATGTGTGCAAAC
AAAATAATAATGATTTATTCAAAAAAATGGGAGGTTTTGTCAGTTATAAAAGGCTGTCAA
ACAAATTTGGTATTGCCATTTGAAACTTTGATGGTATTGATAATTTTTTTTTTTGGTCTT
TTGACCAGTTTCATGACATTTTCATCACAGTAGTTATAATTTTCATATTCAATACATGTT
GTGTGTTTGATATGATGTATACGCACTATTTTTAGCACGAAATAAGAAAATCAATTTTCT
GTGCTATTTTTACGAATATCATACCATTTTTTACAATTGCCATGTTTTGCTGTTTTTTTC
TGTTCTAAACCTGTGAAATTGAAAAGCACTTACACTTTTGCCATACCGTGTCTATCGTAT
GTATATAAATATACACACACACAAAACTATTGCCCAACCCACAAAACTATTTCCAAACCC
GCCCCAACATTTTTAACGACCATGCAGCAGAATATTCATTTCTAAATGAAGAAGATGGGT
TTCTTTGGCATATAAAAAGTTATTAAGCTTCATATGGGTTCAGAGACATTTAAGGAACTT
TTTCCGAAGTAATCTCAATCAATGTTTTGTTCCCAAAAGTCCAGAAGTCACATTAAGTGG
GTCATCATAAAGTAACCTTCTCCAATGACCAAAGGTCCAAATGCAATTCATTACTGTGCA
TCAAAGTATTCTAAAGGAAAAAATTGGAAAAAAATTGTTTGTCAATGTCATTTGTTTGTT
TTGTACATTGAGCTTTGTCCTTTGTGACGAGCACAAGCTATAAGACCTAAAGCAATAGGC
ACGCGCCTTTGGTATTATAGACACAATAGATCAGAGACCAAAGACTGCCACCCTTGGATG
GATCTTTAGTAATAGTCAGGAACCCCAAACCTTACCCACCTCCTCACTGAGAATTAGACG
GACAGCATCAAACAAGACAGGAGTTGCAGGCACAGCTAATGCACCATCTGATTACAAATT
TCCAATAGTTTCTAGGACTGCCTATACAACATAAGCCCCCCAACAAATTCAATCAACATC
TAATGTTAACGTAGACACCAAGTCATCATTCCTCATTTTGCAGGACATCATGAACACTGA
AAAATTAGATAGTTTGATAAAACGTATAGAAGCCAACTCGGGGACTTAATTATTATGAAT
CCCAAAAATTTGCAATTGTTGAAGTTGGCATAGCAGATGAAGCATGTACAAGCCTCTACA
TTGATGTAAGATGCATCAAGATATTCTTGGAATAGAAACACAATAAAGCATTGTCATCTG
CTGAGAATAAATAAGTGAATGTAGACGCCACAAATACATTATATATATATATATAT
>Unigene0000175
TTTGTGAAAAGGCACGACTTACTGTTTGTAGTGATCATCTGTGATTGTTAGACATTCTTT
CCACTGAATCAATTCCAGGCCAAATCCATATCCCAAATCATGGGAAGCTATGTAAGCTCA
CTCGCTCAAGAATATTTCTGCCCTTCCTACTTAAAATCTGCAGAAAGATTGCTGAAATAC
TCTTCAGCGTTAATCCACAGAAAAGAGAAAATCCCTCCAAGTCAAGCCATACGAGCCAGC
GATTTACTTGACCGCATTACTCCCTTTCTTTATCCAATTCTCAAACAGGTGAATCAATCC
GTTATTGAGGCCATTGAAGAGTTCTCGACCACCTTTCATATCAGCGAGGAAGAAG
>Unigene0000176
TGCTTCAACAACATCACACATCATCCTTAATTCTAAAATCACCGATTTCAACTAGATGCG
TGCATTAAATTATCTTGCTGATAAAAAATATGTGGATCTCAAACTTAACATCACCTTTAA
TGGTCCATTACCTCACAATTTTCACACCTCAGGGCATCTTCCAATGCCCATCCTTCTTAT
AATTCATACTTTAGGGGCATCTCTTGTTGCCCATCCCTCTCTTAGTCCACATTCTAGGGC
ATCTTCTGATGTTTATTCTTCTCATATTTCACTTTTTGGGGCATCTTCCGATGCATATCC
TTCCCTCACTTTATGTTTGGGGGCATATTTCAATGCCTTCATTTGCTTTATTCTA
>Unigene0000177
GAGATATAATGGCTCCTAAGAGCCATTCCAAGGGCTGGCGATTGATTTCAAAAGAGACCA
GAGTGCTCTGTACCTAGAAAAGACAAAAAACGCCATACTTCTATTTTCCCTTCTCCTTAG
AATTTCCTCTATTCTCATGAATTTCCATATTCTCTCTTTTTCCCAATGTCTTCTACCTGA
TTTGAAATGATCCAGGCATTTAAAATGGTGGGGGGCCATCTATTTTCACCATTACTTGCA
TTTGGATTGGGAGGGGTTATTGTTTTTAATGGTTGGCATTTAAACATTGCCATCTCGGCC
AGCTTGGCCGAGCTGGCTCTCCTTTCTTTCACATTGAGCTCATATCTTGGATGTCGACCC
CTTTCATATGACGCCGAGTTGTCTTTTGCTTTGTACCCGAGCTAAGTCTTCCACGCCGCC
GGGGTCCCCATACCACTACCGACTCGCCCTCTGGCCGACAACTTGCTCCACCTAATACCT
CCAACCCGCTAGCTCAGCGACTTGCTCCCTGCTTTGCACTGCGGGTG
>Unigene0000178
AAGATTGCTTGTCCTCAAGCAATATCAAACTCGAGCATCCAAATGCAATGATGTAGCATT
CCTGAAATCGTGCTCTCATGCCAATCAAGTGATGAAGCATTTGCAACAACTTGTGTTGCT
TCTTTCTTTTGCATTTTGGGAGTGTCTTTAACTGCAACTTCTTTTCCAAACCTACACATA
AAACAAACTCATTAGGAAAACAAGTGTTGAAAAACACTTTTCCAAGGTGTCTCCATAGTG
TGAATGACTCATAAGTCTCCTTCATGTATGGGCTGCCCCCAAATGTCACAATGCTGCCCC
ATACTTCCTTGAACTCCCGAAAACCAATTGCTGTCATAAAATAAAAATATGATAAATCAA
TAGCTTGACAACTCCAAATTTGTTCCCATGTGAGTCCTATTTCATCCTTCAATTCATGTG
TGAGAGTACCAATGGAGAAATGTTCCTTATCCTCATGCCTTATGGCTCTAAAGACCTTAA
GAAGACTGCTGAAATAAATTACAGCGGTGTAAATATTAATGGTAACATTAGGCATACACA
TACTCTTCTTGAATGTAAACTCATATATGAATAGATAATGCTCA
>Unigene0000179
TGGAAGCAACACTGATTGGAGGATGAGAGGACTATTACTACTCTGGAAACTGCAGGCTTG
TGGACTTCGGAAAATCAACGTTTTTCTTTCTAGGAGCACTTGAGCTGGCCAGCTCAAAGA
ACATAGGCAAAAATGCAAAGGTTTGCAAAGGAGGTAGCTAATGGGATAGCCAAATTGCAC
AAGGCTAACATGAACTCTCTAAAGGGAAGGCCAAGTTTCATGTAAGGGTGAGGGTGATTG
TATTAGGACCTCCCTGTACTTCACAATCTGCACTGAGCACTACCTGATGTTAATACAAAG
CTATTGTTACTCTTATACTTCTCTATTGTTAAATTTGGGATGCACTTAGTCTCTGGCTGT
TCTTGGTAGTGTAGAAACTGAATGCAGGGAAAATCCTAGAAGGGAAGGATTGCCTCCTCT
TGCTGCTCCCTTTTTGTTGTTACGTGTGTACAGCCTTCTCAAAGCCTTCACGGACAATCT
ACAATTGCAACATGCCCACACACCCGTATGAGCTTGGAAATTTGCTCAATTCCATTTCCC
TATTACACTCCAACTCCTG
>Unigene0000180
GAATACTTTAGAGGCGGTTTGGGAAATAAAAGATGGAAAATCCTCGTCCTAGACAAATAT
TTAACTGGTTCGTCGGCCCCGGTGAGAGTGATGTGTAGATGCAGCTGTAAAATTCTTCCC
CGCCTGCAAAAGAACTAGTTGGGAAACCCCCACTTCGCGATGATTAGACGAATGTTGTAA
TGACATTCAACGAGCAACGAGGAGGCCAAAGGACAGGCAAATACTACAGTTTGGAAGGGG
CGCTAAACTGTTTCTATGAGTCTCTTCTTTCAGAGAATAGAGAGCTAGTGATTGAGGTAT
AATTGTGGAAGAGAGTTACTGTTATAGTGGTGAAGTTAAACTAAAGCTTTAATCTAAAGA
GGTATTCATGCTACCTATGATCTAAATCGTTGTAATGTT
>Unigene0000181
CAATGCAACTACACAATCACATTTGGCCTTTTTGGTGGATATGCATAACTACACAGATCT
TTGACCCTTTACCTATGTAGTGGGTCATGCAATTTCCAAAGACCATTCGTCTCGAAATTT
TGTTTCTTCCTTATTTCATTTCAGATAGATAGTGCCATCCCAAGTTCGGCAAATGGGTTT
TCCAAATCTGGACACGACAGCAACCGTCTGTGTTGTGCATGGCAGGGAATGCGTCGACAC
CCACTTGCTCGCCAACACATCGTTTTGTCCGCCTAAAATAAAAAGCAGGCGGAATATAAA
ACCTTTGCGTATGAATCCATTTACCAGAAGAATAAAACACAGACCCCACAGTTTATTTTT
TGATTATTCCTCCCCGGGGAATCTATTCTATGTAAGGCTTCAATATTTCGTTTGGGTCGG
TCGGTCAGGGTAAAGTACATTCACATGCTCTAGGATTGTGTTCCATTTCATTGTCCTGCA
CACTCAGAGCATGTTTTTCTGTTCCGTTTGCATTGGAGACGTGTCAGGCAAGGTCTGGTC
ACGTGTATGGAAGTGTATTCTCACAATCTTTCAAACATTAACCTATCTGTAACAATCAAA
TGCAAACAATTTCGTATTGAGTTATAGATGTATTGTTTCTCTGAGCACGAATTTTGAATT
GGGTTTGGGTGTATTGTTTCTTTGAAGCACGAATTCTGAATTGGGTTTGCGTGCGTGGTT
TGTTTGAGCACAATTTCTGAATTGGGGGCGAGTCCATGGTTTGTCTGAGTACGAATTCTG
AATTGATTTCGGGATATAATAATGTGAGATGAATGCACACACCAGAAGAAGAACATCCAA
CAAGAATTTCTTTTGTTATTGAGAACGAGGATTTGTTTATCATGCTTTGTTGGTTCCCGA
TTAAGAATGACGACGAAGTTTCCTGCTGGAAAAGCTATGGTGTTTTATTTGCTACGGAGG
GATTTTAAAAAAGTGCTTAAGCGAAAAGACAGCGATGTTGGAGAACGCGGTAAGCTGTTA
GAAGATTTGAGGGCATCTTTATTCAATGATCTGCACACACTAGATGGGGCACAACATCAA
CAGCAACAATTTTGTGGCCCAAGAGTGGCATTGTCTTTCAACTTTGTGGTTGCAATTGCA
ATTATTATGATCAACAAATCGTTGCTTGGGAAGGTGGGATTCAAATACCCCATATTTCTC
ACACTGATCCACTATGGCGTGAGTTGGATCTTGATGGCATTCCTCAATGCAATGTATCTT
CTTCCTGCAGCACCTCCAGTCAAGACAACCCCGTTCTCTTCTCTGACTGCTCTAGGTGTG
GTGATGGCATTTTCCACTGGTCTTGCAAATCTTAGCTTAAAACACAACAGTGTGGGCTTT
TATCAAATGGCCAAGATTGCTGTAACACCCACTATTGTAATGGCTGAGCTTCTCTTCTTT
GGGAAGAAAGTCTCCTTCCAAAAGGCCATTGCATTGATATTAGTTTCTATTGGAGTTGCC
ATTGCAACCGTTACAGACTTGCAGTTCAATCTATTCGGTGCTTTGATTGCTTTGGCCTGG
ATATTACCGAGTGCAATAAACAAAATTCTTTGGTCGAATCTTCAGCAACAAGACAACTGG
ACTGCACTTGCGTATGGATTTGAGCTTCTTATGTTGTATATCTTTAGTTTTTTACCTATG
AAGTTGGGGGTCAAGGACTCTCATCCCATTCACCCTTTTTGTCAAAATTCACATTCAAAA
GAATTTATTGCTCCCTTTAGCAATATAAAATTCTCATGGTGATTGGTGCATTCTGAACAG
ATTGATGTGGAAAACGACGCCTATAACAGTTTTTTCTTTGGTGGTTTTAATGCCATGGCT
GGATCCGCCTGGTTTACTAACATTCAATTGGAATGTTTCCAACACATTTTCCATTATTAT
TTCTGCCACATTGGGTTTCCTTCTGCAGTGGTCAGGTGCTTTAGCATTAGGGGCTACTTG
TGCTACAACACATGTTGTGCTGGGACAGTTCAAGACCTGTTTTATTCTCCTAGGAGGCTT
CCTTGTTTTCCAATCTGATCCTGGGCCAAAAAGCCTTTGTGGAGCAATAATGGCTCTAAC
TGGGATGGCTTTTTACACCTACCTTAATTTACGCGAAGGTCAAGAACCTGTAGTCAAGCA
GACAACTATCAAACAGAATTCCTTTTCCTCTTTGAAACAAAAAACAAACAGGTCTCCAGG
GGAAAACCATGATGGAAAAGATGCTACAGATTCTGTGTAATAGCAACTTCTTAATTGAAT
TCTTTCAATTTCTGCAAACAGAATGTCTTCAGAGCACCCTCGGACTAAAACAAGCACGGA
ATGCTATCACGCAGCAGCACCTTATTGTACTGCAAAAACTGTTGATAGTTGATGAACGTA
CAGTTTATTAATTAATAGGTGGCTCGCGATTTTATTTTACATTACTATCTACGTAGATTG
GGGGTATGACTAGAGAGAGTTTTGCTGCCTCATTGATTTTGGAGCCATCCCAATTAGGGC
TATATTTATTCCCTTGGGCTGCTTATTGGATAAACATACACACAGACTATCCCTGGGTGT
CATAATTTGAATTGGGCATATGCCAAATTCACAAATTGTAGGGAAAGTTTACTCCATTAA
CATCAGCTTGACAATTAACTAATTTTCTCTTACTGAAATCATTGGGCAGTAACATTTGTT
TACAAGCAAGGAGCAATTAGTGATAGAGGAACATACCAAGTGGTGTCTGAATGGCTCTGA
CCAGGTTTTCAACTATCAATTCCGAAGAACGGCATCCAGTCTCTTTTATGTAATTACTAA
ATAGACAATCCTGTTTTACGATGTAAACGGAAATCAAAATTTGTGTCCCTTACCGAAGGA
GCATGTTCAATCGTTGTTGACAAAGTGGTTTTGTTGCAACTGCAAGTGAAAGTTGCAATT
GTCCGATGTTTATGAATGTCTGCTCTGATTCCAAGATACAATAAATGCACAAGACAACAT
GTACACTTCCAGTAATATCATTGCTTTTATTTCTCGTCTAAAATGGACATGAGGCCAGAT
AAATTTGATTGAAATTAGTAATATTCTTATTAAAAGACATTCTAG
>Unigene0000182
ACATTTCAGTCTGTTATGTTCTTAAGGGGTTGAAGGCTTTTGAACCCTCTTCTCTCCAAA
ATGCAATAAAAAGATCTCTAAATTTGGAATCTACAGTGGTTAGGGGTAAAAATCAGCCCC
TTGGACAATCTAAACCAAGTTATTTGAGGCAGCCAAGGCACACTTTTCAAGGGCATTCAG
GAACAGCCCCTATTAATCAAGCAAAGAAGCCATTTCAGCAGAGTACAAGTTACCAAAGAG
AGCTTCCTAGGAGCAAAGATGTTGAGAGTTCGATAAATGACTTGCGAAGAAAGAATGTTT
GCTTCCATTCCAAAGACCCATGGGCTCCAAGGCACCGTTGCTTAGGCAAGGGCCAAGTGC
ATTACATTGAAGTTATTTCTGATGGAGAGGAAGAAGAAATAGACAAGGAAGAGAACCATG
AAGATGAAGAGCAAGAAAGCAAAGAAGAAGACAATCAATTGGATAGTACTCTTACCACAC
TATCCAGGGCTCCAAGGTATCGCCCTTTTCGTGTTACAGGGGAACTA
>Unigene0000183
AATAAAGTTATGAGTTGCACCACAATCGATCAAAACAACGACTCTTTTACCTTTTAGTTC
CCCTCTAACACGAAAGGGGTGGTACCTTGGAGTTCCGGATAGTGTGGCGAGAGTACTATC
CAATTGATCAACTTCTTCTTTGCTTTCCTGCTCTTCATCCTCGTGGTTTTCTTCCTTGTC
TATTTCTTCTTCCTCTCCATCGGAAA
>Unigene0000184
GGATGACATGAACACGCACTCCAAACTGTAGCACGGGATACTCAAAAAATTCAGAAGCAT
TGTCATGGGAGCAAAAAAATACATACACCATGCATTTAAATTAAACATCCATTATCTTGT
GGAATCTATAAGCCAGCACCTACAATTTCAGAATATATATTGATGCCGACCAATCTATGA
ATTGTTGGAAATGTGTTGCATATTTTTCATGAGTTACACTCTTCTAGACTATACAGCTGG
GCAAGGCTGAGGGGGTCCAGGGCATCGCCCCCCCAATCAAGGGTTCGGGGGCTGGCCCCC
AAGAAAAAAAATTAGGGTCCCCTTTATAGAATTACAGGCCCATAAAGGTGCTTTTAACTT
ATT
>Unigene0000185
GCAAGAAAGGCTGCAGAAACTGCAAAAGAAAATATGGAGTCCTCAATTAATCACTTGAAG
ACAGTTGTTGATAAAACAATCAAGGAAAGAGATGAATTTAAAAGGAAAAGGGATGAAGCC
ATCCATCAAATGGATGAAGTCATCTATCAAAGGGATGAAGCTTGGAAAGAAAATGAAAAT
ATCACCAAACAATTAAGAGAAGCTTTGAGATTGAAAGAAGAGGAAGTTGAGAAAAGAGGT
GCAAGTATTTCAAAGTTCACATTTGAACGGAAAGCAAGAATGACTACTGAAACTGCAAAA
GAAAATATGAAGGACTCACTTAACCACTACACAAAGTCAATATATAACTTGGAACTCTAT
AGAACAAATGAACTAGTGAAACAAAGAGATCATGCCCTTTGTCAAATGGAAGAAGCTTAC
AACGAAAAAGAAAAAATTGGAAAACAACTAGATGAGGCATTGAGATTGAAAGAGGAAATA
GCAAAGGAGAGGGAAAGGATTCTGAGGGAAGAAAAAGACCTTGCCAACCTAAAGATTGAA
TTCTATAAAGAAAAAGAAAAAATTGCCAATTGGCTAGATAAGGCTTCCAGATTGAAAGAG
GAAGCAACTAAAGAAGGGAAAGGATTCGATTGGGCAATATTGTTGCATCTTCTAATGACT
CTTATTGA
>Unigene0000186
GGATGCTAATGGAGTTGATAATTTGTTCTAGGCACTGCTAGATCACTCTATCCATGATTG
TTGCAAGCATGTTGTCTTAAGGGCATCTAGTAGGTAGTCAAGGAGAAAGAAGAGTTGGTT
GGTGTTTTTGGTTAGTTTGAACTTTGAGTCAATTGCATGTTGGAACTAAGTTAGTTTGGA
GCATGTGAACAGGTTACAGGAGCTAAGAAGCATTGGAGAAACAAAGAAGGCAAAAAGTGC
ATGTTAAGCCAACAGCTAGTGAAGCAAGGGGAAGAGCAAGTTAAGGTAGATAAGTGTAAA
GTCAATTTGAATGATTTTGATGAGTGAAATGCTGTCTGAGGCAGGGTATGAAGAAGGT
>Unigene0000187
GGGTAAAAGTGATGTAAGGAGATCTAGAGGGTCTTGGAAAACTCTAGGGGACATAGCACT
GATGTGTGGAATGGGTATGCACGAGATTTATAGGGGTAAAGGGGGTGATGAAATGGACTC
CGTAGATTCTTCCTGAGGTAATAGAATCAGAGGGAGAGAGGGCTATTGAAATGATGTGAT
CAAAGAAAGTGGGGCAAGTGGTGATATGATTGGATCCTTTGTGGGTAGAAAGATGGACAA
TGGGTTCTATGAAAAATGAGGATATGAGTACAGTAGGATCCTCTGCACACAAGGGAATAG
GTGTAATGGGTTCTCCTACGAATAGAAGAGTAGGGAAAATAGGCTCCTCCATGGGAAGAG
GAGTGGATGAACTAGGCTCCTTTGCAGGATGAAAATTACACGTAGGGGCTTCTTTAACAT
AGGGTATGATGAGTAACTGATTAACAAGGGGTTCCACATA
>Unigene0000188
CCCTTTCCACTATGGTTTGATGGATGTCCATACCCTGTTTCAAATTTCTTATTTTGGCAC
AGACTGGGAGAATGCTGGTAAAGGTGAACTGATCTGGTTGGACACCTGTTTGTTTCATTT
CCTGAAACAGCGTCAATGCCTCATAAGGACACCCATGCCTTCTGTAAGCTGCAATTATCG
CATTCCATGAGACGCTGTCTCGTTCTTCCATGTCGTCAAAAATCTTACGAGCATTCGCCA
AGCTACCGCACTTGTCATACATGTTGACAAGGTTATTTTGAAAATATGTGCTTGTTGCAA
ATGCAAAACCCCTGTGAGTGATGAGAGAGTGGACTTGTTTACCTTGTAAAAGCCCATTTT
TGGCAACGCATGTCTGCAAAAGTTGAAGATATGTAGAAGAATCTACAGGCGGGTTGTGTG
TGGAAAGCAGAATGTGTAGCGCTTCCTTCCAACCCTCTCTACAAATTGATGTGAAATTGA
GATTGGTAGTGGATGGCATTGGCGTTGTATGATGATAATGTGAGCGTTAGAACCGTGCAT
GCTTATTCAGTCTAATTCTGATGTTGGGAGATATTTGGGATGTGGTCGAAGCTTTAAAAT
CTTCAAGACATGAGTTATAACGCAAAAGAAAAATGGGTTAAACAAAATCGAAAGTATCAT
GCTCATTATGCTATCACTT
>Unigene0000189
AAAGATGGGATTTTGCTGGTCTTTGGGAAGTTTATTATCAGATAAACATAACTCCTGAAT
AGCTGGGGTTAGGGATTTCAGCAGGGCATCGGTTCTAACGCTCAGAGTCTTGCAGTGTGT
GAAAATCTGCATAATGGGTTCCTAAACCTAAAATTGATACAAGCAGAGATTTCTTACACT
TTCTACAATAGATAACGTTCCTCTCTTCTGCGATTTCAAATTTAAACTTTGATCAACGAT
AACTTCTGCTACTTTAAAAAAATTCTTGACATATCTCCGCCCGCTTTATAGGTATAAGGC
AAACAGATCGGTTACCTGGAATTTTCCACGTATCGTGTAAGAAACGCAGCGGTTTGGTAG
GAAACACGTAATTCTCACCTTTGAAATTATCGAATCAGAATGGTACCACTGTGCGGAACA
CAGATATTAAAGAAGTATTGAATTCCTTGCAGAACTCTTGTGACTCGTCTCTTCGGGATA
AGTATAGATTTGGATTCACCGCCTAAGTTTGGACGTTAATTATGAATAGTCTACACGGCT
TAGATCGTCTCAAGCCTGTCATAGGAATGGTAG
>Unigene0000190
CTAGTGTGAACCATTTCTTTAAGATCACTATTCAAAAAAACAGTTTTCATGCCAATCTGA
TGGACTTTCCATTCGTTTTGTGCTATTAAAGCCAACAAAATCTAAATGGGGGCCCATTTC
ACTGTTGGTGTAAAGGTCTCCTCATAGTCTATCGCTTCTTTTTGGGCATATCCCTTTACG
ACGAGCCTTGCTTTGTGATTGTCAGATGAGTCATTTGCTTTGTATTTGTTTTGAAATACC
CACTTGCAACCAATGGGTTTACAATTGAGTGGAGGATCAACCAGCTCCCAAGTTCCATTC
ATGACCAAAACATCATAGTCAATTTTCATTGCTTTTTTCCATGCATAAAGCTTTTCGGCT
TGTTTGAAGG
>Unigene0000191
GAATCAGACGACACCTGGCTCAGACAGTGCCTGGTGATGGGGGTATAGAAGGCTACTTTA
CGTTTATCACCTTCGAACTGCAACAGAGGAAGCCATAAATCCTCATTCGACACCATGTTG
ACCACACCCTCGCTCACCCGCGAACCCTGCACAAAGGAAAAAATAGAAAATACCGAGAAC
AATGCTAAGGAGTTGCATGTCCTCCGCCAAATAAATAGGGGAACTAGCCAGTATTGACAC
GCGCAACCATCAAAACCGATTGTTGCCACTTAACTAAATCATGTTGTAAGCAAGTACTCA
ACCCAAGCCACACATTCGCCTCATCATTGCACATAATGCTCGAGATTTGGAGTACTCATA
ACTTCGCCAATCAATCAGCGCTACCGTTGGCTTCTCGAAAAACGTGGGAGATTTGCCACT
CTTCAAGATAATTAAGCCAGTATTTAATGGATGAAAGGCACATTTTCGGCCTCCATGAAT
GCACTCTGTTATGGGCGACT
>Unigene0000192
GTTTTTACTGTGTGACATCATCCCTTCTGATAAATTACACAAATGTTAAACGATTGAAGC
ACTGCTTTACATTTTTTTTTCTTTTTTCTGATTTGGTAAATTTCCTATGGGTTAACCTTT
GGTTTCTGTGACTTGCACCACCTGGCCTTTTCCATTGGGGTATGCTACATTGTTTTACCC
AATTTTGACACTAGATCATATCTCCTGGGGATTTGAACCTCAAGCTCCACTTTGGAACCC
CCAATGCTTTGCATTTTCTCTCTTCTTTTTCGTAGTATGATTTGCACCACCTGGACTTGT
CCATTGGGTTATGCCACACTCAGCATGCTGGATGCATTATTTTACCCAATAGCGACACTT
TG
>Unigene0000193
GCGGTGAGGGGTACACGGAGGAATATAAAGGATTTATGGACCAGGTACGCAAGACCGAGC
TGCGTCCAGATTGAGGCGTCGACACTGTTCTTGATGGCAATGTCTGCTGCGCCAAAGTCC
CCTTCCCGCGCGGTCGCCTCTGCAACGTCCTCCGGTATGGCCGTCGACTTCTTCCCAGCG
TCCGGAAATGCGAGGCGTACTACGCTCCAGAAGGCATTCTTTATGACATCCTCGTAGTGG
CCTATTCTATCCGTCCCGAGCAGGCGCACCGCGAGGAAGCAGAAGGGGAAGTCAAGCACC
GACAAGGCGAAATAGACGCCCACCGCCGTCCACCCATATTCGCGCGACAGCTGCTTGAGG
CGCTGCGAGAGCGAGAGGGCAGGCTCCGGGCTGCCCAGGTGCGGGGTGGGGTCAGGACGT
TGCGGC
>Unigene0000194
CATTGTTTGTCTAATAAGTTATTTTATCAGATTCTCTTTATTATTTTTGGTTATTTTAGA
GGGAAATGTGATTTTTTATTATTATTGGTAAATAGTTTTTTAAAAGGGACTATACCCTTG
AATAGGAAGGCTCAAAAAGCCAGATAAAACGTGAATGCCCAACAGCAGAAAACACTCTGC
TTAGAAAAGTGCCCAAAACTAGCAACACATCAACAAATAAACCGTTGATGTACAGCGATC
CAACAGCTGCTACTCGATAAAGAAAAGTGAAACAAAAAAGAACGGCCGAGGAAATCTTAA
CTAGACAAAGAAGCAGTAGTCTTGGAAATATTTTTTTTCTGTTTACACACTGTTATACAG
TTTGCTAAGGCCTCCGCAGTTGGACACTTACATAAAGGAGGCATATTTTCCTTGCCCTCT
ATGTTTCCAACTGGGACAATAATATTTTTCTCCTAAAAATCTTCTGTAATTTCCTTTTTG
TCACCAACTAAATGAGATTCATTGATATTGTCTTTGCTGTCAACAACTAAAATTTCCCAA
AAAAGGGGTTTCTGGAACAGAATCGGAATCGTCTTCAATATTTGCATTTGAATCTAGATC
CTCTTTGGCTTCGAAAACCAGATGTTCCGGGAGGGCATCTTTCCGCCAGTTGTGTCTCTT
CTACTAGCTCTTTTCTATCCCACAATCAGTAGAGGTGTGGCCTAGATAGAAACACCTTCT
ACATCTAAATGGTAAGCCTTCATAATCTAAAAGTTGTGACCAAGTTTTGTTTTGCACTCT
AAGATCAATGGTAGCAAGAAGGTTTTTAGCGGTATCAAGTTCCACTAAGATCCGGGCATA
AGTAGTATGAGTAAAATCAAAGGTTTGAGAATCTATGTATAGGCTAGTTCCCAAGGCATT
GCCAATAGAAACAAGACAATCACGATTCCAAAATGGAGAGGTAAATGGGGCAGCCTGATC
CATACAGGTTTGGAGGAAAACAATTCAGTAAGCGGGTTAAAAGAGGGTAACCAAGGTTTC
ATAACCAAGTATTTGGACTGGCAGACCCAAAGCTTGGATGCGATGGCATTCTTATCAACA
ATTGAAGGAAAAGCAACAACGAAAATATCTTTAGCACACGAGTACAAATCTATCCTTCCA
ACTAGAATCGGAGTCCACTGCTTGGAAATCTAATCATGAAGTGTAGGAAGGTTGGGCCAA
AGACCTCCAAATCTGCAAATTACTGCGTGCTCCTCGTAGTATTCTTCAAAAGAAATAACC
TCATCTCCAAATGAAATACATGGAGTAGTGTCAGCAGGTTTCATTGAAGATTTCTTTCCA
TTCAATGCATTTTTAAAGGATTTGTTCATGGTAGAGCCTCCCTTGCCAACCCTATCCCTG
TGAGGCAAGACAACACTGCCACAAAAGGCAGATTTGCCAGGCTACATCTGATTAAAACCT
TTTTTATTGCCAGCCATTCAAGGAGCCTCAAATCCGCTGCCACCAACTGTCTCAGGAGCC
CAATGCCCTTGGGTTTTATTTGCAAAAGAGCCCTGCCCCTGCCCCGCATTCACAATCCGT
TCAGGGTTCGACAATTTCTCATGAGCTTTCGCATTACTCCTAGTTTTGCCACCACCATTC
CCATCAGAGAATGCCAAACCTCTCCTCCTGTGTAATCTACACACCGCCATTGGAAGGGAG
CAGTGAGTCCGGTTTCTGATTAAGATTACATTCTGCCCTGCCTCCGCCGCCGTGATCAGT
GTTATTCCAGCTAGGGTTAAGAGTAAAAGTGAAGAGAACTCGAACAATCACAAGGAGTCA
TATTATTATTAACTCTAACACTGGGGTTGGGGCAAAAGCGAGGGTAATATGATTTTATTT
ACCTCCAAATAACCATAAAAATCCAATGCAATCCTATAATTTCTCAGCAGAAATTGTCAA
GGAAAGCAATAAAAAACCATGGGCCCTTAAAACTGCTAAAAACTTTCTAAATTCAGCATT
ACTTTTTGTTGTCAGACATGGATGTGCTTTGGTTAGGTTAAATGATATGTGCTCCTGAAT
GGTTGTGATAGGCCTCTTTTGCTGATGTGCGCCATGATTTAGAGTCTTGGTGAAATGCCT
TGTTGGCAGATACAGGGTCTTCAGGGTTTGTTAATCAGTTGGTAAATGATTTTTTGCCTG
GGATTTCGGGGTTACTTTTTGTTGTCAGGAATAGATATGCTTGGCTTAGGTTATATGATA
TTGCTGCCCCCGAATGTTTTAGGTTCTCTTTATTAGCATTGTCTGTCTAATAAGTTTGTT
TGTTCGTATCTGTGGTAAGCCTCTTTTGCTTTTGTGCACCATGATTTTGAGTTTTGGTGA
GATGTTTTGTCTGTCTGATAAGTTAGTTTGTCTGTGTCTGTGGTACGCCTCTTTGTCATG
GTGGACCATGATTTAGAGTCTTGGTGAGATGTTTTATTGGCAGACCACCTACATTGCTTT
CTGAAGGGTTTTCTTACATGGCGTTCTCCACTGTATTCCTGACTTGTATGTTTTAAATGA
GAGTTTTAGAACTTATTTTTATTGTATTTCGGACTCGGAAAAGATCTGAAGCACAAAATA
AAACTCTTAGAATTTTAAAAATAACACATCATAAGTTAAACATTATGCGAAAATGGTGGC
ACCTAAAAAACATCAGGCCCATGAACACTTCTAT
>Unigene0000195
GGCCTCAAAAGCAGTTTTTTTGTTAATATGGTATCCAGATCGATGGAATGTCTACATAAC
TACTTATATTTTTCCTTCAAACTTGAAATCATCATCTAAGTTGGATAAGAGACTGTCAGT
TCCCTTTCCATCAAAGGGAATTGTTTTCCCAAATTTGCGCAGTCAGTCTAAATATGGACT
TCTAAGGTGCATGCATGTGCACACATGGTTAGATGCATTTTAAATTCTGGTACACCATTC
CTGACTTTTATATTTTTCGAAATGGTATATGATACAATAACTAATGATTATTAACGTTAT
TTCTTCTGAAAATACATTTATATAGTTCTTTTGAATTTAGGGGATTTTTATCGCAGAACA
TCTTTCTAATTAATTGGTAACTAATTGGTAGATTCTAAAACTTCCGATGTGAGGACATTC
TCA
>Unigene0000196
GGATAGCACTGAAGAAAGCATTCAAAGTTGTAATAATGTTAATCAAATTGCTGATATAAT
TGGTCTCTAACCAGTTGATCCAGGAGGCAAAGCTACATCGCTATTAATATCTAAACAAGT
TGTTGGAAAGGCCTAAAGTAATATTCATCGAACACATCATTGCTTTGGGACGAAGTAATT
CAAGGGAGATGTTGGGCAGTGGGAGGGGGGTCGTAGGTGCTTGTATAGTGGACCCATTAA
AAAAATTTGTTATAGAAGTTGTTAGAAAGGCCCAAAGTAATATTCATCCAACAAAACATT
GCTTTGGACCAAAGCAATTCAAGGGAGAGGTTGGGCTGCACAGGGGATACATAGGTTCTT
AT
>Unigene0000197
CCAGATTTTTTAGGAAGGAAACCTGTCCGAACCCTGCCGGACACTCCGGATGTGTAGCAG
TAGGCACTTCTCAGGCCCCTTCCCGGCCGGTACTACGGGCCCTCTGCCATCCATTGCAGC
AGAGCCGTTCAATGAGCGGGCGCTAACTAAGCGAATCTCAACTCTCCATATCGTATCCCA
TCCGGATCCGGATCACCGGAAATAGAGTTCGAATCGTGATGCGCCCCAAGCTGTTCGCTG
CGCTGTCGCCCCCCGGCGGCCCGGGCCCATATATAGATAGGGGGCGGGGGCCCGAGAGTC
GGGTAGGGGTGAGCGATGGTATATAGAGTTTAATTGGCGCTCTCCCCTATCTAGAACTCT
AAGATAAGATAGTTCTAGATAGGGCGCCCGGGTGCCGGG
>Unigene0000198
GGTTTGGAATATTTAGTCTTTAGATTTTGCAAGAAGTGAAGAATACAAATGGGCTCTTTT
CCATTCTCCGTATATTAAATTCGGTTCTCTCTGACCTCAACCCCCCCGAGATTGTGCTGC
TGCGTCTGGTGCCCTTTATAAATAGTGATATGCCATTTCGACATCGAGCGAGGAGCCGGA
CGAGCTCGACTGACGACTGACGAGAATAGCTACTGGATACCCTTAAACGGCAAACAGGAT
TCAGGAATAATTGACTGGGGATTCCCGACGCAAAGAGCTTCCTCACCCACCACTAACTTC
GATTTCCATGCCTTAATTAAGTAATGAACCTTTAATGGCGAAACAATAGAATTTCTATAC
ATAATTAAAAACAGTGGCTCTGGTCGGCGA
>Unigene0000199
GTTGCAGTTGGAGAATTTGTATCAGTAGATAGCACATAATATTGAATATATTCTTTTCTG
TTCTACAATTTCACTGCTATTTTTTTCCTGCTTCTCTTCCTTGTTATCTTCTAAGATAAA
GTATGTTAGCTACAACTCAATCTGTTGAAACCTTTATTTAGTATACTGTTTGTAGGCATT
GTGTTGTATCAGTCTGTGTTGCAGGGATTTAATTTGCATCTTTTTTCTAGCTGACTAGTT
GCCGACTCCCACCAGCAGTAGGGAAGCTCAGAGACTTTGCCTCAGTTATGATTTGACATT
CCAGCATTCCTTTCCATGTTTGCATCGACCTGCAAACGAAGGCCATAGATGGAAAGTCAA
AATTAGTCATATATCAGCAGAAGAATTCCAAAGACTAG
>Unigene0000200
ATTCATATGTACAAATTCCCTATGATAAAATCAATCCTTTGAGAACTTGAAACATTTATT
AATGTTTGAATGAATATGTTTTGCATTTACCTTCTTTCTTCATTGATATTCTATATCTGC
ACATGATATGCATTTCAAATATTTAAATGATTGACCCTGCTTCCTTCAAGCATTGGAGAT
TCTATTTTTCCTTTCAGCGTAACTTTTCTCTCATCTGTTTTAAGGCCTTTCTTGGTTACT
TTGAATTGTTTTAAATTCTACTCTCTTTTCTCACCACAGTACCCTTCCTGGGTACCAATC
ATGATTGTGATATAGGCGACTATTACTCTGTGATCAGTATAAGCACTCTAGCTTTCTTGC
AGAGCCGAGGCAGGAATGAAATGGGGTAAATGGATGCCACTAGCGAGTTCCTGCATCCTT
GCTCCTTTTTCTTTCTCATTTACTGTGTAAATTGTGCAACTGAGAACTGGTTCCCAACAA
GTGCATTGTTTGGGTCGAGTGACATTTGTAATTGAGTGCATATGACTTTTTGAAAATCCA
TTATTTCACTGTAATATGCCATAGCGACCCAACATCATA
>Unigene0000201
TGGCAAATATTGCCACTCTTTTTGTTACTTCAAAATGTCCCACTTCTTTTGAAGTGTGTG
CCTTCCAGTTGAAGTTTGTCTTCCTTTGGTAGACATCTTCTCAAACTTGTAGAGTAACCC
ATCCTTGAAGTAGTTATAAATTTTGCCTTTCATAACTTCTCCAACTTCTTTGATGTTGCC
ACCAATTATACAAACCTTAGCTTTTGTGCTTCTTATCCATATCCTTCCATGGCCGAGCAT
TGTTCTCTAACTGGTGCTTTCTACCTTGGCTCGACCTTGAACTCACATGGCTCCAATCCT
CCTACGCCTCTAGTTATTCATTTCTTGGTTAAGGACACAAATCTGATATTTATCCACAGT
GTCAAAAAATGGCAGGGACTAATCTGGTGACTGGATGCACTTATGTATGTGATATGTACC
ATAATATACATACCATACATGCCA
>Unigene0000202
TGCACAGGTGTTCGTTGCATTTGATGAAACAGTGTCAATGCCTGTTGATGAAAGCCATGT
CTTCGATAGGCCACAACTATTACATTCCACGAGAATACGTTTGGTTTAGTCACGCGGTCG
AAAACATTGCGAGCATCCATCAAACTTCCGCATTTGTCATACATGTTGATGAGAGTATTT
TGTAAATATGGGTTTGTGGCTACTGTAAAACCCCTGTCATTGAGATGAGAGTGGATTTGC
TTACCTTCTGAAAGCGCTTTCTTGGCAGTGCAGGCCTGCAATAGATGAATATATGTAGAA
GAATCTAGAGGAGTGTTCTGCGTAGTAAGCAGAATGTGTAACGCCTCCTTCAAGCGGCCC
TCTTCACACAGTACTCTGAGATTTTGACTGAGATGGGCAATGGATGACATTGTGTGGAAT
ATGTATCATTGTATCATTCTACCAAAATAGAATACAGTTACTTCTATTGTTTTCCCTATG
AAGGTTCATTCTTCTGGTGTGGATTTCGGTCAGAAGTTCTCTCCAATTTTAAAATGTTTT
ATCCTCCTAATAATATGGGCATAGAGCACCCATTGAGGTTGTCCAGGTATAGTACATTCA
CATTCATCGGAATAACAACACAAATGTGCACCTATAAAAACAAATTGACGAATACACTCC
TCTCATTTCAATTCCTTCGCTCCG
>Unigene0000203
GAAGAATAGATTTTTTGAATGTCACGTATGGTCTTTACGCTACCGTTTTCAGTGTTTGTA
TATATCTTATTTGCATGGAATAGTTTTTTTTACTGTTTAATATCCATAAAATATTCTAAT
AGCTATAGCTGTTAGCATTTATTAACATTGTCAGTCTGTATTAACCATCATTTAAGCAAA
GTCTATATCCAAACAGGACTTCATATTTAAGGTCTAAGGTTGATCTAATCAACCAACAAT
ATCCCTTGTATTAAAGGTTCTTGTTGAGCTTTTGACGCCATCTGCTTCCTGATTCCTTTT
GTACTTTAGTACAAAACTTTAGGGCACTGACTAAAAACTGAATGTGCTTCAATGTATTAG
TTATTCTTAATCATT
>Unigene0000204
GAGTGTTTCACATGCCTCTTTATCAATATCTAATTTCATTTCATTAAACAATTTCATAAA
TAATATGTATATTATTACTTCGAAAATTTTTATTAGACTAAAATGTGATGTTTTGAAATT
GTTTAACAATCTAACACAACATTACCACAATTTCTACATCCATAAAAACAAAGCAATACA
TTTTATTTATTGGTAAGTGTTGGAAAGCCTCCAAGGGCCGTAACGTGAAAGATATTACAA
TGAATTTCATAGAGAACTGAAAAAAAAACAACAAAGAGCCAAATACAGTTGAATCAAGGA
TTAGACAGAAGAGGGAAAACCCAAATGACATAAAAAACTCAATCCAAAGAAGACGAGTGA
GATCTAAGAGTCATATGTGTTAGAATTGAAAGATGCTTTGAAGAGGGTATTTTCTTATTC
TAGACCACCATTCATTCCTCCTCAGTAAAATCATCGACATCAGGTCCACAGGGCAAAAGA
ACATCAATAAAAGAAATTTATTGGAATAACAAATTGTTAGGAGAAGAAGGAGAATCCCTC
TCCATAAACAACCCCACTGAGACATGGGGGATTTTCTCCAAATAATTTCAACAACATATA
AGTAAAAAAGAAGAAATCTCAACCACATGAGCAGTTCCAACCCTATAGATACTCTTATCA
AAAGACGAACCATCAACATGCGCTGAAGGGGCTTCAATTATAAAGTGAGAAGGGAGAGAA
TCCTTCCACCAAGATAAATTAGCTCTTCTTTTACACTTGGACTACCCATACTCCTATATT
AAATGGCTTGTTTGGAAACATCTATGAAAGGGAAAAGACAACGTTTCAAAATCTAATCTT
TGAGTCCAAACCCATTCTCCTATTTGCAGATTAATCTTGTCAGGGAGATAAAAGGGAACA
TTCGTATCCACCAAGATTCGTCCATAAGAGAGATGCATCAACTGAGTAGTTGCATCATCT
AATTTTTCATAAACTCCCAAAGTGTTACCAATTGCTTCAACACAAGATTCGGTCCGTAGT
TGTAAGGCTAAATCCGGAAGCCTTACCCAAACAAGCACCAAATGAAAAGAATTTTTTAAT
GAATCAAACAAGGATACAGTGATTTTTTCATGAGACCACGATCTCCCGAAACCCAATAGA
TATTATGGATAGCATCCCAATCTTAACAAGATTAAAAAACAATAATAAAATATTCTTTAG
AGCACGGATAGAGTTCAACCTTACCCTTGATTTTGGAACTCCAATTTTCAAAGATCCATT
CATGCAGTTGAGAGATTTTTTTCCATAGATGGTTGAAATGGAAGATGAGGCCATGTTTTC
CATATTCCTCCTCCCGCCCCAGAACTTGATGAAGAATACCCTCTTCAAGCTTGAGAACAA
GGATATAGGATGATATTTTGACGGGATTCCTCGAATCCTCTCCCGTTGAGCTCTTTTAAC
AATCCCTAAAACAACATCAGCAAAATACTTACTAAAACCTGTAGCTTCTGCCTCAGCAGG
ACCGACTTCTTTCCTGTGGTCTCCATTATCTCCACCGCCGCCTGCCTGCTCAAATTCTTC
CAGATGAGGGTTTTCGCCACCTCGTCTAACCTCTTCAGTCCGGTTTCTCTTTCTGCCTAA
CATCCCAATAAACTGACTGTGTTTTTGAAGGTTGTGCTCTTCGGGAACAGGGGAAAAACC
ATGGATTGACTGCATCCCTTCTTGCTTACATCCGTTCCCTCTGCCCTTACCTTACTTCTC
TCAACGGCACCCTACTGCTAGGGTCGTTCTGCAAACACCTGCACTGTCTCTGCCCTTAGG
ATTAGGGCACGGCTTCACCTCACGACTCATCGCTGCAGGGATAACAATGAAATACATAAT
CCCATGTTCTCAAATCCTAATAGGTTTTAATAGAAATATTACAAATCTGGACCAGCCCGT
ATGGAAATCCTAGAAAAATGAAAGCACTAAACTTGCTCAGGAAAATTTCAACCTTAAATA
TTCACATCATTAAGCAAAAACCGTATAAGTTTGAGGTCTGCCTCGTTCCATCTAAATCTA
GTTCACTCTAATCCACTATGATCCTTTGTCCATTCTCTCATAGACTTAGTCACCCATGTT
GCTATTGACTCTCCATCGCTATCTCATTCAATTTTAATTTTTCTGAATTTCTAGTATCTC
CATTTCCATCCCTCTTCATATAGGTATCCTTACATATTTCTCACCCTCCATCATCCACCC
AAATTCTATGTGTAATGCTCGCTTTCCATACTAGTCACCCTTCATCTTCCACATAGACTC
GTTTCAGAAAATCCTCCTCCATCTCCACCCCAGCACCTTGCTTTCCATATCAACCACTCT
TCATCTTAGTTAAAATTCCTTCAACAACAACCATCGATAATTTCACATTTAGATACCTTC
CATTACCACTTAGTTATTGTCTATGAATGACCATTTATACAATATCCTTACTCATTGACT
CATTCTGATCTATATAAATTTCTCACAGTGAAATCCACCTTTCACGCTACTCTTTTATTG
CCCGCCAATTTTCTATTGACATTTATTTTTTTCATGATATATATGATCTTTCTCCCATTT
TTTTTCTTCATGATACATATGCTCTATCTCCAAATCATCAAAATTTGCAAAGATATGTTG
CATCTTTTACAAGCCTTTCAACCACCTAATGTAACTCAATTGTCTTTCTTCCACATTTGC
AATATATCAAGTGAATATCTTTCTATCAATATTTTCTTCCATCTTTGACTGTTTTCTAAT
TTGACGGCTTCGAAAATTGGTCTTTTTTAATCCTCATGCATAGTTCTACTCCCTATAGAT
TGAATTTTTGCTCCATGCAATTGACCTGTATCGTCTCTAGTTATTTCTCCACGTCATGAT
TTCCGTGTATTTTCATGTAAGGAATCATCAAACTTCACTTTCCAACGTCCCTCACTAGGT
TGTTTCCGTTCAGTTTCGGCTCTTTCATTTATTTTAACCATCTTATTCTAATTTGATATT
CCAGATTAAAAATATTTATTTCTTCTGTTATTGAGGTAATCCCTTCCACATCATATTTTA
ACTATTATTATTTAAATTATGTTAATGTATTTCTGCAATTTTCCCTTCTCTTATTTCATC
CCCTTTAAATTTTTTTTATCTCTTTCTATCCAGATATACAAATAGTATACACAATTAGCA
ATGTGTTGCGATAAAATTGCCTTACCTCACAAGAATTTCTCATTAATGTAGGCTATCCAC
TCTATACAATCCAACATATAATTTCTAAATATTCAATGTATAATCCCTACTCTAACTTCT
AATAAATATTCACAATCCATAAAAAGATGTTGAACCATCTCTTATTATTT
>Unigene0000205
GTAACTAAATTTAAGCACGCTCTCCGCGGATGCGGCGCGCCAGCTGGATGTCTTTGGGCA
TGATGGTGACTCTCTTGGCGTGGATGGCGCACAGGTTGGTGTCCTCGAACAGACCGACCA
GATAAGCCTCGCTGGCCTCCTGCAGGGCCATGACAGCGGAGCTCTGGAAGCGCAGGTCCG
TCTTGAAGTCCTGAGCGATCTCTCGCACCAGACGCTGGAAGGGCAGCTTGCGGATCAGCA
GCTCGGTGGACTTCTGATAGCGACGGATCTCTCGCAGAGCCACGGTGCCGGGCCTG
>Unigene0000206
GGACAGAAAATTCTCCATTAGTCACTACCAACTAGAAAATATTCTTTCACGTGACTGGAA
ACCCCTGCGAAGTCACTATTGTGAGTGCCCATGAAGTGATGCGATGGCTGATAATTATAA
TAACAGCGACATTAGTATTGGAAATTAGGTCCATAGTTGTCCTAGGTATGCTTCTGGTGT
CATATGATGATATTATCTCATCATTGTTTCCATATTTTTCACCATGTGCTTCTAATGCTT
GGAGAAGCACCTCATCTATCCCATCATCACCATCTGCAACCTCATACTCTTCCTCATTTA
CGTGAGCCAATAACAAACTCAGCTGCTCTATCACATCCTTGTCTTCTTTCTCCTTCTGTA
GTATCCCTGAAAAAGAAACATCTAGCAAATCTGGATATTTCCGTTAAATCCTAAGAGCAG
>Unigene0000207
AGACTTGGGTGTAGAAGTGTTATAAATTGAGAAAATAAATAATTCTGCTCTCCTACCAGA
ACAATGGATCATTTCTCTTTCTTGAGCAGTGCAATTCTTGAAATAGCATGTAGAAATAAG
GATGCTAACAGGGTTGCTACATTTATATTTTACTTGGATTTACATTTACATGAAACTGAA
AAATTATTAGAGTCAGTAAAACCAGGAGACGCGTCTCTGGAACCTGGGATGCGTCTTGGA
GGCACAGACGTGTCTGCTATAGAAGATGCAAATAAGGAGATAGCTCCTGATACCAGAAGA
TGTCATTTTGAGTCTCTCCCGCCTCTCCCATGCAGTCTTCTGGCTTGAATGGCAGTCTCT
TATTAAAAAACCAAAAAACAAAACAGGGTAGTGGCCCCTATAGGCTATGACTACTATTTA
ACCCTAATCTCCTAATCCCCATGCCCAAATCTCATTTGTGTAATTTAAAATTTTAATTTT
TTTATTCATTTACATCTTTTTTGAAGTTGTTTACCATTGTATTCTACTATTTTATTTTTC
TGAAATTTACATTATAATTTTTTTTTAAATTTAGGCTTGTGGTCA
>Unigene0000208
GCCAGTTGAGAAGTCGCCTTCTAATTGGGTGAGGCCAAGAGCGTATGTTTCTGTCATACC
AAAACCTTGCATGACACGTGTTGCAGTGAAGACGTAGAAGAAGTCTTGGAGGGAAGGATT
CAGAGGCGCGGAACCGGATACTATCGTGGTAGCGCGGTCCAGACCCAGAGCTGCTGAGAC
TTTCTTGGACCAGATACGGTCGTAGAGGAAGTGCTTGTTTGTAGGATTGTCGGAATGGAG
ATTTGCCATCTTAGTGTTGACAACATGGCGGGATAGGGTACCCTTGAAGCCAGGTGCATC
GATTGTTTGCGATTTGATGACACCGCCGAAACGGTTGAAGAGTCGAGGCACTGACGCAAA
GTTGGTAGGACGGAGGAGTTTCAGATCCTCGACGAGTTCAAGAACAT
>Unigene0000209
AAGCGGGACAACCCTAGGTGGGGAAGGTGGGGGTGTGGAGCCCGCCTCTATTCTCTATAT
AGGGGCGGACCGGACAAGAAAGAGGGAGAGGGGCTCCGTAAATAGATAGATAGATAGGGC
CGGGCCACTCATCTCACAGTCTTCGTCCCGTCGGGATATAATCTATATGCCAAGGAAATT
GAATCTGTACTCCCCACCTATCCATATATGGCCCAAGGTCGCCCCCATAGATATATAGCA
TCACGGTCCCCCCCCCTCTATATGGGCGGGCCGGGGTTTTCTATTCAGTCCTCCCATATC
TGTAGAAATAGAAACGATATCTAGGGGCACTCCCCCCCTATCTATGTAATATATGGCCAG
GATCTCCATCCCTGTCGACACTCTCATTT
>Unigene0000210
GGTGTTAGATTCACGCTTTTCAATTGTCCTCAAATGCTGGGATTTTAGTAGTGCATGGTG
TTGAACAATGTTTTTCTTGCTTTTTAAAATTGCACGATTACATCCCATTTTACCCTAATT
GCGACAACCTAATAATAAGATGTGTTCTACTATGCCGACCTGTATTAGTCACAAAGACCG
ACCGATGTTATCAAGAAAGCAAGGGTTTGAACTCACCCAAGGCTAGCTAGCTATCTCCCA
TGCATTTAGACAGGCCTAGCGTTGATTCGGGTAAAAAATGGTTGGATCTGGGCAAGCAAG
CCCCAGGTGATTTTGATGGTGTAGATTTCACTTTGTTCATAACAGTATGTCAAATGGACA
TCTGAGCTCAATTGGGAGTGGGAGAATTTTCAGTAGTTGATAGACAGACCTGGCTTATTG
ACAAAGCTCACAGAGCGATTTTACAAAGAAGCCCAGGTTAGTGCCCTGCCAAGCCTAACT
CCACTGCAATGGGGCCGGCCTAGTGTTAATTGTGGTAAAAATGATTGAAGTAGGGTGGAA
GCCCCGCATGATGGTGTAGATTTCCCTCCATCCAAGGCAGCACGTTCTGAAATCTGAAAG
GATATCCACGCTTTCTTGGTGCTCTGGTAAACTCTCTCCCAATATGAAATCCCCGAGGAG
GAAAAAAGTTGGGATGGGAAAATAGCAAAGAGAATGGAGGACATGAATGGATCAGCAAGG
GCCGTGTGCATCCAAGCTCGATTGGGAGTCGGAGAACTTCTAGTAGTTGATACTCAGGCC
TGGCTTATTGACAAAGCACACGGAGCGATGTTACTAAGAATGCCAGAGTTTGCACCCTGC
CAAGACTAGCTCCGCTGCATTCAGGCAGGCCAGAGTTAATTGTGG
>Unigene0000211
AAAGGAGAGAAAGACAATGCAAAAGTGTCCTCCGAGGAGCTGGTCCTGCCAAAATCAGGA
ATTCTACCAGTGGTCAGCTCGCACTTCTGTACACCCAACGAGAAGCTCGTCTTCTCGGTA
CAAAAGAGGCCAAATCGAAGCTGCAGCGGTGGCGATTTAATAATAAATGACGCAGAGTCG
TATCCTTTTGCCAGGGTCGAAGGTCGACAATGCCGTTTGCAAGAAAAACGGATCCTTCGC
AATGCTTCTGGAAAGCCCCTCCTCACTTTGAAACGGAAGGTGTTGAGTATTAACTACGAA
TGGGAAGTGTACCTTGGAGAGAAGACGGATCCTGCAAAGCTATTGTTCAGGGCAAGGACG
TCGTT
>Unigene0000212
GTGGGAAGTAAATTTTTCGGGGAAGATCGATTGCTTGAAAAAAATGTTGAATATTTATTT
TAGTTCAGGAGAATTTTGCACGAGTTGTGTCTTCTTGCTGAAATGTTTATGCAGTAATAA
TAATAATAGTAAGATTTTTGAACAAATATGGATATAGGGCCCAACCCCGAGGTTGGATCT
AGGTGGTGGCTATAGATCCATATAAGTTTACGAAGCCGGGTGACTTGTATCAATTATTTT
TGTAGTGCAGTACTTTGATTTTTGTGGTGAAGACTAATCAGAATTATTACACAGTTAATA
TTTGAACATTTATTTTGTTGTGGGGCATAATGGGGTTGATTGCATCAAGTGGCTTGAAGT
GTTCAGCAGTGCAAGAGCAAAACAACCTTATGGCCATAAGGAGGAAGACTCCAAGCCAGA
TCTTTCTGT
>Unigene0000213
GATATCCTTCGCACAAATATCCAAAGAAACATACATATCTTGAACAAAGGCCGCATTAAG
AGGAACATGTTAATCATATTAATCCAAGAACACAATCTGCAAAAACAAAACATAAAACAG
TAAGAAAACATACCCATACGCAAGGAAATTTACTTCAACTAATAATACAACACAGATACA
ATTTGGTAAAAGTTCTAATGCGAAAAGAATATTGTATACACATTAAGGAAAAAAATAGAG
AACTGAATAAAAGATTGCCAAGCATATTCAACATTTATATATAAGAACTCAAGAAACTGG
AGAAAGTTATAACAACATTGGCATTGCCAAGCGTAAAGAACATCTATGTATAAAAACTCA
AGCGCCCAGAGAAAGTTATAACAGCATTGCTCAAATCCTTTAGTGCTTGGATTAACGTAA
TTTACACCCCACAATATCTTCCTCCAAAGGTCTTTTTTCCAAACAAATTCCCATGCGGCA
ATGGATAAAAGACCATCCGAAAAACATTGGCGGTTCATACAAAGAAAAGGCGTGACGAGA
GACATATTTCAATTACTAGAGAGATTATACTAGTTAGCTTACATAACATCCATGATTAGC
AAACTTATGAGAGAGAATATCTTAATAAGCTGATAGTATAAAACCCTAGCTCTAATCATT
CATGATTTGTGCTCAAACACCCAACCATCTAATTTCTATTTCAATCCAAGCAATTCAGCC
ATACATTTGAAAACACTACAAATTGTGTGAAACAAAAGTTAGATCACTTACTAATACTAT
TATGTCGTTCAGCTAGCTTATCCTTCAGAGCCAAATACCCAAATCC
>Unigene0000214
GCATGTAAATTTTATGAAATTTTGTTGTGCAAGTCTTTGGAGCAACACAATGTGAGAAAC
AACTTACTTTTTTTGAGAAGCATACATCATGTTGTCATAAAGAAGGAATTTTTTCAGGAA
TTTGCAATGAAAAGAGCTGTGACCACAGGAAAATTCCCAGAAAAGGCTCTGCAGTTACCA
TTTTTCTTCTTTTTCTCATCCTTATCTTCTTGTACTTCTTCAACCTCCCCCTCCTGTTCT
TTTTTGTCTTCCTCCTCTTCATCATCAGACTGGTAAAGAGATTTTACACAATCACGTAAC
TGACAGCACTCAAATACATAAAAGTTGTAACGTGATACTAACCAGCTAAACAAGATACAC
ACAAATAGCCCATTACACCCACTGTAGCGAACTAACCATCTACTAAATAAGATACACACA
AAAGGCTCATTTGGCTTCAACCCTGACTACCAGCATTCATGCAGAGAGTACACCAAGAAA
AGTAACAACATCTTTGCTAAACCCATGTTGGTCGTAACCTGTAATCATAGAATTCCATAA
AACTATATTTCTTCGTGGAATTTTCCGAAACACATGCCATGCATCATATAAGATGCCACA
TTTTTTATACGACAGGTGGGAAACAGCGAGACCATGCGTTTTTCGTTTTGTGGGAAACTA
ACATGTAGCCGCTTATCTATCATAGATTTGGGATTAGTAGTATTGAGGCCACTCATTGAA
CGTTGAGAACGAGCCCATTCTGCTTCCTCCCCTCTCTGCCATAGTCTTTTGATGTGGAAA
ATGCCACCTTGCTATCAATCATGGTATTCCAAGATTTTCCACTGAGAATGTAGCGAACTG
CAAACTTGATCACGTCCAAGGGTAGGTAAATTACAATGCTATGCAACCAAATAACTCTTG
CCCAACCCCATGATATCCCATCAATCTCTGCCAACTCTATCCAACGTTCATTAGCACAGG
TTGCAATCACGGTGGCAATCTGCATCAAAAACATACTAATCAGCAAGGAAAGATATAATG
TAA
>Unigene0000215
TTTATTTCATTCCCATATGAGTCACATTTTACCTCTAGGGACAAATAAAACATAAAGTTA
CTTTTTTTTTCTATTTTGTCATTAATAAATTAACTTACGCGTTTATAATAATATTTTATG
ATGCATTTTGTAATTAATTTATTATGACTTAGTTTCCTTTTTTCTCATCCCTTAGCCGTC
GGGAAACAATGAATGGGCTAAGGGTCTTCGACTTGTTAATTTGA
>Unigene0000216
ATTAAGGGGTTTCCATTGAGTTTAAGGATAAATTCTGAATTTTCAGCAATGTTTGAAGGC
CCTAAGATGCAAATTTATATTTTCTCCAGCTAGGGTTTGAAGAAGAAGAGTGTAGCTGAT
TTTTGGCATGCATTTCCAGCCAGATCTAGGGTTATCTACACCTTTTTGAGTGGAGTTTGA
CAAATTCTAGGGCATGGCTAATCTGGATCTCATCTCCATCTTCATTGCCATATTTTTAGA
GGTCATTTCCAGCTTGTATGCATCTGATTTGGGCTTTGGAAACATTTTTTCCAGCCTTGT
TTGTAAGCTGATTTTCTGTAGACTTTAATAAATTTTCTAGCTCTTCTTCTTGATCTGAAA
AATTATATTTTTGGTGTTCTTACATCTATAATAAATTCTGAATTGTTGGGTTAAAGATTT
GGATGATTTTCAATCAATTTTGAGTATCAATCGTCTCCAAGGCAAGTTGCATTTCCTTGT
AGAAATTCAGATCTACATTACTTTTGTCAAGTGTACCTTCTATAAATTATTGTTATAGAT
CGGATTTGCAGTTGTTCCGTTTGGGGTTAGAAATTATCCCATTGGGCACATTACAGTGGT
ATTAGAGCGGCAATTCTTCCAACCTGTGAAAACAAAAGCAGCTTTACATGGACGTAGGTG
ATGAGGTTTTTAGATATCATTACTCAAGAAGAACTCCAAGAAAAGAATGTATGGGTGACA
GAGAGAGGCCTCCACCAACAGAGAAAATGAGCTATTTGAATGAAATGTTCACTAGAGGTA
ACAAAGAATTGCAAAATTGTTTGTTAGATGCTTAGAGGGATCTAAGAGATTCCTTTGTAG
GAGCTATTGCTGATTTGAATTGATTTATACAAAGGCTAAGCACTACTATACCGAATCTCC
ACGGAAATCAAGGTAATCATGGTGAAAAAAGCTCATTTGGAATGGCAAAGACATCCATCA
GGCCTCCACCTCAAATATTCAAAGCCAAGTTTCTTCAAAGAGAGGAACAACCAATTGAGG
TAGATACTCCTAGTGATGTTGAACACATAGAGTCATGGGGTGAATAATATGCAGCCCTTA
ATTTCAGGGTGAGAGAGATGTTGACTTTCAAAGATTTATGCAAGTTGAAGAATAACAAAG
GCACATGAAGAAATAGAAGAGTTCAACGGGAGCAACCAAGAAGAGACATATAACAAGCAA
TGGACAAAAAGGTAATCAGTTCATGCTCGGTACTTGCTATCCCAAAATTTTCACTTCCTC
TTGTTGTTGAATGTGACGAATCCAGAGATGGTAGGACTATAACTTATGGACAATAAAGGT
CAACACCTTTAGTCTTTTGGACAGCCAAAAACTACTTCAAACAGTGAGCAAAAAGCACCA
AATTTTGGGCAGCAAGGGGCAGCCCATTACATTGAGGTAGTTCCAGATGATGAAGAAGAA
GAGAATGTTGATTTGGATAAGTTGAAGAGAAAACAAAGTAAGAGGAAAAGGTTCCCATGC
GTGGAACACTAGCTACTTTATGTCGAGCACCTAGATACTATGCATTCTGGCAAAGACAAT
ATGTCATGAAGGAAAAAGGAAATGAAGATCTCAAGGATACACCAAGGTATGAACAAAATG
ATCATATGTCATATTTATTGCTGCATATTCAGATTTATTTTCCTCATGAGAAGCATGATA
AGTTAGAGGATCAAGTTTGCAAAATGGAGTATGTGGAATCCTTGATTCAAATTCATGTTT
ATGAGCATCATGAGAGCTATGTATTTTGGCAAGAGCTCTCTCATTTAATAGGCATAGGAT
CTAGACTCTTGGAGCACTACAGTATGTTTTATCTCTTGCACATGGCACTTGGGCCTATGA
GTTACAATTGCTTTGAGGGCAAGCAATTTGGAAAAGAGAGGATTGTAATATCCCCTTCAC
GAAAGTACTTGGTCGAAGACCCTTAGCTCATTCCTTGTTTCCCGACGGCTAAGGAATGAG
AAAAAGGGAAACTAAGTCATAATAAATTAATTTTAAAGTGCAAAATAAAACTTTATTATA
AGCACTTAAATTAATTTATTAGTGACAAAATAAAAAAGAAAA
>Unigene0000217
GTTTCAAGGATAATTCTGAAGTTCTAACAGTATTGAAGGTCCTAATTTACAGATTTTTGT
TACATCCAGCTAGGGTTTGAAGAAGAGTGTAGCTGATTTTTGACATGCATTTCCAGCCAG
ATCTAGGGTTATCTACACCCTTGTGAGTGGAGTTTGACGCATTCTAGGGCATGGCTAATT
GTCATATTTTTAGAGGTCATTTCTAGC
>Unigene0000218
GTGTGGATTGAACATTACAACACTGCCTCCAGCCACACACTAGCCACACAACCCTTGAAC
TCGCATAACCTAGCCACGATACGATTTGTTAAAATAAAGACTCTGTAAACAACTGCAAGG
AGATGAAACTTTCTGGAAAAGCTGTTGAAAATAATAACAGCAAAGGACTGAAACACTGTA
TTGAATGAGATGATCTCAAATGATAAATCATCGGGGCTTTCATAGCAGAGCACCAAGTTG
AAATCCGCATGAGATTGGATTAAATACCGCATCCAACTCTGGGTGCAGCATACCCCAAAG
GACAAGGGCAGCTGCACATCCCAGGGAACTTTATTGGAAGAGATACCCCTCTGTCTTTTC
ATCTAAGCAA
>Unigene0000219
AGCTGGCACATGACAATGGACAATGGTGTGGAATTGCAGCCTGCTACAATTTCCAAACCA
GTAGCCTTTGAACAGCGTGCAAATACATTTAACAAACACATGGACAACAATGTTGGGGGT
AGCTCAACATATAAATACTTGGAGCATATCAATGGCATTGAAAGGTATGAAAGGAGTGAG
ATAATGTCATATTTATTGATGCATATTCAGATTTATTCTCCTCTTGAGAAAAATGTTGAA
TTAGAGGAAGAAATCTGCCTTCTAAACTATGTAATACCTTTGATGCAACCTTGTGTATAT
GATTCTCTTAAGAAAGGTATATGGTGGCAGGATCTATCTCATTTAACAGGTACAGGTGTG
AGGCTTG
>Unigene0000220
AATTGAACTTGAATTACTGACATTGATTACAGACCATAGGAAGTGATATTTTTATGCAAG
ATGCTCAAATAAATTACAAGAAACAAAATAAATCATAGGTTCCTTCCAGCAGGTTCATCT
ACCAGTTTCACTGGGGCTCATGCCAGTTGATTCTTAGTTTTACAATTCAGAATAAATAAA
AACCTTAGACATAGATCCCAATTTCCTAAGTGCCTTCAAGGCTGATCCATCTACCAGTGT
CACTGTACCTTGTGCCAGTTGATTCTTAGGTCTGCACTCGTAACAAAGCTTAAATTATTT
TAAACTGGACAGCCCTAGAAACAAAATTCTAAACAAGAAAGAACACTTTAATAGGTCCTA
GAGAAAAATTTGACCTAGTAGCATCAGAACTAAAACAGAAGACAAACAAGCCTACAAATT
TATTGTTTGTTTCTACTCTAGCACCATTCTATTCTAAGAGGATGTAGTTTGGAGTCCCTA
CTTCAGTCATTCCTGGACATTAATATAATTATTTCTTTCTATATGAAGCAATTTGATAAA
TTATTTAATCCAGAAAAGCAGGCAGAAATCAAAAACGGAACACTGATAAAAG
>Unigene0000221
GGTTTTTCAACGAAATAATTATATGAAGAGTTCAATCAATTTCCTCGTTTTACATGTTCA
ATTTTTTCTTGAAATTTCAGAGAGTATGAATTTTTATGGTACGAATAGTACACGAGTTTT
TTTTGGTGGCAATACATTTATAAAAATAAATGTTATATATATTATACTCATGTGATTTTT
ATATATATACTCATACACTTACATGCAAACTTGTTAATCCCCATTTTCCCTTGTGATCAC
GTTTCACTTTTCTCATTAGTCATCTCATTCTCTGGTAAAATACGCCCACAAAAACCATGT
GCCTGTCCCCCAAGTCTCGAAACGGGGTTATGGTATTAGCATCCATCTGACCCCTAGAAC
ATGACCCCACATAGGATGCTCACACAGGATGCTGTCCCATGGAGGAGCTACGGTCCTATT
TTATATGTCTAGATGGTCACAATTAACCTAGTGGAAAAATGGTAGCATTCCTTGAAAAAT
ATAAGTGCAAATTTTAGCAGGATAATTTATGTGACTGCTGGAAGAGTGGCTAGAAGATTG
CAGCCCCTGCTCAGATTTGGGGGAGGCATCTTTTGCCTCATGGTGGCCTCTGTATGGTTT
ATGTTTCTTGAATTTTTTATTACTGATAGTATCTGATTCAGAGTTGATAAACACTGTAGC
AGGTAGTAGGAGGTATTACATTGGACCATTTTTTAGCCCCCTTGGACGGGGCCATTGCCA
GTACTATTACTATTTTAATTTTTAGCCAAATCCAACTTTTAAGTTTTAACAGAACCAATT
ACATATATCTTTGTAGGCACTGAAACTTTGCTGAACATTGATTTTGATCGTCGGCAGTAA
TCTTGACATCCTAAATATTGTAGTAGAAACAAATAGGCATTTTGAAAATACACAATGTTT
TTCCTCACTTAGCAGTTCCAAACTTCCACAGGAGGTTCATTAAATTTCTCAGCAGCAGCT
TATCTAATAATTTTCTCAGAGCAGCAGTTCAGGGGGATATATGAAAATTTAGGGTTGCTT
TTACATTAATTTAGAAGGTTTAAGAGAATGTATAGCATTAGCTAAATAACAATTTTCTAA
GAGTAACAATATGGTATCATAGTAGCCATATGTTTTTGCTTAGTGATAATCAGGGAAGGG
CTTTGCAAAAAATAAATATTAAGTTCTATCCAGGGGATTGGTCTGCATCAGGTTCAAAAT
TGAAAAAGGAACAATCATGTGCACAATGCATACTACTCCAGCATTGCAGACATCACCCGT
ACAGAGAGATATTAACCAAGTTGCCGAGATAGGGCGTCAAACAGGAACTGAGTGTATCAC
CCACGATCTTATCTTCTTCGATTCTAAGTGAAGACACCAAAACCACAACCACTTGTGCCT
TGTGCTTTTTACTCTACTGACTGTTCATACATTACTTGAGCCTTCTGATTATCATTCCAA
AGTCCCTCTTATCTTTATTTGAGTGTGTGCACGTGGGTCCAATTGAGATCCATACTCAAA
GAAGGCAGTAGCTTGAGGTTCAGAAACAACAAGATAGCTAGAAATATATTTATACATATG
CCACTCAGTTGACAGAAGGTTCAATGCTAAATCAATAGTATCCTTCTTGTACTTCATACC
TAAGAAATCTATGGTATAGATAGCTATATCTTCAGCAATAAGACACTCCACAGTCATTTG
GCTGTTGCGAGATCTGCAAAGTCAGATGGTAAG
>Unigene0000222
AAAAAAGGAGCACTCTTGTTGCGACAATGTCGTCCTCCAAAGTACATGGTACTTCTACGC
ACAAAAGAATGAACACTATTGTGAAAAATCAAATTTCTCTGAACTTTTTCTACTTCATAT
GCTTTGGCAATCACCCATTTACACATGAAAATGCTTTACAATGACACAAACATTTTTGAG
TTCATTGTTTTTTCCCCACTTCTAGTTTGTTTATATGCCCCCAATTGCCTTATATGGGTT
TCTTGTTTCTTCCCAACTTTTGGTTTGTTTATATGCCCCAATCTATTCAAGCTTTGATTT
GATTGATGTTTTGCTCATAACTGCTTTTCTATTGTTATTTAAGACTCGAGAACAAAGCTT
GGAAGCAG
>Unigene0000223
TAAAAGTAGGGTTTATTCTAATTTGGCTGCTCTTGGGTGCTTGTCCTTATGGTTATAGTA
TTATACATGAATTTGGCTGCATTTCGGTGCTTGTCAATTGGAGGACTTCTTCCTTTAGTG
CAACCAGCGTAATGGTCTATTACAATTCAAAGAAACAACTCTACTTGTTATTCTGCTACT
GAACACCCACAAATTCAATGTAAGAAACTACCTGTATGTCTGAATGGAACTGAGTCTCCC
ACGTCCGAGGATGCGATCAATGTCACAGTAAATTTTATGATATTGAACTTAAAAGAGTGG
AGGAGGGTGGACAAGAAAAGACATTTTTGTATAACAGAACATATAGAATTCTATAGATGT
TTCAGTTTGGTATGGGATAGTTGGTCCCTGTAAATCTATGTATGACCCTGA
>Unigene0000224
AATCAATGTAATTTCTTCATTTTTCTTGTCCCTTTAATTTGTACGAATCAATGAGAAAAG
TGCTAGTATATTTTATGTCTGACAACAACCTTTTCTTCGTCAAGATAACCGCTTATAGGG
GACTAAAATTATTATCACATCAAAATCAAAGATTATCCTGCTGAACATTAAATGCCATGC
ATTCAAATGAGACTTTCAAAGAGGAAATTGGGGGTCAAATCCCCAGGAGGCACATAAAGT
GTTGAAATTGTGTAAACTGTAAAATAAGGCATCCAACTTGCTAAGTATGGTGTACCCCAA
AGGACGAGGCTTCATGCATGTCCCAGGTGAATCTGACAGAATAGATATCCCTCAGTCCTG
CCATCTAAGTTTAAGGTCACACCGGAAGGGAAATTTACCAATAAAAAAACAATTATCCTT
CAGAACATATAAACTACACTCAAATTCGAGAAATTATCGACA
>Unigene0000225
ATTACGAGGTGAAGCTGGCAACGTGTTCCTGGACAGTCTGCTTGATGTTCTTCTCAATCT
CGGGTGTCATCTTTCCACCGCTAATCTCCTTGAGGAGGTCAGTCTTGGAGCTTCTAAGGT
GACTGAGGAACTCTTTCTCCCATACAGTAATCTTGTCGACTGGAATTTTATCGAGCAGAC
CGTTAACACCAGCGTAGATGATGGGTACCATGAGCTCGAAGGAAAGAGGAGAGTATTGAG
CCTGCTTGAGGAGCTCGGTCAAACGAGAACCTCTGTTGAGCAGGTATCGGGTAGAGGCAT
CGAGATCGGAACCGAATTGTGCGAAAGCAGCAACATCTCTGTACTGAGCGAGGTAGAGCT
TGAGGGAACCAGATACGGACTTCATGATCTTGTACTGAGCAGCAGATCCTACACGAGATA
CGGAAAGACCGACGTTGATAGCTGGTCTGACACCCTTGAAGAAGAGTTCTGCCTCCAAGA
AGATCTGGCCGTCTGTGATTGAGATGACATTGGTTGGGATATAGG
>Unigene0000226
ATTTATCAGCTTCTTTGTATCCACCTGTAAATTCTGTCCGGCTCTACAAACATCGTACTT
GCTCCAATTGCCATTATTTAGGCAAAACAGGTCCATATCTGGAACTTGTCTTTCCGAATC
TGAAAGGCACTCTAACTGTTGCAATATCCTCGGCGACGACAAGGCACAAGAAATAACTTC
AGACACCATGTCTTTCTTTGCGCGTTCCATAATCCTTTTGGAATTGTTAATCAGATCGGG
CCCCACGATGCTCCTGTACATACCACTCACTGCAATTGCATTCTCTACAAGCACAGTTTC
TCCAACACCTATGTCCTCTGAAGCAAATAAACCTCGACCACGCCCTACCGACCTTTCAAT
GGTCACTGGACCAATGAAATTACTTACCTCCGGGGCGTCTTTTGGATTGCAATTATTCAG
AAAATAGGAAGAAAGATCGAACTTACCTTGCTGGTTCTGGTCATTGAACTTCTTCGATCT
CTCGTACAGCAATTTAATTTCTTCGGAACTTGGACATTGTTGTAATGCCAGCAGAAAGCA
ATCACACGACAGCCTGTACTCTCCTAGTTCTTGTAAAGCCCTCCCCTTGCGAAAGATGGA
CTTGAGATGAAGGGGATCAACTTGTAAGGCTTGATCACAGTCTGGAACTGCTTGTCCATA
CTTCTTAAGCTTTAATTTCGCTTCTGCCCTGTTGGAATATGAATACAGGAGGGCATCGTC
TACTTCCTTCTGAAACTTTTCTACCTTAGAAGA
>Unigene0000227
GATTTTCATTAAACAAAGCAAATACAAAAGCCTCCATGGTCTGCTTAGGCCTCTTGGGAG
TTCCTTGGCCAGTCAAAACATGCTTGATGAAATTGTTATTGTATGTTTGTGCATTTTTTA
CATTTGCACCACCGTTAGTATTCCCAGCAGAAGGCCATCCACTTTCGGCAATAACAATAG
GAATGTCTGCATGGCCCAAGGCTTCCATGGCATAAATGAGGGCATCCACACTTGCATCAA
ACAAATTCTTGTACCCCACTTGGTTAGGTGTTTGGCTTTGGAACAATGCATAGGCCAAAG
GAATGTTTTTGGGGTCAGAGATGTAAGCAAAATAGGGATAGACATCGGCCATAAAGGAGG
AATTTGTCTTTGAAAGGAAGTTTAACATGGGCTGAATTATTGGTATAACTTCGGGGCTGA
AGGTACCTGCAGAGGGAGGATATGAATTGTTCAACACAGACATGGGAATTGTTGTAGATA
CCTTGATGTGGGTGTGTAAATTCAATGACTGTATTGCATTGTATATATTTTGCATGGCAG
GAAAGAGGTTGGGTACATAAGCATTATTTGGCAGTATTTCGTTGCCCACTGAAATGTATG
TGATGTGGGTTGCAGGATAATGGGGCATAATGTTTTCCCCAACCCACTGTTTTGCAATAT
CTAAACTGGATGCAATGTCCGGCAATTTATCATTGGGAACTCCCACTGTTACTTGTATGC
CTGTGTTTTGGAATGCTTGAAGGACCCCCGGATCTGCATCGTATATTCTCATTTTACCAA
TTCTATGGGAAGTGTACATGGCGGCCACTTCGACTGGAGAAGGCAAATTGTTGCCTAGTC
TTCCATAGCACACTCCTATAGTTTGTGTAATGGAAAAAACTGACCCCATGCAAAGAAAAA
CGATGAAAACCATAGAAGGTATAAATTCCATCAGAACTGCCATAGATTTTTTAGTTTTTT
A
>Unigene0000228
ATTGCCTTTGGTTCTCAATAAAGTGTTTGTTGCATAGATGAAACAATGTGCCTACCTCGT
GAGGAAACCCATGCCTTCTAAATTGTCGTCGCTGCGACTGTCCAAATACTGCTAAATTTG
CGATGTCAACATGGTTTTAGTGTGGTTATTGCCTTTGGTTCTCAATAAAGTGTTTGCCTT
ATTATGCAAGGAAAAATTGATAGGCCAGGAAAATCCTTTGGGGCGGCCATGCCCTGTCAG
GCTACTGCCACACGCCACCGCCCACTCCTGCCATCATTAAAACTCCAACTGCCCCCTCAC
CGCCAATTCCCATCCCTTCGACATTTCCATTGTACACTCCACCTACGATTACTAGAATGT
ATTACTTTTTAATTCTTCGCTCCATCCCTTCGGTGTTTCCATCGTACACTCCACCTATGA
TTACTAGAATGTATTTTTTTTGAAATGAGCACAATTAAATTGATTTAATCCTCATTCATT
ACCGAATTCAATGTGTCTATTTTGTTATTTCCCTGTTAGGTGAACAATAGTATTAACTAT
ATTCTCAAGTCATATGTTTAATGGGTCTAGTGAGTAGATCGATCAACATTCGTAGTTAAG
GTTAGCAGTTTGAAACTTGTACTTCAAGCGACACTCTCACTCGAAGATAAATTTAATGAG
GAGAGACGAGATATAGTGTTAGCGCCCAAAAATCAAACTTTAAAAAAATGAGATAA
>Unigene0000229
AAATGACCCCAAGGCACATGCCTCATCACCCTTAGATGATGGGACTTTGATCCTTAAATA
TTTATAGATATTGGAAGAGATGGAAACCAAGGAGTAACAACAGCCCAGGGCTGTGCGGTT
GGCGAAGGTTGACAAAATCGATCAACTGGTTGCTGACAGCAATAAACACAAATTGAATAA
TGCAGATCCTCTATCTCAACCAGCGTTATCTATTCAACTTGGACAACTACCTGTTTGTGC
CAGTGTTACACGGACGCATCCCACATATTTTAGTGATGTCCTGAACCTTTCAGAGACTTG
GGATTTGGAGGGGATGTCCCCAATTATTTTAGTTTTTTTTTTAAATCCAATGCTTTACGT
TAAAAAGGCTATTTTTTTTTACCAAAAACATAAAACTTTAATCCCAGAAGGATCCCAAAA
AATATTGAATAGAGTTTAAATATTTAAATATTCATTTTTCTATACCAATAGCCATCCTCT
TGCCATTTCCAAAATCTGGGATATCTTTTGCTGTCCCAGAAACCCTGCACCACCTCCCCA
CCCCTGTCCCCAAGACTTAGGTAACTATGGACTTTATGATCAATGCACGTCTCAGGCCAA
CG
>Unigene0000230
TGACTTTTCCATGTTTGTATCTTGTGAGCATCGAAGCTGAAACTTAACATTTTCATGCAC
CCTCTCATAACTCTCAAAGATATGTTTCCATTTGGAAAGAGCTCTCTTCCTCATTGTTCA
TGTGCATCAATATCCTCGGTTGGACTCTGTTTTCGTGATGTAGTGCATAAGTCGTGGTTA
ACTTTACGACGAGACAAAACTAAAAGGAGTCCAGTGCCCTCCTCCTCAACTTTTGGCAGA
AAATACTTCATTGATTTTATATGACCTGTTCTGTCGAAACATGATTACAACACACAATCC
TTTTTCTCAGATGCAACAATGAAATGATACTGGACTTTCTTTCATACACTAGACCGTACT
AAAAGACATTG
>Unigene0000231
AGATGAAGGGAAAATTCCAAGTCAAACCAAATGAAGCCAGTGTTGAAAATCCACCGGATG
CTAAAATTGATGAACTCACTGATAGAGAATGTGTATTTTAAAAGAATCGCAACACTTGGA
AGACATGAAGGAATCCAGTGTAGGTGAAACTCGGTATGGATGGTTATCCAAATAGTTCAG
GACCCTGCGGATCTTAGGAATTCACCCTTACGAGGGTCATGAGATGACTTGATGGAGCTC
GTGGACAGTTGTCCAACAATTCGGGAGATTCTGTAATTCGGGAGTTCGGGGAGGTGGAAT
CCAGGAACTCGGGAATTCATCTCGGGAACTACACCTTCACGAGGGTCAGGGAGGCAGCTT
GATGAAGTTCTACCTGGTTAGAGCATTGTTTTCAAAAGGAAAGCTTCTAAACAATGCGTG
GTCTTGTTTGGTTCTGTTATTTTAACATTCCATCAATATGTTCTATAGAGTAAGCTTTAA
GAGGGGGTATTAAAATGTAAGGCTTAATATAAGACTCATTTATTAACATTAATTACATTA
ATATTAGTTAAGTGTTAATTAATAAATGGTTGTAACCACTTCAACCACTTTGTAACCATC
TTTCACATAATAAAAAGATGGACACACAATGATAATAAGTGCATTCCGGTT
>Unigene0000232
GCAGCAAGAAACCCGATATAGGCACGGAAAAAGTTCGGGGGAGAATTCCGAGCAATATCA
AACTTCAGCAAGAAGCAGCTATTAATGTCGCGCAAGGAACTCAAAGCACAATCCCCATGG
TGGTGGGGAGCAAACCCAAACCAAAGAAATGAAGATAATTTCTTGGAATATAAGAGGACT
CAACTCTCTACAAAAACAAAGAGTTATCAAAGACATCAAATTCCAGAACTCTCCTGATAT
CATAATGCTGCAGGAAACTAAACTAAAAAAAGACGATCATCTCCTAAAAATTTGGCTGGT
TGCTTCTTTTGAATCTCAACCTTCAGCAGGGAACTCGGGAGGATTATGTACCCTATGGGA
TCCTAGAAGCTTCAAAGGG
>Unigene0000233
AATATAGAGGAAACATAGATTGCCAATGCTTGAAGGACAACTTTTCCCAATGTCATTCTT
CCACCTGAGGATAGCCATTTATTAGTCCATTTCTGCAATTTCATATCCACTTTATTTGTA
AGCCAATGCTAATCACGAATCTGCTTAGACGCTAGTAGTACCCCCAAATTTTGGATTGGA
AGAGATTCCGTTCTGAAGTGTAAAGTGTTTGGAATTTGTTCCTCCTATCTACTAGAGAAA
TGAAAGAAGATAATACTGGATTCAGCATGATTAATCAGCTGACCAGTAGATCTGGAGAAA
ACCTGAAGAACCTCCTGTAACTGTTGAGCTTCCAAGCATGTGGGTTTGCCTAAAAGCGTA
GAATCGTCCACAAACTGAAGATGGGT
>Unigene0000234
AAAAACACTTGATGATAATTAAAAAAGATTAACAAACCGTATCCTTTGCTCAACCCTACT
AGAAGGCGGGGAAAGAAAGAACCAGAATGCCTCGTTAAAGCAGGGGATGTCACCTGATTT
GAATGCAAAACTTATTGAACAGGCTTCTTTTTCAGATCCTTAACGATTTAGTCAGTAAAA
CACATTATTATCCAATGCCCTATTGCAATCTATTTGGTTAGCTTGTTATGAAATTGGAAT
CCGAAAGACCAACATTGCTTGAGAGTAGGAGGAATCGCCCATTTCTGACCCACATGTTCA
GCTAGCGCGCACAAGGATCATGGTGAGTCTACATGTAACAAATAGATGATTTGCGGTTTC
TTTGTTTTGCTGACAAAAGTTATTTTAGGTAATTGTCCTTTTTTCGGCTGAACAAACATC
CAAGAAAAAAAAAAATCG
>Unigene0000235
GATATTGGAGATTAAAATTCTTCAAACTTAATTACAATATGAAACCAGCAATGAGATACC
AAAATACCCATTTACCTGGTTACACTGACAGTAAAGAGGGTAAGAAATCTACCAGAAATA
AGTTATTGTTAGAGCCAATCTTTATTAGCTTCTGTATCTATGGGTTTTCCATTTGTTTCC
ATTATGTCAAGGGGTGGCACTATTTTCGTCCAGAACCAGTGTTTTCTCCATTGAATAATC
ATCTCTTCAATGGGAACACCTTTGGTTTCTGGCAAGAGGAAGTATACAAAGACAGTCATG
ATAAAGATCCAACCTGCGAAGAACAGGAAAATCCCAAACTTGAATGCGCATAGAAGGGAT
AGGAAGGACTGTGCAATTACGAATGTGAAAAATAGGTTTACAGATACAGTTATGGCCTGT
CCAGCAGAGCGAGTTTCTAATGGAAAAATTTCACTTGGCACAGTCCATCCAAGAGGACCC
CATGACCACCCAAATGCAGCCACAAATAAACAGATCATTATTACCAAAAACACTGAGAAG
CCCTTGGAGAGCTCCTTATCTCCTCCAAACTTCAAGCCCAAAATTATGCTTACAGCAACC
TGTGAATAGATGAGACGATAATATCACTCACAAATCCAATTGTTCACAGACCCACAATAA
TGAATGTAAGAGGTCCCCTTTCATGATCTGCTGGTATATATATTTTTTGAATCAAGCAAC
ATAATGCTAATGAATGTAACTGTGGAAATAAAAACTGTTAGGAGACATGGACAGGAAATG
ATTCTGGGTTCAAACCACAAGAACCCTCTTTCTGTGGGATTTCTTTTCATCGATATGTAA
GATAAATGTAATGCAATCTCCTTGTGGGCTTCCACAAGAAAGTGTTGTACACCAAAATGG
TGTCTCTCTGGTCAGTGACCTTAAAAAACTAGTTTAAGTTTTACTTATTGAGCTATTCAA
GTAAACAAGGGGGTTCTCATACACAGAATTGGGGTCTGACTTGTTAGTGACCTAAAAAGC
TAAGTTTACCTATCGAGCTTCTTGCCCTCTCATGACAGATTTCTCTCTCTAAGTCTTAAA
GAGGAAGGGAATAAGCTCAGCATTGAGAGGCTCGAAAATGGATTACATCTGGGGTTGTTA
AACTTCTTTGAAAACTGTTTAAAGAATGTGGCTGCAGCTCAGTCTACCCTGCGTAGGCAT
TTTTCAAAGTAAGCTTTAAACTCGCGCTTGCAGGAGTTCTCTGTAAGGGTTCATTCTGAC
TTGTTTACCTGCTAGTAGAGGAAGCCCTATCCCTTTTTGACACAATGATTGACAAGGAGT
CCATAGACCACACTTCCATGTTTAGGTCTGAGAACAAAACACCCAAAGGAGTTGGACAAG
TTTCTGTTTTTCCCAGGCACTTGCTCAATCTCTGGCCTTGTTTAACCTAACTGGACAGGG
AAAACTCTCTTGCCGGGTAAATAGTGATGGGCAGGGCTGGGGTAATCCCCTGGCTCGCCT
GTCCGGAAAACTGTCCATATCCCCCTTCGGAGTATTTTTCCACTACAGAGCTCAAACTCG
GATGTCTTAATAAGCATGATTAGCACGTGAGCCTTGATTTTACTCAAGTTTGCAATAAAA
AAAAGCAACAAAGAAATCCAAAGAGATAAGGAGGCCATCCCCATACCTGACATAATACCA
TCTGAATTCCACCACCAATTAGCAGGACTCTGCGTCCCCAATTATCTACAAGGGCAATGG
ATACAAGGGTTGAACCCACGAGCACCGCTCCAGTCATAACGGAAGAATACAAGGCAGCAT
TTGACCCAAAGCCCAAACTCTGGAAAAGAACTGGAGCATAAAACAATATTGAGTTTATAC
CAGTCAATATCTGAAAAGTTGGCATGAAGATTGCCATCACAAGCTGTGGACGATTTCTCC
GTTTTAAAATATTCCTAAAGGGGTGTTTGATGGATTTAGCCAATTCACTAGCGTCCACCA
TGTCCTCAAATTCAGCTTCCACATTCTTGGTGCCTCTGATTTTTTCCAAAACAGCCCTTC
CTTTATCCAGATGCCCCTGTTCTATGAGACTGTTGGGAGTCTCTGGAAGAAAAAACCCTC
CAACAGTCATCAAAATTGCAGGAGCAGCAGCTAATCCAAGAGAAAGACGCCATCCCCAAG
GGTTTATTTTCTCTGTGCCATAGTTCACCATGTTTGCTGTAAAAATCCCCAATGTTGTTG
CTAACTGAAACATCATGTTCAGCCCACCTCGGAGCTTTGCAGGGGCCAACTCTGAGAGAT
AGAGTGGGACGGCCTTCACACAAATTCAAATATAAATCCCTATGTAAACACCAATTTAAC
AATCTTCAAATGAAACAACCCTTCAAAAGTTCAAACCAACAAAATCTAATGTAAATCAGA
ACAACCCAATTACTGAAAAAAATATCAAATCCTCGTGTACCTGATTTCCAAAGCCAATTC
CCACACCAAGCAATATGCGTCCTATAAAGAGCATAGTCAAATTCATGGCCCCTGCATTGA
AAGCTGCACCTAGCATAAAACTGATACCCCCACACATAATACTAATCTTTCGTCCATATC
TCCTGGTCACATGAGAAGCACCCACTGAAGCAATCAGCCCTGCAACATACAATGATGATG
TGAACATAGCCAGGCCTTGATTGTTATATTTACAGTAAGCACTATCTTTTGCCTTAGAGT
GCTTCCTGCGGTACACGGTGGGGAAGAACTTCTCCAGAAACGGATCCATGGATGTAACTC
CACCAGATATACCAATATCATAGCCAAATATGGATCCCCCAATAGCAGCAACAATGGATG
CCACCACCACATAAACAGTTGCTCCACCCTGGTACCTTGCTGCCCTTTCCTGGGAAACAC
CCACACCATGCACAGACCCCCCAGCCATTTTGGAGCCTGAATTGTTCTTGGTGTTCACCA
ATATAAGCACTTCCGACTTATATAGACACCAAAACACTGGAAACCAAATTAAAAAAATGT
TTAAATGCCATTTTTAAAAAATGAGGAGGTCGACATTGCACAGTAAATTCTAGGAGGGCG
AAAAAATTAGGTGAGAAAACTGGGTTTTTGGATTCATGCTGGACAATGCCAGAG
>Unigene0000236
GAACATTATGAGATAATTGTGAGATAATACTCCACAGTAACATTCAAGATTTCCGTGGAA
CAATAACACTACTCTGAAAATTTTATTGCACACACTTCCTACACTCTGCTGCAACCTTAC
AATGAACTCTAGATGTCTTTTCATCCCTCTAACATGTTTATTATATATCGAAAGAGATAA
CAGACGGATGAGGACAACCCTTAAATGATTGGAAACTTGGCATTCAGGTATTCGAATCTG
CATCATCCTTTATCACATTCGTATAAATTTGGAAAGGCCAAACTCCTCATCTACTATGGT
GGATTGGCCAAGAAATAGAGTCTTGTATGAGCTCTACCTTGGCTGACTCAATGACCCTTC
GACTGCATACTAACAAATTTGGCCCAAGCCAA
>Unigene0000237
CATCATCATCACGCACTCTGTTCCGACCGCTCAGCTAGAAGACTTTATAATCAAGGAACT
ACAGCAAGATGTGCCAGATAATGTGACTATTCATGGAGACCCCGAGCGCCGAGTATATAT
CGCTTTTGGACTTGGAGAGCTAGGTTGGGGAGATGTAATCAACTTCGCAATCATCGACAA
AGTCAAGGCACTTCAGAAGGAAGGCATCTCGAATCGCCTCACGCGTGGAACAAGATGGCA
GACAAATGGCGGCTTCGCCATAGACAGATCAGGCATAGTCAGATATAGCCACGTTGGCAA
AGACAGTAGTGACATGATGGATTTGCAAGCGGCCTTCCGCTCTGTTGCCTAGGCGTTCTG
AACGTG
>Unigene0000238
GTTTACTACATTCATATAAGAATGTTTGGTACATCAATGATTGAATTAGATATTAAATCA
ATTGGATTCTCTAGATAGGAAGAAACTTATGAGTTAGAGATAAAGATATATTGACTCCGT
TCATAATTCAGACTTCTGTCTACATTTTTTTCCCGGATAAGAAAAGATTTGAATTGTTTC
AATATTGCTGCGTGTGTGTGTAAATGCTTTCATTAACATTGTTTCCAAACAATGACAATA
CTGAGAATCTCATTCACTAAGAGCAATTAACTGTCATTTGAAGCATAAGTGAATTATGGA
TCTATTGTTGTGATTTTGTGAGGTCTAACTTAGTGTTTACAAATCATTTTGGTATTAGGG
CTGATTATATATCCTTGGGGACCGTGGAATTTGTTCTTGTGTGGTTTGTATGATAGTGCC
AAAGGTGGAGATTTACTACCTTTGCAATCTAGAGATATCTACAAGGGAGTGGAATCAAAG
GACGAGAAATGGCAAGAAGAGGAGAAGAAGAATTGGCTCGAAGAGTTGCAATGTTGGAGA
TCACCATGGGATGGGTAGAAGCTCGCATCTAGCATGCAACAATCCATGGATGAAGTTTTT
CGTGCCCTAGTCAAAAAGCTTTGTATATGAAAAAGAGAGAGCCATGATGAAGAGTTCATG
GAAGAGCATGAGGAAGAAGAGTAATCTATAAGAGAAAAGGGAAAAAATACGGTAA
>Unigene0000239
GTGGGGGCGGTGGCCCAACAATAATAAAGTCTTATTTAAATGAATCACAACTACCATTAA
AATTGGCCGTACAAGAAAAAAATCTTCATAATAGGATTGATCCCGCTCGAATGTGTGGCC
GAAAGTTTTCTTTGACACAATTCAAAGCTATATTTTATAATTCTATAAAAAGTACAAGTC
AAATTAAAAGTTTGGTCAAAACCAACTGGTTCGGTTTTTTTATTTAATTGTTTAGTATTT
ACTTGAGTGTCCCACTCCCACTCCCATTTCTTCTGAAAAATGTACGGCTAAGCTTTATTC
TTAAAAATCCGCCATTCAATCACCTGTCAAAGAAAACATCGTCTCTCTATCAAGTTGATG
GTGGATTCTCTCAGAGGCATTGAATTTAATTTAAAAACTCATAATCTGTGTACTTTTGTT
TGGATATATATTTGATTATTATTAATATGCATCCTTAA
>Unigene0000240
AATTTTGTTCATGTATAGGAGCAGCAAATGCAGAAATAGAAGACAGTGTGGGAGGTAAAC
AGCCAGGCGGCAGGGTACCACAAGCAAACACAACTTAAGGCTGAGTAAAATGTTAATCAG
AAAGGATGGATTCCATGCAAGTCTGGATGTATTTGGATTAAAACTCCATGTTCAAAAGAC
TCTGATACCACATGATACATCCATACAGAATTATGATGACGGAATAACCAGGGGAATACA
AAAGGAGAGATATGCCACTAAAAGTTGATGTTGTACATTCTTTATTGATGAGACATGAAT
ACATTTTCAAACTGCCATTGAACTGAGCATGCAGACAACATAATTTGTCAATTAGGCTAA
ATCACATGCAGTTAGTCAGAA
>Unigene0000241
TATTGTTCAAATATTTACACAATTGTTTTCGTTTTGTTTTCCTTCAAATTTTGTTCTTTT
TGAGCCATCGTGTACAGTTGTTTTGAAGGGACTGATTCTCACCTTTGCTTTGAAATACAC
CCTACTGGTTATCTAGGGTTTGGGTTTAAATTGCAACGGGGTTGTGTTTCTGAACATTGA
TTTAATACTTGTTTGATTCCATCTTTAATTAAAGTGGTTTTGTTTTTGTATAATTTTTAT
TTGAGATCACATTTTTTATGCTCTATATTACTAGCTAATATTGGATCTGCTGCTCTCATA
TTCGATATCTATGTTACCTGAAGATAACATAGGCATTTTCCGTGTAAAATAGGCATTTTT
AAATTCTTGTTTATGGGGTTGGG
>Unigene0000242
GAGTCTCTTCTTTCTTGTATTCACTTATATCCAACTTCTACAGCAAGTACATACTGTCAC
AGCTTGATCTGAGCTGAAGACTAGCTGCCACTCTCCGCTACGAGCTTCGTTGTACCCATA
TCATCATCACATACCTTATCTCAACAACCGACGAAACCCCCGCCTCTCGCCCACCATGTC
TTCCACATCAACCGAGACCATGAAGGCCGTCAACTACCAGGGCGCTTTCAAAGTCAAGGT
TGAAGACGTCCCCATGCCCAAGCTTGAGCATCCCGACGATGTCATCGTAAAGGTCACCAC
AGCCGCCATCTGCGGTTCCGATCTCCACATGTACGAGGGCCGAACAGGTGCCCAGGCCGG
TATTACCTTTGGCCACGAGAACATGGGTATCGTC
>Unigene0000243
ATCGAAGTAATGCAGAGAAAGTGGGCTAGGTAGTGTTCACGATATACTCGGCTCTGTGCA
TTATAAAATGATACAAATAGGATATAAGCCGCTGGCGAACCGGATGGGCAACTGGATGAA
CGGGTTTACGCGGATAAACTCACCTTCCCAAACGTTATTAATGTGAGCTACAAGTGATGG
TGATACAGAGGATTAGGCGAAGATTTCGTGAGAGCTCTGACTCCTCCAACACTGACACAA
GAATTTCTGGCACTCACAGAACCCAGCTGCGATAGTCCTTTCCCTGCTAGTGCATCCAAA
AGGATGGTCATGATACATGTTTTTATGGGAGGCACACCATACATAGGTGCAAAATGAGTG
AAGGGGAGCCGCTTCCCTCAAACACAAGGAATTAAAAAAACACTAATCCCGACGCCAAGA
ACAATTGTGGGTTGAGCCGGCTATCTTGGTGACAGGATCGCATGGGGCGGCCGATTCGAA
AGAGTGAGATAGCGACCGGGCCGAAGATTTTTATTTTTGGAACTTGGGATCATAAAGATT
ATTTTCTACAGTGGCGGTACGGACAGAAGTTTTGATATTTGAGGAACCAAGAAGCAGACT
AAAAGTAGGTTAAACGTTTTTCAAATTTTAAAAAGAATTCTGTTTATGTTTGAGCATACT
TCGATTTTGATCATAATTATGGCAAATGTCCGAGACTTGGGGATGCAGGCGCATTGGAGG
AGTGTTTTTGAAAGGTTAGACTTCTACCCCATACAAGCACATTAGGTTCCATGGATCCTG
ATTTTGTTTTCTGCAGCTGCAGCTTATGAAATATACGATCCATTTACAGTTCTAAAGTTT
TTGGTATTTACGTTAAACTCCAGGATATTATGATTGAAATGTTGAAACAACAGATGATCA
TTTCAAAAGCTACATTAAAATAAAAGAACCGCTAGGATTTCAAAATTTGCAGTTGACTGT
TTTTTTTCCACTAATGGGAACGCATGCATCATCAAATCAGGAGCAGTAAAGGGGGCTATC
TATGGGGGCTCCTGAATTTTCTTTTGTAAGGGTCTCATGGAGAACGCTACCGAATCATTT
TTTCTGGCTCCGGCCGTCCGTGAAATCGATTTTAAAGGGAAAACTGCAAATAACAGAATC
TTCCACAAAATGGGAAGTGTGTAATGAGAACCATGGGTGTGTTGTCTTTATTATAGAATT
TACCCAATCGAACACATAGATGGTCCAGGCTTTTGAAGGAGCACTTTGCCATGAGATTTC
ATCTACAGATCAAAATTCGGGTGTAGCTCAGATTTCAGGACTTCAAACTTGAAAACTGGG
ATCTTGGATGAAGAAAGCTTTTGGGATAGCGAGCTTCAGAGATAGAAAAATGAATTCCAA
TGCAAAGTTCTCAAAAGATTCAAAAATAGTAGTGCTAATTTCCAATGGAACCTCTGTTTG
AAAGATTTGAAAATAGTTGTACTCTGTACTCACTAGTAGTATTAAATTCTAATTTAATGT
>Unigene0000244
GGTGATCACTCTCGACCCGAAGCCTGTGGGATCCGACTCTGAACTGGCCCAACGATATGC
AAAGAGCATGCGTCCAATGACGGGAGATATAGGTGGACCGAATGATGAGTCCATTACTGA
CTTCCAGAAAGTGATTGGCGTAGAATGGCGTAGAAGGCCATTTTTTGGCGGAGAGAAAAC
TAAGGCACTAGAGCCAAGAGAGTGACAAAGGTAGAGAGAAGAAAACATGATGCAATAAAG
CTAAGAAGAGCTACAGCAGTGAAGAAGAGAGAAAGGGTGAGATCGAGCAAATAAAGAAGA
ACATGATCAGATAAGCAGAGCATAAAAGCGGCAGTTTGAATGAGCAGAAGAGAGTGACAG
AGGAAGAACACAGACCGAGCCAAGAAAGTGATCATAATCTATTATATTAGCAATTGTTGT
AACTACATGATCAAAATGTATATGTAAAGAAGTCTAAGTTGTAGCTTAGCACATTCAGGG
AGTTGTAACTTCCTTGTAGGTGGGTGCCTACAGAAAGAAAACTCTTGTAATGCGTAATAT
TCATTTGAGTCCTTTGTTGTGTGTAATATCAGCATAGGTGTAGGGGTTGGTGCTCCTTGT
GGGATTGGCGTCTCACTAAAACAAATCTTGTAAGATGTGTTATATTCTTATGAGTCCTTG
CTTTGTGTAATATAAGAAACGGTTTTTGTGGGTTTTTCTCCCGAAAGGGTTTCCCACGGT
AAATCTGTGTTCAGTGTTTATGTGTTTGATGAATACTTGATTGATTATATGTTGCTCATA
CATATAGATTGGTAAAGAATATAAAATTGAATCAAGAAGTGTAAAAGTTTTAATCTGCAC
TGATTCACTCCCCCTCTCAATGCTTGTAATCTGCAACAAGGTTGAGGCCCAGTTTATGCT
TGATGTATCCTCAGATCAGATACGGTTGATCGGTCTCAATCTATTATTGATGTCTTCCCA
TTGACAGGTTGATGGATCTATGGTTGATGTGTTCCAAAGTGTGTCAAGAACATGATTGTT
TCAGTCCTTGAGTGGTATCTTCTCCCCATGTTCGTATTAAGTGGGGAATGTAGGATATTT
TATAGTTTAGTAGTCACATAATATTTGTGCGAGTAAATATTTATCTAGTTAGGTGTGTGG
GTTAACATATTTGTGTGAGAGAATAATGTACTTGATTATTAGTAAGTGAGATGTACGTCA
ATAACAACTCACCTTAGATAGAGATTGTAAGGATTACATGAGAAGTTGTGATAAAGCCCG
ACTCCTTATCTAAAATTTGTTATCTTCTATTGTTAATTTAATTAAGCTTTTATTGTGTTA
ATCTGATCCAAATCTCACAGAATATTGCATGATATCAAAAAAAAGTGGATTTTGTTAAGC
ATATCAGCAGTAAGAAGAAAATAGCATATATCAAGATATTCAGAAAATTGATTTAGGATA
GTATCAAGCAGAGAAGCAGGCATGAATGTTTAGTTAAAAAGCATGCATACATGACCGTTA
GTTATGATGCTTACATTAGAAAGTCCATGCAATTGCATGTATGCAAAAAGAACGATCATG
CATAAATCTTGTATGTTCCTTTATGTTAGCATGCTTGTCTTGGACTAAATTAAATAGAAG
TTAGAAAGAAGACTTTTTAGGAAAGCATTACAAACATGCATGATCTCTTGAGTATGCATA
CATGCCTTCGCTTTCAAGGGATTCTCTCTCTTGTCAATCTTGTACCGGATTTTATGGAAT
GTTTCTTGTTTTAAGCATGGGACTTGCTCCATTTTTTTGTTAATAAATTATTTACCCTTA
GCACAGAAAAGAAACTAGTATTCAATAGAAAGCATGTTAGAAAATTGAAACTCGACATCA
GAAACCATACCTATCTTTCCTTTGAAGGACTTGTTTAAGTGAGCCATTTACCATGTACTC
TGTCACTGTTGCCAGAGTTCCTCCAGGCCCATCTGGTACAACACCATAGAAGGCAACAAC
ATTTGGATGATGCATTTGTGCTAGCATCCAAGCTTCCCGCCAAAAGTCAGCTCTCATGCG
CTCTTGCTCGGATGGCCTTCCCATAAAACAGCTATTTTTAATTCGTTTGATTGCAACATC
TGATCCCCTCCATTTTCCATGGTACACTGTTCCAAAGGTGCCAGATCCAAGCTCTCGCAG
TTCCTCAAGGTCAGCATTCTTTATAATCTGCAACCCATGAGCTATCGCTTCAGCTTCAGC
CATAGCTGCATCACTGGAAGGTTCATCCTTGTCCGAGTCTTCAATTCTAGCTTCATCATT
GTCTGAATCTTGAATTATTATGGATTCCTCATCTAGTACTTCAGCCACTTTTCCAAGTGA
GATGTTATCATCTGCTCTTACATCCTCACTTACTAGACCCCACTCACCACCTGAAAGAAT
TGATGCAGGAGGGAAGTTTGAATTCAGAGCAGCTGCCATCACCTGAGAAACAATGGGCAA
CTCTCCTTTTCCTTCCATGCCTAAATGTTCATGGAAGTTAACTTGGGCCAAAGCAACACT
CACAGCATCTAAATGGGAGGGAAAATCATTAGCATAGCTCTCATCCAGTTCATTCCTTCC
CGATTGGTCAATTGATGGTGGTTGAAATAAGCCTTTGCTAATGTTGTTGTTCAAGGAATC
TGCTTTCTGGTAAACTTCGTCTTCTTCAGTACTAACAGGTGCATGCATAGCACTAGAACT
GTCAATATCGTCAATAATTATAGCACTTGAAAGAATACCAGAAACTGGATACGAATGTCC
ATAATCTTCATCAATCAGGCTGTTACCCAAAAGCTGTGCAGGATGGTATTGAGGCCTATT
CATATCATTGTAAACTACTGAAGGGAGTTGATCATGAGATAATTCATCTAGAAAGTTCCC
TTTCGGCTCACCTGCATACCTAGATGCCTCAATTACCGTATAATCTCTTTCTGATTTCAT
TCCATCCCACCATATCTCAGATGTACTCGAAGAAACACAAGATTCAAATACAGCTGTAGG
CAAGTAAGGATTAGAACCAGTCTCTAACAATCTCTCATCATTGATCCTTAGATCCACAGT
AGGCAGTTTAAGATGAACATTTCCAGCATGATGATGGGTGGTATGCTCTTCAAGAAGATT
ATGTATTTTACCTTCCTGTGCATTGGGCCCAGACCTTGGCAAGGAGGTGGGGTTTATCCT
TTCAGATATCTGTGATGCTTGTATTGCTTCAGTTACAATGCCTGTTACTACAATCTGTTC
AGCAACAATAGGAACCTTAAGTTGACATGATGTTGGCATTAAAATTTCAGGATTTTCAGT
TTTTTGACAAGCTTGATAAGAAACACCTAGTCTGGGGGACACACACGTATTTGTGACCTC
TGAAGATTCTATCCCACCATAGCTTACAGCTGGTTTGGCAAAATTAACCCCTGATAACTG
AGCAATTTTATCTTCGTCACTACATTCAGATTGATCCATTCTTGTCCTCATAGCTGCATG
CATCTTATCATCCTGTTCCAATGATTTTTGCTTAACAATTTTATCGCTCTCATCTAAGCT
CTTGTGAAAATGAGAATTATGTACTGATTGCTCTTTGAAACCCTCTCCACTTCCCCGTGT
AACTTTACCCTGTTGCCATCCAGAAAAGACTGGTGAAATTTGCTCATCCTGATGAACAGT
TTGACTCTCTGCATCATCCACACTACCTTGATCTAGAATTGATATCGAACTTTCTTGAGA
AGTTCTAGGTCCAGCATAAGAAGGTATTGTTCCTAATATACTATCCGAGTGATGACCTTG
ATAAACAGGAATTCCTTCACTCGTAGGATGGACCGAATTTGTAATGTGTTTTTGCAGCAC
AGTATCGGAAAATACATGAGGCAATGCCTGCGGACGAATGAGCCGTTCGTTCAATTTTGT
AACCTCTTCTTGAGAAATTGCCTGCTGATGAGCAAATTGCTCCTCTGAATGAGACATATC
ACAAGAAAATGCCTGCTGATAAACAGCTTGTTCGTGCAAATGTTCGCTAGAATCAGGAGA
TGCTGAAGGGCAAAAATCTCCCTTGAATTGATTGTTATCGTGTGGCACCCTTGTGCCACT
GTATTGTTGATCAACATGTGGTGTGTTATGGGTTTGTTCCACCTGCACATGCAACTGGAC
TCCACCACCTTGGTGAGGAGATGAACCCACACGCTTCAAGGCAGTGTAACCAGGTTCATT
ACTTACAATGGAATCTTGAGGATATTCAACCTTATCATCATGGGATATATGAACTCGATC
AGCATGTTTGGAAACAGCGGTACCATGGTTTCCAGTCTGCAAAGCATTGAGATGAATATT
CTGTATTATATGTTGTTGGATATGCTGTTGCAAATGCATGCCACCAGCATTTGCATGGGC
AGCATAATCTGTTGGCGTGTAGTTATACTGTTCCGCATCAAACTGATGCCACACAGGTTG
ATTCACTGGATGTGGAAACTGAACAATCCGTTGAAGATCTGCAGAATGAAGCCCATCTGA
CCTGAGATCCAATATGGGTTGGACAACCTTAGTGTCGGTGAACCGCCCATCACCTTTGTA
CATGGAATCTGAGTGGCTTAGAAGCATAAAATCATCGTGCTGAAAATCTAGAGATATTCC
AGTCTCTGTATGTTGGAACTCATGCTGAAATCCAGCAGAGGATATGGGTCTTCCATAATC
TATATCATGGATGCCCTCAGATGGAAGGGCTACAGAGTATGGCTGGAAATTTAACTGCTC
TGGGATAAAGTGTATAGGACTTTCTGTCACTACTGTTTGCATGACATGCATAGGCAGAGA
AGAGAATGGAGCTGAAATTGTAGGCTGCTTAATTGCAAAAGCAGCACTAGTTACTGTCGG
CTTAGAAGACAATGGGACAACACTAGGAAAATTCACAATCTTTGTGCCATCTTTTGAAAA
CTGAGGTCGCAATGAATCCAAGCCTTCTTGAGTTCTTCTAGCAGTGTTCTGGTTCTCTGA
AACATCCAGCCCAAACAAATTATCCAGATGTTGCGACGAAAAACTTGCTATACTATCTGA
ATGCTTCCTTACATTACTCTCCACAATACCATTGACTGCATCAACATATTGCTGCTTAGA
ATGCCTCTTATCAACTATGACATCAAAATGAGCAATATCATTATCAGTTGCAGTGAAGAG
AAAAATACGCAGTCTCGAAAACCCATCATTATTCTCCAGTTTATCATATTCTTCCATCAT
ATTCTCAAGATCCTCATCAGAGGACACAGACACCAGAGCATCAAGATCCTCACCTGGTAA
CTGATACTTCAGAATAAGAGCCTGACCATAAACTTCTGTAATTTTTTGCATGAGTTCCTC
ATAGGCAATATCCTTGTTGACAGTTATAATACGTGTTTCGCCACCCACATATCTAAGCTT
CCCATCGCTAGGCCTGGGCAGGATTTTTCCCCCAAAACTACACATGAACTTCACCTTTCC
TTGGGATGAATCATTTGAGGGGGCCGAGTAAGATCGGTGCGTAGAATAAGACGTGTGATG
AAGTCTGGTTTGCCGGGCAGAATGAGAAAAGGATCCTTCATGTAATTGATACCCACCATC
ATTACCAGTTCGGGAAGTTTGTATACCTTGAAAAGAGTCTGTATATGCAGGGTTGCAATG
GCCTTCATAACCGCTCAAGTTGCCTCTTTCTGCTCCCAGCATAGAAATCTCAGAATCGTT
GCCAGAATCAAAACGCCCAATACCAAGAATACCTGTCAAATCCTCATAAACATAAGGGTT
GGCCTCATGAATATTGATCTTTGAAAGTGGTACCTGTTCCAATTCTACTCCCCTCCGAAT
CCTAGATGCTTCCTGTGCAAACTGCAAAGCAAATTCCTCGCCAGTTTGCACAGAGTAATT
TGCAACACGCATTCCTCCATTTGGTTTACCAAAAATCAAGGGCCTCGGATTTGTAGGAAT
GAAGGCTGACTCATATGCTAACCCATGACCTGTTGGTAAAAATGCATCACTTGTTACAGG
CTGAGGTCTAAAGACAACCTGCCTGGAAACATTATATTCTTCTGCAGGTCTTTCCACTTT
CTCATCCATCTCAACAATGTCTGAAGGACAGAGAAAGGCTTGTCCTGTAATGGGCATAAC
CATGCCCTGCAAGCACAGAAGGAAGAATCATAGCCAACCTATAAGCAGCTCAAAACTATC
CCAAACCAAAACATTCACTCTATTTTCTATTTCTTCCCTCCAAAACATTTCAAGATAGAG
CCAAATATGTACAGGAAGCTCAAAATCCAGCGATCAAACTTTGATTAGACCTCATTAGAG
TACCCAAGATCATCTATAAGGAATATAATGCTCTCAGAAACCATAACATCAACTGTGCTC
CATGTTCCATTTTCCAAGCCATAAAAATGGTGATCCACCATTAGAAAAAATTCAAAACCA
GGGCACCTAGCACCTGTAAGCTATCACAGGGTCCCCAGCAAGGTTTTCTAGACAAAGCAT
AATGGCTCGGACAATTTTTTGCAATACCAACACTGCAAAAACCTGAAGGTTCAGAACTAC
AAATGTTTAGCGACAACAAAAGAAGCAATAAAAATCTATGAAAGATCCAATGTGATTAGT
AGATAGGTAATGTCAATTTTCAAAAATGATCTACAGAAGTTAATGAAATCAGTCAATACG
AATAAGAACAAAATGAGAGTGTGCGTGAGGAGCCTCCAAACTATATATCGATCACTACGG
CATTAGAATACAATACCTATTTGTAAAGTAAATAAGCTGTGGAGTAATCAATCCTATGTA
CTGCAACATGGTAACCATTAAGATATGATAGCATAAAACCACTGGCTGTTTGCATGGCGT
TTGTGTGAGCATGTTATATACCTAAGTATACATCATTAATTGCCAGTATTTGCTACAAAG
GCCTGACCTATCATCGCATCAGGGATATGACCTATCATCACATCAGGGATATGACCTATC
CTATGTGTCCCTTAAATCATATATATAACCCTATTCTATCTACTCATTTTTCTAATATTA
TATTCTATAATACATTTAATATGTAAATACATACATATTTATTATTACCTATATCTACCA
TGTATGTACGCGGTTGGTACATAATTGAGTGTCT
>Unigene0000245
TATGCTTTTAACTCCTCTACTTGCACAGGTTGTGAGTTCATTTTTTTACAATGAAACATA
AATTTTTGATTAAACCTGCTAGGGTAGCTTTGAATCAGAGTATATTAGATATGGCCAAAG
TGTCAACTGAAATAGAACTGTTCAACAGTGTAGCTAATTAGTAGCTCAAAACAAAATTAA
TGCAAATAGTCAACACTTTCTCTTATGTTATGCAGTTTTGAAAAATTTCTCGTTGTGATG
TTTTCACCATTTCTACCACATCAATGCTCTCCCTTTTTGGGTTCTCTCCACAGTCTGGCC
AAAGGAGAAGTACTCTACATATTTTGGTAGTAATGGAGATACACATACAAATACAATGCA
TGACTAATTCAATGAAAAAGAA
>Unigene0000246
AAACCCGAAGTAGTGTTTGACAAATCCACTTATATCCTAGAACTACTCCAAATGATGGGT
TATTGTGAAGCATCATTCAACAAATAACAAGATATGGGACATCATGTCACACCCTCGTGC
AAATTACCTATCAATAACCTCTCCTTCAAAATTGCCAAGCATTTTACAAAGCTAAAGATG
TAGGACATCTTGTCACACCTAGTACAGATTACCTAGCAGAAACCTCTCCTCCTAGAATGG
CAAACATGTCTTAAAGCTAAAGATTGGTATGAAGTTTCAAACATCGTCAAGCAATAATTA
AATCCCAGGTAGAGCAATAGTACTAGAAGAAATATTTTATACTATAGAAGTTGTTATGGG
AGATCTTGGCAAATACAAACTTCTATTGATTTTACTTTTTTCCATTGCTGGTCTCAAGAC
AGCTTCATAACTCTTAAGGCACTTGTTTTCAAATACTGAATTGAAAATAAGCCT
>Unigene0000247
AAAACATCTTGATTACTTGGATCATACAAGCAATGGAAACCTTGGAATGCCAAACAGAGT
TGTTCTTTAGAATGATACCCCACAAAATGCATCTCACATAGAGGCGAGAGCAGAAGTATT
TTCTGTAACTGCTGATTCATTTCCTTCAACCAAAGCCTAGCTTCCTGCATTCTCTTGGAC
ATCTCCATGTTATTCGAACACGAGTTCCTATTACAATGAAACCAGTGAGTTTGTCAGGCC
CAACATGGAATTTGAAAATTCTTTTCTCCTAATCAACATCATATCTGATTCGTTTGAAAT
TCGCAAAAGAAACAACTTTGGATAACATTGAGGTGGAGGATGATTTCAAAATATTATTAA
TGTTAT
>Unigene0000248
GAAAAAAGTTTTAAGGCGCATCTACTCGACCATGATCTAGTGGCAAGGTGGGCACTTAGC
ACAAAAGATCCTATCTCTAGTTTGTGACCACATTCCCTGAACTGACCTACAAAATATGGG
AGTACAAAACGATAGAATCAAGACTCGATGAGTCCTGGCACAAATCCAACCGAATCACAC
TCAGCCATGTCTTGAAAAAATTCGGCAGACTCACGAGTCCTGCATCTGGGTTTTGTAAGT
TTTTTCTTTTTTTTTAAACAGCAAAAATTCTTTGGCATAGATGGCTGATATTTTGGAATA
TGTATTTATGATTAACTTCCGTAAGAACCCACAAATTGTTTTTGTTCATTGCATGAAACC
TT
>Unigene0000249
GCAACAGGTACAGCTCTTCATTATGCCGTGCAAGCTGAAGATAGTGACGATGCTATGGCA
ACAGCAAAACTACTTTTGAAAAAAAGTGATTCCTCCTTCGAGGGGGATAAAACCCTTTTA
TTGTTTGCCTCATCTTAAGAATCAAGGCTTTGCTTAAGAATCATCTTAAACATGAGAGAA
TATCAGAAACAAAGAAATTTCCAAATTTGCTTCACGTGTCACCAAGCTTAGGGCAGTATA
GACATTTCAAGGGAACTTCTCAGCAGGGGCGGTAACGTTGCTCACATTCGCTTATAGAGT
TCCAAATGGAGAGAACGATTGCCGGAAGAAAAAGAGAAAAATGTCCAACACGGCCCTTGC
TATCTATAATGCTATCTAAGATTTCTGTTACGAGGATTAAATGACATTGCGATGGCAAAA
AGTAGATATCTGTTCTCGCCTTTGCACGCTGCCCAGAACAGGTCCATGATGGAAACACAA
GTTCTCCAAACAAACAGT
>Unigene0000250
TTTATTTTTTCTAAGTGATTTTCCCCTTTTGTTTACATTTTTTCTATTTTTAAGTTAATA
ATTTAGTATAAGTGCATATGGTATTTTATTTTATTTTATTTTGCACTTTATAATAAAATA
TTATAACTTAAGTCACCCTTATTTGCATCCCTTAGCCGTCGGGTAGACAAAATAGGCTAA
GGGTCTTCGACTAGGAAGGGGATATTACAGATACATTTGAGATGTGATCATTCTCTCTTG
ATTTCCCTGTTGTTGGAGGGGGATATTGTGGCTTTGTGGAATCTCTCATCAGGGTATTAT
ATGCCCCTAAATTGAACAAGCAGTGGAAAGTCAAGGGCCCTAAGGTAAGATGGCAAGGAC
ATTTTCAAACTATTTATAAAGCAAGAA
>Unigene0000251
CATCCTCTTACCCAAGCATTTAGCAACCAACAAACAACATTTACACTAACACATGAACAG
ATAAAAGGGGGATTCCCACTTACATCTGAATCATGTGCCCTACAGCCACCTTTGTGTACC
CAACATTAGGGTTTGCCCTACCGAATTGGACATTGGTTCCTTGGTGGTCAGGTAACTTAT
CGGCCCTTGTCTGCTCAAGGTCGGTCGCAACACATCCACCCCCCAATCTGCCAACTCGTG
AGGGCTTTTTAATAGAAAGGGGGTGCCATAGCCAGGAAATTCGCTACATACACGAAGCAT
GCAGTTCCAATCCTAAGTGAACGAATGCCTAACCAATATGATAGACACCATCCACTAAAC
TCCCCACCTAAAAGTAATGCGAGCAAGCCTTTCTCCTTTGTGTCCACAGGGGCAATGCAC
CACAACTCCAACATTATGTTTTGGAAACTAGCCTGCATTCTAGCATCACACAGGCTAGG
>Unigene0000252
AGTTTTGCTGCTCCATAAACGCCTGAATAGAGTTCCTAATGCTCCATTGTCGATGTCTCC
TCTTTGTAATGTAGTCTGAATTTGAAAGTGAAGTGAGATGACCGGGGAATAGCTATGTTG
ATCCCGGCTCCATAGAGTCGGAACATCTCGGACGAGTTGGATGTCGTTGTGTCATGCACC
CAGTGGCCCGGGCGGATTGGTCTGCCGTGTTATGATATGGGAACCGCAAACTGTGGTTCC
GGGGACGAAAAGGTCGGCATTCGTCTGAGATGATTCAGACATTGAGGTCGTTGTCAGTTG
ACACGTTGCTGGCATCTAGGAACTGGATGCGTTGAGTGAAGGCAAAGCCGCCTCGATGAA
GTAGACCTGACATCCCAAAAGGTAGAGTAGTCTAGTTCAGATACTTGTGGTCAATTGCCG
TCAGACGCCAGTGCTGCTCAAGGATGGTAGATTTACATGAATTCCGTAGGTGAGGTGGAT
TCATACAGCCGATGGTATAGCATTCGTGTTATTGCCTTCACGAGGATGAAGTACGTCTGA
AGAAGCTTGCAAATCCGCGGCTGCTTGAACCCTGGGAGGCGGTACTGTTGGTACTGTTGG
TGCTGTCCTGGCTTTCACTTCGTGGTGTCAGCTCTGGTCGAGCATGATAGACAAAGGTTG
ATGGTCGAGAGTCTGGACTTGGTGCACGGAGTCGTTGCTTCTTGGCAGCTTCGGGGTCAG
CAGGGTGGCATGGACAACCAACTGGGAAGCGGATTTCTCGAAGAGTAATGGTAGTGTATC
GTCTCTCTCGTTGAGCAGTGAAGGACATGTCTGAG
>Unigene0000253
GCGGCGAGAGGCGGAACCAACGTATGCATTCGGAACACCTCCGCGAGCGAAATCTTCACC
TCCATAACTCGGCACGGGGTCACGCATCTCTGCTGCGCGCCCATCGTGTTCAACATTATT
CTCAACGCCGACCCGCACGAGCGGCAACCGCTCCCCCGCCGGGTTCACGTCCTCACGGGC
GGCGCGCCGCCGCCTCCGACGGCGGTGTCCCTCGTGGAAGCAGCGGGATTCAACGTGACG
CACGCTTACGGCCTCACGGAAGCGACGGGTCCTGCGCTGGCCTGCGAATGGAAACGGGAA
TGGAACGGACTGTCCGCGTCCGAGCGCGGGTCGCTCAAAGGGCGTCAGGGAGTCGCCGTG
CTGAGCCTCGACGGCGTCGACGTAAAGCACCCGGAAACCATGTCGAGCGTGCGGCGTGAC
GGGGAAAGCATGGGGGAAATCATGGTGAGAGGCAGCAGTCTGATGAAGGGATATCTTCGC
GACACGAGCGGCACAGCGGATGCTTTTGCAGGCGGGTGGTTCCACACGGGAGACGTGGGC
GTCATCCATCCGGACGGGTACGTGGAGATCAAGGACCGTTCCAAGGACGTGATTATTTCC
GGCGGGGAGAACATCAGCAGCGTGGAGGTCGAAACCGTTCTGTACAGTCACCCTTTGGTG
ACTGAGGCCGCTGTGGTTGCAATGCCGCATCCTCACTGGGGCGA
>Unigene0000254
CAAAGAAACAATATATGGACAATTGTATTGGACACCCTTGCTCCTCTCGGGAACAAAACT
AATAGCGAATTACAGTCGTACTTATTATTATCTCCCAATCATAGGCGGGTGCCAATGCTC
CACCTCGGCCACGGGCTTACACAAAATACTATTTATCATTTCCGAAAAAATCAAAATCTT
TTGACACGGATCATTTTTTTGCTGCCTTCAGAAAAAAAGGTTAACCCGATCTCGCAGCCC
GTGTTGACAAAAACTAGAAACTATCTCTCTCCGATTAATTTGGATAAATATTATAATACT
CTGCTGCTATGCGTGTGATGTTTTTGTTAATGAATCTGAGCACCGCTAAAAGTCTGGCCA
AA
>Unigene0000255
CTCTACAAATAGTGAGGAGGGTTGCGAAGGAACGGCTTTGACAATGTCACGTCAAAAGAA
TGGTAAATGTAGACACATAAATTTGGTAATTTATAACTTGATAATGTCAGTATTGGTTTA
ACCTCTAAATCATGACTTGTGCACACATTTCAAGCTCAACTGTCGATTCTTAGCTTTATT
GCATAACTTGCTGCCCTCATTGCACTGCTCAACTTCTCACAAAACTACTTGCATCAATCC
ACAACAATCTATCACCTCCAAGTGTCGTGCTTAGTATTTTCCAATGCCTCACTCCTTTCC
CGTACAAGATTGTCAGACATGGACCAAACCATCCAACAAATCAGTCTAAAATTGGCGATT
TCATCACAAGCCATGCAACAATCACTTTATCAATTTGATATATTTCTATAGGTTAGTACT
TTCCTCATGGGTTGGTCTTAATGCAAAATTATACTTGCAAACCCCTATATGAGCAAATCA
AATGCACTCATTTACTCATTTGGAACTTTCAAGAGCACCACTAAAAAATATCATTCTTAA
AGCCCTCCAAGCTCTCCTAAATTACCCTAAAGCAATAACGCATTCTAGGAGCAACCCCCA
CAAAGGTCTGAAGCACTCCCAATCAGGTTCAAAAGCCTAACTTCCAAAGTTACAATCTTC
CAAAGCCAAGCCAAACACAAGCACATTAAGCCATTGCAAAACATTGTTAAAGTGCACATT
GCCAAAGATAGTTGCATCCATATAAATATTGCATATTTAGGTTGAGAACTACGTGTAGTT
TGAGGCCTCTTCAAAGTAGTGCTAATGTACTTGTGATGTATGGATTACAGTTCAACCCAA
TTACTAACTCTTTTGCAGTGCTTCCTACCCATGGTTAGGGTTTGAAGCTATTTCAGGTCA
AACAAAGGGTGTCACACAACAAAGCATACAACCGCCAAATGGTTTTGTATGTATATGATG
GTTTCATTACTGCTCATCCTACACTCCCGAAATCAGAAACGAAACATTTTCATATCACTA
CCAAGATTTTCACTATTTTTTCATTTCTAGAGCAACATAATACCTAGTGCATCTCTTTTC
TTGTGTCTTGTTTTATGTAGCACATAATTTGATCATTCTATCTTGCA
>Unigene0000256
GTTGGTGTCCTCAAACAGATGGACAATATAGTCCTCAGCTGCCTCTTGCAAAGCTACTAA
AGCTTCGGCAGTCCACCGATTCACTTCAAGGGTATAATGCGCAGCTACTTCCCTCACAGT
TCTAGCAAATGGAAGAGCCGGGATAAGCAGCTCAAAGCTCTTCTGATAACGTCTGATCTC
TCTAAGAGCAACAGTTCCTGGTTTATACCGATGAGGCTTCCTCGGAGTCTGCTGTGGTGC
TGCAGTGGCACTCCTTGGACTCTGTCGCGGTGTTGCAGTTGCGCGTAGACCCTCACCAGA
TTGCCTTTCAGATGCCCTCCGATTGCCCCCTGCACCAGCACTGGAAGATTCAACAGCAGA
AGTAGAAGCGCCACCAGTACCGGTTCTCTTCTTTGGAACTGTTTTCTTCTGCCTAGCCAT
TTTCGGATATCTCAGTGGGTTTCAAATTCCCCTGCCCCTGCCCCTTCTCTCAATTCTCAT
ACTTAAAAAACAATGTGTCGATTTGGCACAAAATTCAGCTTTTGAGCAAACTAACTAGGG
AATAAGACCAGTTCGTAGGTAGGCAAAAATATTGTTGTTCCCAAATAGTACTCTGAAACA
TGCCTCACTTTCAGAGATTTAATGGTTCAAATTTTTGCGCAGCAACGGTAATAACTTTGT
CACGTCTCTCAATTTCTCAGTTCAAATTGTCTTCTAGCAGCCGAGTGAGGCTCTTCAACG
GTAAACTTTATAATATAAACTTGCAGTTCACAT
>Unigene0000257
TCCCTCTCCAAACTACCGTTGCCCTACTCTCCCTAACCGCGGCCATTTCCATAAACCGTC
GTCCCCTTCTCATCGTCCCTCGGATGGGATAAAAAAAAATGTTTCCTCCTGCAATAGGAA
ACAAATAAAAAGTTTTATATATCAAAAACAAACCAATTCAAAAGAAGGTAAATTGATTTA
CCCGAACCCGACACTCTGTGTTCAAAACAAAAAAACAAAGAGTAAAATACACATGAAACC
CTGCACAAATCAATCTCCCGATCTATAATAACTACACAAAAACACAGATATAAAATTATA
ATAATAGAAAGAGAGGGTTTGATTCTCTCTCATATTCCATTAAAATAGTATGGAGCATCC
TTTAGGATCCCACGGCTTTCCCCAAATTTGCTCCTTCTTGTAACCTATAAACAAGAAAAA
GGAGAGG
>Unigene0000258
GTGTAAGCATAAGAATCTAAGACAGAGATTGTTCGATAGAATTGTCTTCAACTTCCCTCG
TGCGGGCTACTATAGGAATGAAAAGGACGAGGCCATTATCAAAAAACACCGTGATTTGGT
GAAAATGTTCTTCAAGAATGCAAGAAATATGCTTAGCAGAACAGGAGAAATCCATGTTAC
CCACAAAGTAAAAGACCCTTATAATCAGTGGCAAGTGGTGGAAGAAGCTGGAAAATGTGG
ATTGTTTTTGAAAGAATCAGTTGATTTTAACAAGGCAGATTATCCTGGCTACACAAATAG
AAGAGGAGCTGAACCTATAGTTGGAGGGACTTTCTTTTTAGGAGGGTGTCGGACTTATAA
GTTCATCTTAAGGGAATCAATGACCGCACCAATTATATCGCCGAAAAATTCTAAGGAATC
TCTTCCAGAAATCCTACAGGCTATGTGGGAGCTTGAACCTGATAGGAAAAACAGAGAGCA
GCTGAAACTGCAAAAGCCAATATGGAAAGAGATGAATTTGAAAGGCAAAGAAATGAAGCC
ATCCATCAAAGGGATGAAGCTCGGAGAGAAAAGGAAATTATCACAATACAATTAGCTGGA
GCTATGAGATTGAAAGAAGATGCAGTTGAGCAAAGAGCTGTGAGCATTTTGGAGCTCACA
TTTGAAAGGGAAGCAAGAAAGGCTGCTGAAACTGCAAAAGAAAATATGGATGACTTACAT
AACCACTACAAGAGGTTAGTATTTAATTTACATGGAGATCATGCCCTTTGTCAAATAGAA
GAAGCTTACAGTGAAAAAGAAAAAATTGCCAAACAATTAGATGAGGCTTTGAGATTGAAA
GAGGAAGTAACGAAGGAGAAGGAAAAGATTCTGAGGGAGCAAATTGACCTTGCCAATCAA
AAGGATGAAATCTACAGAGACAAAAAAAAGATTGCCGAAGGCCTAGATGAAGCTTTGAGA
TTGAAAGAGGAAGCAATTAAAGAAAGGGAAAAGATTCTGAGGGATCAAAATGACCTTTCC
AACCATAAGAATGAAGTTTACTGGGAAAAAGGAAAGATTGCCGCCAAGCTAGATGAAGTT
TTGAGATTGAAAGAAGAAGTGTCGAAGGAGATGCAAAGGATTCAGATGGCAAAAGAAGAG
ATTGCCAAATGGGAAGAAGAGGTTTCGAGATTGAAAGAGGAAGCAAATAAACAAGGGAAA
AGATTCGATTCGGGACTATTGTGGGGTACTGTGGAGATTATTTTTGGCTTGATAAGGCGC
CTGTAGAAACCGGTGAAAAAGAATGAGTTGTTCTGATAGCAAACTTTACACAGTGTGCAG
TTTGTATATTTCATGTTATTTTGCCAATGACATATTCTCACCCTAACACAGTGGGCATTT
TAGGAAGGTAATTTAAGTATGAATTTTGGTTGTTGAGTTGGTGAGGCTAGGGGGGATGAA
ACACCATTACTTCTCAGTCTTTCCTACTTGGAATTACAACACTATGCAGGCTACCAGGAT
GACACGAGGTTTTCTTTCATCTTTCAGCTTATACCAGTTTCTTTCATGTCATTTCCTTGT
TTTTGAATGCTTAATT
>Unigene0000259
ACACACTCTATATTCTCCAACAATGTTCCATATTAGGAACATGACAGTAACATCATGGTC
ACAAGAGAGGGTGGAACCCTAAAATGATACCTTGTGTCCAGTGGTTAAGGGTGTGCTGCT
AATCAGAACTTGTCTTCAAAAGAAGCTTTTTATGCTAGTTAGCCAGCCCTACCACATAAC
ATATCATATCAGGGTAGAGTTCTTCTAGATTCACACACACGTGGGCGCGCGCACATACAC
GCACACACATGCACCCACACGCACGCACACGAGCACACACAAGTATTATCCTCAGCCATC
ATATTCACAATTTTATGTGGCTATTGCTCGAACACTGGATTGTAAGGCTGGTCATTATTG
TA
>Unigene0000260
ATCTTCACACATTCTAGGAAAATTCAAGAGAGGCATTACCATACGTTTCTGACCATTTGA
CTATATATGGGAAAGCTCTGTTTTTGAAGTCGTGATGAATGGAAGGCATGTCTGTGAGCA
ACTGATGCTGTACAGTGTTTGCAATGTCCTGAAGATTGCCAATCATGAAGCGAGGGGAAG
GACCTTTGAAGCCCTCTTTTTTCAGGGCTCTGTAAATCATCCATGGCCTCCACAAGTATT
TTATAAAAAAATGTACAAGGAATGGCCATATTCCCAAAGAAAACACAAGCAGGAGAGAAT
TAACACTTCCATTGGACAAATCCATGGCTGTAATGACAGATGACGGAATAAAACTCAGA
>Unigene0000261
TCTGTATGGTCTGGAGAAGATCAGAGTTGATGGATGTGCGAAGCTAAATTGTCTTGAAAT
CAATAGGTGTAAAAAATTGAGAGAGTTGGTGATTAATCAATGTCACAATCTTAGCAGGTT
ATGCGGTCTTGAGGATCTGTATGGTCTGGAGAAGATCAGAGTTGATGGATGTGCGAAGCT
AAATTGTCTTGAAATCAATAGGTGTAAAAAATTGAGAGAGTTGGTGATTAATCAATGTCA
CAATCTTAGCAGGTTATG
>Unigene0000262
TACAATTACCAGTGCTCCTAAGAAAATTTCTTGTCTATGGCATTCACTTGTGCAGTTGGG
GATGTGATATGACCTAGATCATTCCCGCATCTACCCAAAGACCAGCTTATTCAGATACCA
ATAGGTCTGGAGGACAACACTCTAGATGCGGATCTATATATGTTGTGTATGAATGTAGAA
GCGATAATGTTGAGAGAGACAAGATAGAGAAAATAATAGAACTGGGACAAACATTATATT
AATTTGTGTGTTTCGTACATTGCATACTCTCGAAGGAGATGTATAGCTGCCTATTTTCTG
CTGTTTGCTTGCAATCTAATGCTACAAATGTGTATACATATATTACAAATCCACAAGGGC
ATAAAGAACTGTTAGGGAAGTTGAATTGTTTGGGCTTCCACACATGACTCTTCGTCTTCC
GACCATTATGTAGCTTGGCTTCCAAGTGCTCAGTATGTTGTCAGATGCCCTAGCATAACA
CGAGCACCAAAAGTTGCATTGTGTAGCATGATTATAAAGTGTTGTGAGGTGCCGTTAGTG
CTGCCTAGTGTTGCAAAGATGATGCGAGCATCATAAGATTCTCAAAAAATTGGCAAGGGT
CGTTTCTCAGTGAAAGGGGGCACTTCCCCTCAATACCACAAGGGCTAAGCCCTTGACACA
CATTTTGTGCCTATCAGGTGTAGTGTCTAAGGTTGTCTTTTGAATTGTGCGGCATGTTCC
CTAGCACTACACAGGAGGCACATGATGCAAGGGGGTGCAAAGTGATGCATATGTTGTATG
GCATGTTCCATGGCATTGCGCATGATGCAAGGAGCTTATGAGGTGATGCACAAGTGACCA
AGGCACTTGAGGTAAGAGAACAGGGTTGTGCGGTTGCACACAGATCATTCACCTTCACCC
TTTCTTGGGAAGCAATCATCCCGATTATGTTTAAAGTCTAGGAAGCAAGTGCGGAAGCTT
GGCTTCTAGTTGCATATTGGTAAACTACTTGCATTTTTATCATGTTAGCTTGCCATGACA
GCTTTGCATACTAGCATAGAAAAATATCAGGTGTACATGGTTTCAACAACCCAATATGTT
TCTACCAATGGAGGTTGTGCATGGTTGGCAAGTCTAGTTGCTTGATGATTGCTTTAAAGA
TGGATTTCTTCATACTACTGCCATCAAACAA
>Unigene0000263
TGTTATCAATAGCAAAATCAATACAGCCACACATAATTCCCATGGAACATTTAATTATAA
TTGGACTGGAACATTTCCTCTATACATCCATATTCACTATAATATTGATGACTGAATTTG
TTTAACATCAGCTGCACCCATGAAGGCCATTCATCATTTTGGCAGTTCCAGTGCTCCATC
ATTTGCTTACCTGCATGAGCATAATCACAGCAATGCTCTATATAAACCCAACAATGCCAA
CATTTGTTTCTTCAGACCGACCAAGTCCCCCAGTGCTAATGTCAGAATTGTGTGCAAAGC
AATTACAAATTTGGAGGTGGAGGTAAAAGAAGGAAGCAGCTGGTCTATACAAGTGGAAGA
GCTCAAGAAAAAAGACGATAGTCAGCAGGCACCAATTAAAGAACGATATAGAGAAGAAGA
GGAAGAAAGCATCTCCGTAATACCCGTGCCAAGGCAACGATACATACCCATTTCTAAAAC
AGACCTCCTCAATTCTCTTCTCTCACTCTTCAGCAACGAAAAGGATGCTCAGGATTTTAT
GACTATAACCTCGTGTGTGGAGTCCATTCTTCATGCTGAACATAAAAGCGTTCTTGAAGA
GATGCGCCTTGATTACAATCTCACTCGTGCATACATGGAGAACGGGGGTCAAGATTTTGA
GGATGATGTTCATGGTTCATCTTCAAGCCTAGCAAAACAACATATGGCCTGCAATCAAAA
GAATGAAATTGAATATTTGCTTAAAAAGGAAAAAACATATGCCTGGCCTCAAAATGAAAT
AAATCAATGGAAGAAATCCAATACATCAGGAAAAGATGATCTTCATATTCCAATTGGAGA
TGTGAGAGTTAATTTTGCAACACGATTTCAGCGGAACTTCTTGCAACTTTTACGAAATGC
TGAATTTCAAGAATTATCAACCCAAGATTTACAATTGACATCAGCCTTGGACACTGATAA
CGTGTTAACTCTACCTATCGATATAGATTGGAAGCGTGTATCTTCATCAAATCCAATAAT
TTTCAAACGGGGCTACACTACAGAAAGGCAAGAAGGTTTGCTTATTGGAGAAAAGTTCGA
TTATTTGCAATCTAGACTCCTGCAAAAAATATTAAGTAGCTTGTCACAACCTCTTTTGAA
GACTAGCACATGGATATATGAGAAATGGAAAAGTCCTGGAGAAAATGAGCAAGCAAATAC
ATGGATTGAAGAAATTAAGATTTGGTTGAAGGAACCACTGTGGCCAAGCAGGGGGAAGCA
ATCAAGAAGTCTTTACCAGAATGGCAACCAGCCACAAGAAAATTATACCTCAAAGGTGAA
AGTTGAAAATGAATTACCAATTTGTCTTGCTGCACAACAAGCAGTTCCCCGCTATGAAAG
TATATTATCTTCTGTTGGTTCTCGTGGGAAGCTCTTAAGAAAGCTTCTTATTTGGATGGG
CCTTCTTCCATCAGAAACAGCAGCATCTGTCATCCTTGACAGTGACAGTTTGCCTTCAGA
CCCATATTTAAGGCCAAATTTCTTGTCAAGGGTCTCACTCAAGGATATCTGGAAACCTGC
AACTCAGGAAATTTGTGGAAATGATATCTGGAGACAACTCCAGGCAGCATTTTCAGTACT
CTTTTCAAGATCAACTTTGCAGGAGCCAGCATTCAAAGAATTGGTTTTACTGTACACTAC
AGCAATTGACCTGAAAGAGAATGAAAAGCAATTTGATTTTCCCACCCTACAGTTGAAAAT
ATACAAAAGGATCCCTCTACCAGATCTTAAAGTGATCTTTCCAAACAAGAAACTCTCTTT
TCGAATTCTTGATACAGTACGTTTAGACATTGCAACTATATTGGGGCTACTGGCATATTT
GGTAAATTACAGATTTGAAGACTTTTTGAGCTCCCCATCAGCATTCATGCTTGATGTGAT
TGCAACGGGTGCACTTATCATTTATGTAACAAGAGTGGTTCTTGGATACAAACAAACATG
GGACCGATACCAACTTCTTGTTAACAGGACACTCTATGAAAAAACTTTAGCCAGTGGTTT
TGGTACAGCTCATTTCCTCGTGGATGCCTCTGAACAACAAGAATTCAAAGAAGCTATTTT
GGCTTATGCGTTTCTTCTTCAAGCAGAGAGTAGTAAGGTGGAGACCAGTCAGAAAAGAAT
TGCTGACCTTTGTGAGCGCTTCGTTTTCAGTAAATTTAAGGAGCAGATTGAGATGCCCAT
TGATAAGGCGATCGAGGTTCTACGTAGGCTAGGACTTGTGACTGAAGACTTGAGATTTGA
GGAGATAGAGACTAGTTCAATGGTGCGTAGAATAAAGGTTGTCCCATTCACTAAATCTTA
TGAGCTCTTGAAAGAGAGATGGGGGGAACTGCTTCATCAATATTAGTTATACATCAAATT
GAAAGCCAATTTTGGGAAATTTCATCCTCGTCTATATTTACCAAAGTGCAGTACAGGCTC
TTGCTTGGAAAATGATTTCTACTTCGATCCTTGTATTGCATTGTATACAAGCATGAGTGT
ATGAATGTAATTATGTGTGCTGAATTCTTGAGCAAGACATTTGCAATTCTATATTCCTAT
TGTTGTATTATAAGTGAGATTCAAGCAATTTTTGTTTTTCTTCTATATCAATTTGGTTAA
AAAATGATTTCTGAAAAAACGATATCATGGAAGCTATATAGATTCTACAACAGAAGAGTT
CAATTACAAAACCGGACATTGCTAATGAGAACATTGTTTGACATTCTTAGCACCTGATCC
AAAATAATAGCAACAAAGCCTATCAAGAATCCCTGATTCTATGTTGACACCACACAGTTA
TATCATCATTCCACGCATTAAAACATATGCTAAT
>Unigene0000264
GATCAATAAATGGTGTGCACAATAGTTGAATGGTTGTATCGAAGGAGTACTTATAAATCG
CAAATTTTTCACTACTTAGCAATTTTTTGTAAGAACTTCATCTCGAATTTAAGTGGGATA
TGCATAACACTCACATATGTCATGCAGAAGGATAAAAAGAAGTTTGCATGTACCGCGGAA
GCAGAACGGAGTTTCCGACAATTGAAAAAGAATGTAATTAAATAGCCTATGTTAGCATTA
CCGTGTTTTGGTAAAGTTTTACAAGTAGATTGTGATGCTAGTGGCACAAAAATAAGAGCA
ACATTGAACCAAGAAGGCCTATCATATTTTTTAGTGAGAATCACAATGATGGAAAGCGCA
AATATTCAATGTTTGATAAGAAGTTCTAAACAATATTTCAAGAACTCAAGACTGTCTTTT
TCCTAAGGAATTTCTTTT
>Unigene0000265
CCTTATCGACATTTCAGTGTGGAGAACTTGCGGGCATCCCTTGGGAAAATTGGAATTAGT
GCTAGGGCAATTGATGATATCATGGTCAAAGTTCGTGATCGTCACTATCAGCTGGCATGC
ACAATGACTTTTGAAGCTGTTCATGCATGTTCATGTGATACGGGGATCAATCATCCAAAC
CAATACTTCAAAGAGAGTCAAAAAGTTTTACAAGCAAAGAATCCAGTATCTGAGTCAGGA
GAATCTCCATCAACTCCAGTACGAAAAAGTTGACAAGAGATTGTTCCTTCCCTGTTTTTA
AATTGCAAAGTTATGAGGTGATTCTGTTGCAGAGGGTCATTTTTATCTGAAGGATACAGC
ACCCTGCTAGAAAGACGACAGATCAGGAGAAGCATCAAAGCAAATGCTATGTTCCTCCTA
TCTTTCGATGAATTGGTATTGCTATCGCTATCATATCTCATGTGACCTGCCTAGGCAGGT
TTCCCATATTCAAAGCTCTTCATTCAAGATACGTTGCTGCCATTACTGTTTGCTATTGAG
GCCTACATTCTGGTAGCTCCTTGTTATCATACACATGTTCCCTTTTCTTAATAGTTATTA
GAAGTCTTAATCTAGTATATATGGATGTGTAGTTTCTACCATGTAGCCTTCTTGATGTTG
TCTATTCAAATTTGAAGGGTCTTCTTGCCCGG
>Unigene0000266
ATCAAAAATAATTTTTCCATCGTATCACATTATGAGACATGCATATAATTGCACAAAAGT
TTTTGAATTTTAAAAGGAAATTCAAAATTCAATGAAATTATTAAACCTTTGTTTGAGAGG
CGTTGAGATGATCCAATGGCTGCACCCACTTGGAGATCCAAGGAGCATGTAAATGGCAGT
CAAAGCCTGAAGGAGGGTTCCACTGATGGTTGTGGAATACAGTAGAGCAAGTCACAGAAC
CCCGGCCAAGGAAGCTGCCAAATATCACGGGACAGTTAAGTGGAGGCAGTGCAGTTCAAC
CGGTGGTGATCAGCCAGGTAGATATGAAGATAGAACCCAACAGGAAGAAGACAACACAGA
CTGTGAGAGGACTGTACAAGGCAACAATGCACATTTCCAATGCCGA
>Unigene0000267
GAAGCTCTTGGTCTCTTTTACTGTTTTACATGCTCTAACACTCTCTTGCCAGCTGTATGC
TACTGATTCAGTCTCTACAAGCCATCCTACAATTTTCCACTCTTGTGCACATACCCCAAT
CAGAGATCTATTTGATATGATCCTGATTTGTGGTTTTGCATAGGATTGCTCTCACTATTG
CATTCCTGAAGACTACATCTACCTCCCCTGCTCTCTCTCTGGGTTGTTCAACAAATCGAC
AGAAAGGGGCTGCCTCAATGATCCTCCAGCATTCAGTACAGAGTGCAAATCCTTACCCTC
TCTTCTTATCGATCTGTGGTGCTTAGATTACAGGTGATTACAGGTTATGTAGGTCTG
>Unigene0000268
AAACATCCAAATAGAGAGTTTGAACTAGGTACGCTTCAAGCGGTAACGAAAGGCCAAGGG
AGTCCGTGTGTGGATTTGAACTCCACGCCCATCCTCCTCCTTTTCTGAACGTTCTTTGAC
CTTCTGCAGGTTTAAGGGGGTTTAACTCTTCATCGGGCTTCAGGGTTTAAGGATTTTATA
CTAGGGTTTTCGCAGAAAATGACAAGCGGAATGCTCAGAAATATTATTATTAGAGCTCTT
ACGCAAAGAAACAAGAGCAATCCTCCATGGAGAATTCAGCCATGGCGGTCACTAAACACC
CCAGCGGCAGCAGCAGTTGCAGAAGAAATTCGAACCCGAGAAGAAACTCCAATCCTAGAT
AAAATTTATACTCCAGACGAACGGTTTCTAAGATACAACTCACCCGAGCCCAAATTGGTA
GATCACACGGCAGTCCTTTCGTGCCCTTTGACGCGCATAACGACACTGCAGAACGGCCTG
CGGGTCGCCACAGAGTCGGACCTCGGTGCCAGGACGGCCACTGTTGGCGTGTGGATCGAC
GCAGGCAGCCGCTTTGAAACCCCTGAAACCAACGGCACGGCACACTTTCTTGAGCACATG
ATATTTAAAGGCACTGCAAAAAGGTCTGTCTTGGCTCTTGAAGAGGAAATTGAGAATATG
GGCGGGCACTTGAATGCCTACACTTCGAGGGAGCAGACTACTTACTTTGCCAAGGTTATG
AAGGAGGATGTCAATAATGCGCTTGATATCTTGGCCGATATTTTGCAGAATTCTTGCTTT
CACGAGAAGGCTATTCGGCGAGAGCGCCAAGTTATTCTCAGAGAGATGGAAGAGGTGGAG
GGTCAAACTGAAGAGGTAATTTTTGATCATCTGCATGCGGCAGCATTCTTTCAATCTCCA
CTAGGGAGAACTATCTTGGGACCCGCCGAAAACATTAGAACTATATCAAGAAACAATTTA
CACCAGTATATTTCTACTCATTATTCTGGTCCTAGAATGGTTATATCTGCAGCTGGTGCC
ATTAAACATGAAGAAATTGTAGATCAAGTTAAAAGATTGTTTACTAATCTCTCCACTGAT
CCTACGACCGTAAGACAGTTGGTGGAGAGAGAACCAGCAGTCTTCACTGGATATGAGGAT
CGTGTGGTAAATGATGATATGCCTTTGGCACATGTTGCGGTAGCTTTTAAGGGAGCTTCA
TGGACAGATCCAGATTCAATTGCATTGATGGTGCTGCAAACTTTGCTTGGGGGCTGGAAA
GCGGGTGCTGGGGCTGGTGCAAACTTAGGGTCAGAACTTGCTCGGAAGGTTGCTGCAAAT
GACCTAGCAGAGAGTATAATGTCGTTCAACACAAATTATAATGATACCGGCCTTTTTGGT
ATCTATGCTGTAGCGAAGCCAGAATGCTTGGAGGATTTATCATACACAATGATGAATGAG
CTGAGTAGATTGACACAAGATGTTTCGGAAGTTGATGTAATTCGAGCTTGCAATCAGTTA
AAATCATGCTTGGTAATTCACCTTGATGGCACTAGTCCTGTTGCAGAAGATATTGGCCGT
CAGTTGCTTACCTATGGCCGAAGGATCCCACTTGCAGAATTTTTTGCTAGAATAGATGCT
GTTGATGTTGATACTGTCAAGAGAGTAGCAAATCATTACATATTTGATAGGGATGTTGCC
ATTTCAGGGATTGGACCCATTCAGCGTCTTCCTGATTATACATGGTTCCGTAGTCGCACG
TCACTTGGTTTCCAGAATTGAATCTTCATTCATCACAGGGAAAATATTTGCTATTGTTTG
TGCACACCTTCATCCCGGATTTTGCCATTTTGGGTAAACAGCTTGGAATGTTGAAGTCCA
CAGAAATTCCAGATTTGATTCTTATATGGGGTATGGCAAAATAATTGCCATTTTTGTAAT
TTGTACTTTATGTATTCAATCTTTACATATTTTAATTTAATGGAAGGGTTTTCAGATGTT
TACATTGTATGGTTAATATTCCCTTTGAATTTTTATGAGGGCAGAAGATTCCTAGTACCT
CACATTGTTGAAAATCTATATAATG
>Unigene0000269
ACTGTCACACAAACCCAATACAAATACTCATTTTCTTCCTCAATCTCACGTATACATTGT
AGAGTCCAGACTATTAATCACACAAACAAAAAAATCAAATTCAAAAACATTGAAGTGGCA
TCCACTCATTGTTTCAGGAGAGTAAAACTCTATAACTGAATTGACGAGTGTTTTCAATAA
AACAAGAACCCTTCGTATATTATTCAGTAAGGTGACTGCTAAACAAATCCAAACCTGCCC
TCTCCCTCCATCCCCACACACTATAGACCATAATTACATAAATCACAAAATTGTCACTCA
AACATAATAGTTTGATGTTCAAAAACATTAAAGCACAGCCCAAGGGGAGGATGTCTATAA
CCCAAATCAAAATAATTGCACCCCAGCTAAGAACACTTCACACCGGCTTCAGTAATAGTA
AAACATGCTTCAAAAAACAAAAATTATAAATATAATGTAAAATTTGCAAGGGCAAAAAAA
TCCTACACCTCAACTGAAAATATTTGGCACTCAGAAAAAAAAAACAATTCCAATCAGGTA
AAATCAAAACCCAGCTCAGAGAACAAAATAGTATATACATTGTAAACCAGCATCGGCCCG
TGACTGCAGAGAAAAAAAATTATGAACCAATTCAAAAAAGCTATGACTCGGTATCCAGTT
CAACAAAAACAAATTCACAGAGCAAATAGCCGACCGATTTTTCAGGAGAAAAAAGCCCAT
GATGGAACTTAAAAAAACTATAGCCCAGAAGAGAGCACTCTGCACTCAATTCAATAAGAG
AAAAACCCAATTCAGAAAACCAATATAGAAAGTAAATAGAAACAACCCATAGAACTGAAA
TTCGTTCAATCCGTGACAAGAAAATCGTGAACACAATTCCACAAAACAAAACCCAATCCA
AAAAACCATAAACAGAGTAAAATAATGTCCATCCATTATTCAGAGTAAAATAACATCCAT
TCACTAGTTTTTGAGAACTAAAATAAGCTTGTAACAGATTTAGAATGTTGCAACCAAGAC
TACAAAACTTATACCCAGTTCAGTATCCGTAA
>Unigene0000270
GTTCTAAATAAAACATATGGCCAAATTTTAACTCACGTGCATGCCTACATATAAAAATAT
CATATCTTTAATATTCTAAGAAAATATTAAACCGCAATTTTCAACCCTTAGCTGAATGAA
TACGGCTACTAAAAACTGTCAAAAATGTTGGAAATTGGTTTGAATGAGTTTTGATATGCT
AGAACTTATCAAGCTATCCATTTTCAAAGAAAAAGTTCTCAATTGGATTTCCGTATCAAA
TAGTGTATCCTCTCCAAGGTAGGATGTGGGGTAGGCTCCCACATCGCATAGTTATGTAGA
AGCATTAGTTGAAGTATATTTTTATGTTTTCATGGTAATTGTGATTTGTGACATTTATTT
TGCATCATTTCAATTCTAATCCCGCATCTCGACCGGAGCTGGTCATGTAATCACCCCTTC
AAATAGAGTTTCGGATTCTAGATATGGTGCCCCGGTGGAGGCCATATCTATATATAGGGG
AAGAGTTCCTCTCCCATCCGGCAGTCATATTATTCTGATGCTTCTTCGCTCCTATCAGTC
ATTCGGGCCCCCTTCCCATTGATTGTATCAATGGTAAGTGTGGAGAGGGAGAAACTTGCG
AGTACAGTATGGGGTGGAGGTATTCCCATACGGATTTCAGTGATGATTTATAGTTCTATG
GGGACGACGATGTTTCATTGCTGCACCAAGGCATTCATTAACTTCTTAGTATTTTTTACA
TTTTAGAATATATTTTATAAATTGGTGTGATAAAGTATTTTACTCATCTCAACAAAAAAA
GGTCTAGTGTAAGAAATGTAGGGTTAAAGTGTGTTTTAAATTTTTGGTCAGAAATACATT
TGTATTTATATTGATGGCATAACAATTTATACATTTTGCATGCAATTGGATTATTTGGCA
CAAGATCAAGAGACTTCAAACAATTATCTCACATCACTATTAGAAATTGGTGTAGAATGA
ATCAATTTTTTGTACGCAATATCACATAATAACTTTTCAAGGATTATGTTAACACTAGAG
GTTCCTCTCAGTAGTGTCTATCTATCTTTGAACACAAAAATATGTTATTTGAGTTCATTT
GAACAATTGTTGAAGGGTTCACATGGAAGGGACATACAAAGTCATACACACAAGGACGAG
GCATGTGCATTATCTTAAGAAAAGCAAGAATTCAATTTCATTTATTCTTCATTGCATAAG
GAAGGAGATGATGAAGATACATATATAGTCCATATTTGTAACTATTGAGATGACTTGTAC
TCATCAAGTTTTGTTATAATTATCAATACATTAAGAAACATTTGGATCTTATCTTTCATA
GAGTACTATGTCACAATGAATTAGGAAGGAGCAATAATTAAGTGGTTCTTAGATATATAA
GAACCTCCATTATGCCCCCCAAAAAATGGAATTCCATTCATTTATAGCTTGGTATTGATT
CTAGGATAT
>Unigene0000271
GTTTTAGATTTGATCTTTGACATCCTGCTAAGGGTGGATTAGCCTTTGAGCCCCGAGGCT
CACCATCTCAAAAAACTCTGCTTGGTGGTTGTGGCATGTTTTTCAGGTCACCATTTTCTC
ATTTCCAGAAAGAGCGGTGTGATGTTACTTTTGAAAGCTTCAGGGTGTAGTATTATGGAT
TTTTAAAAAAAATCAACAACTTAGTGACTCAGATATTGTCATAAGCTCCTTTTGCATTCT
GCCTTCTGATATGAGATCCTGCTTGGAGATTAACGATAATTTAGGTAGCAATTATAACTT
TAGAGACCCTGGCAAATCTTTTTCAATGTTGAATTATAAGTTTCTTCTGTTTGGGTATAA
TCTAAAAACAGTTTTCCAATTTCCTTAAGATTTTATGTGTTTTAATCTCGGGGGCGGGGA
GACAAAGAGACGAGGTTTCTAGGATGGCTAAAAATTTCCCAAATTTTAGGGACAGCAGGG
GTACGGCTATTAAACTAATATTAAAATTAATATTTTAACTTTATTCAATGAAATTT
>Unigene0000272
CGGTCAGAGTCTGTTGCAAAGCCCGATCTGCGGCCATCTTAAGAAGAGGCGCTAAATTGG
GATTGCATGCCAGAAGTCGGCTGAGGAGCTTCAAACGAAGCACCGCTGGTTGTGTCGATG
TTGAAGGCATCGAAATCAAAATATGGATCAACGGGAAATTGTTCTGGACAATGGATTCCA
ATTGATGTGAGGTCGTTGCCAATGTCTGTTCCAAAATTTGGAAGAGTCGAGACATCGGCG
AGGGCATTGAATGAGAAGAGGTAGTCCAAGTCATTAGGTACTGGAT
>Unigene0000273
GTATTCCGTACCGACATCCTGAACCCTCGAACCCGCATCCATTGGTTATGTTCAAGCTCT
CTTTCGCTGGCACGTACAGCTGCAACGGCAGGATAATCTCGCAATCATCGGACGAATTTG
CCCAGATCCGCATAACCAACAAGCTCGCCGCACAGTGGACCGGCGATTTTCGAGCTTGCG
TCAATGTCAACAAGGTCACCTTCCTTGACAACGGCAAGCAACTCGTTGCTCAGCATTTCT
CGGGGCCCGTACTGGTCGGTGACAGGAAATGCTGTTACACAACGATACACGTATTCAACC
TAATACTCGGCGATCCCGTCTTAGACCGTCGTAGCACCAAGTTGCTGGAGGGTTGCTCCG
AGGCAGGAGGAAAGGCCTGTCCCGCTCAGAAATA
>Unigene0000274
CCTTAGCAGATCATCCAATATTATCTCTCCTAAAAAATTCATCGTCTTTATCAGACATCG
CCATAACCGCCCATCACACATCCTAACTCCCTCGCTCAAATAGATCCTAATCATACATGA
TATATCCCACAATCCCATGTATTAAAACGCCTCATTGTCGTATAATAATGATATTTTCCC
AAATCCGTTCCATGCCTATCTTGTAGGAGTATTCTCGTGTACGTTATGTATGTACAGTTA
CTAACACCAGAGAAAAATCGTTTCGGGTGCCGTAAAATATTGTGTGCACTTTGAGAAAGT
CTTGCACCTGACTCATCTCAAAACATTGCTCTTCCGGTAGAACAATGGCTCGAGATCTCT
TCTCCCTCCATGCGAAGTTGAATTATTGTTCTTGGATAAGAAACTCTTTATCGCGAACCA
GATGAACTGCTGCTGCTGCTGCTATCCATGGAAGTGCTGGCTTCGTGACCAGTTCTCAAA
GTAGCGTGTGAGTTTGAACCCATAGAGTTGGCACTTCTTCGGCGTGCGGATTTGTCGGCA
GCTTCCATTTGTTTTCTGGTGTGCTCGTGCATGGATCTGGCGTAGTCAAACAGAGAGTGT
GTGTCTGGAGAACTTTCATGTTCTTCGTGGGAGATGTATCCGTTGGAAGGAAATGAGGCT
GTTGAGGAAGACATTTTGAGTGAAAATAGATAATTTGAAGTTGGAAACTATGACTTTGGA
GTTCTGAGTTGTTTGATGGTATTGGAGGGTTTGTAGTAGTTGTTGTTATTGAGCGTTTGG
TTGATTGTTCTGATTGTGTGTAGAGTTGAAG
>Unigene0000275
GTTAATTGTCCCTAGAATTTAGGAGCTTATTTGCTAAAATTAGACTACCTCTGCCAGCTA
TCTTTAACTAGTCAACTCAAACAAGTGTCATTACTCGTTACTATTTTTTAGTTTAATCAG
CTCCCAGAATATCTCAATGGGTGTACATCAATCTCCCCTTCTTGTAAATTATGAATCTCC
TGATTCAGCTGAGTCTAGTTTTGTTATCTTCATGAGTTCCTCTTCTTTGATCCAGGTCTT
ATCGGAATCTGGTAATCCCTTCTACTGCACTAAATACATCTTATAATTCTTGGCCCTTGT
AGCAGTAATCTTGCTGTCCACTAACTTCTCAATCTGCGCCCTCTCTTTCTTCGGCAAATG
CTTGGTCCACTCTTCAAATCCGCCCTCATCTTGAACTTCTTCCAGGCCTGCATGATAGGA
ATAAAGATCCGCAACATTGAATATAGGACTGATGTCAAATTCTTCCGGAAAGTCTATAAA
ATATAAATTCTAGTTAATCTTTTTGAGAATCTTGCAAGGACCAAATTTCCTTTGGCTTCA
ATTTATTGCAAGTGTTATGAGGAAATCTTTCTTTATGTAGATACACCATGACTAGCTCAC
CTTCTTGGTATACCTTTTCTCTCCAAGGCAAGTCCGCATGACTTTCATACTGTTTATTTG
CCGCTTGCAGCCTTTGCCTAACTTGTTCTTGCACTTTATGTATATGTTTCACAAAGTACT
CCACATCTTGGCTATTCCGTTTCCCCACAAGAAGATCAATTAAATCCACTACGCCTTTTG
GATTGTTTCCCAAAACAATATGAAACTGAGATTTACCAGTGGACCTGTTGATGCTGGAAT
TGAAAGCAAAATCTGCTTGTGACAAGACAAAGTCCCATTGCGTGCAGCTGTCCCCAACTA
AACATCTCAGCAAATGTCCCAAGCATTTGTTCACCACCTCCATCTAACCATCTGTTCGAG
GATGATAGGCTCAACTATATCGCAATTCGCTGTCAAGCTTTCTCCACAAAGTTCTCCAAA
AGTGACTAAGAAACGTTGTATCCTGGTCACTTGTGATAGTCTTGGGCAGTCCATGTAAGC
ATACAATCTCCTTAAAGAAGAGATCAGCAATATTACTTGCATCACCAGTCTTCTTGAATG
GAATAAAGTGGGTCATTTTAGAGAACCGATCCACCACAACCAAGATGGAATCATTACCTC
TTTGAGTACAAGGCAACCCCAAGACAAAATCCATTGAAATTTCAATCCATGGTCCTTCAA
GTACTAGTAAATGTTTGTACAACCCAGTGTTTTGCGGTCCGCTTTTAGACACTTGACAAA
TTCTACAAGTAGAAACAAATTTATTGATATCCTTCCTCATCTGAGGCCAATAAAACTTGT
CACTTACCGAGGTGTAAGTCTTATCTCTACCAAAATGACCTCCCACACCATTTGAATGCA
TTTTTCTTATAAGTTTTTCCCTCCTAGACCCAATGGGAATACAAAGTTGAGTCCCTTAAA
TAAAAATCCATCAGTAAACAAATAGTCATCATAAAATTCCCCACATATAATTGTTGGATT
GTTCACAGTATCAATGATTTTGTTGAAATATGGATTAATTACATATTCATTCTTCATTTC
TTCAAACCCAACAACTTCATTAGTCATAGTAACAAGTAAGTGACACCTCCAACTTAAAGC
ATTTGCCACAATATTAGTTTTTTCACTCACATGTTGTACCACAAATGTATAACTTTGAAA
ACATGAGACCCATTTGGCATGTTTATGCGATAACTTGGCTTGAGAATTTATATACTTCAG
TGCTTGATTGTTTATCAATAAAACTAAAATTCTCTATGCAATAGATAGTACTTCCATTGT
TTCAATGTTTGAACAATGGCATGCAATTCTTTATCATAAATGTCATATCCTTTTTTTGTG
TCATTCAACTTTTCACTAAAATAGGCAATTGGTTTGCCTTCTTGGCTCAACACTCCTCCA
ATTGCAATAGCTGAAGCATCACACTCAACAGTAAAAATCTTTTCAAAGTCTGGTAATGCG
AGAATTGGAGCTTTCGTCACCATTTTTTTAAGTTGTTCAAAACTTCTTTTAGCAGCTTGA
GTCCAGGAAAAGACTTCCTCTTGGTACAATCAGTTAATGGAACACTTATACTACTGAAAT
TTCTAATAAATCTTTTATAAAAGTTTACTAATCCATGGTAGCTCCTCACCTTTATTATGC
TTTGAGGGATAGGCCATTCAAGTATAGCCTTAATCTTTTTTGGGTCCATGCTCACACCAT
CTCCTAAAATCACACTACCCGAGAATACTAACTTTTACCTACAAAATTCACTCTTCTCAC
ATAATTGATAAACAACCTTTCCATTCTAAGGGTATCAAAAACTCTCTTCAAATGCTCCAA
ATGCTCTTCCAGTTCTCTACGAAAAATCGATATGTCATCAAAATAAACTATGACAATTTT
TCCAATGTAAGGTCTAAATACTTGGTTCATAGTTCGCATTAAAGTGGCAAGAGCATTAGA
CATTCTGAATGGCATCACTAACCACTCATACAAACCATCCTTGGTCTTAAAGGATGTCTT
CCATTCATCTCCTTCTCGGATCCGGATTTGGTAACCACTCCTCAAATCTATTTTGGAGAA
GATTCTGCACTAGCGAAGCAATCTAATATGTCATCCATTCTAGGTAATGGATATCAGTAC
TTTACGGTGATCATGTTGATAGCTCGAGAGTCCACACACATTCTCCATTTTCCTCCTTTT
GGTGATAGTAGGGATGGGGTGGCACATGGACTCATGCTCTCCCTTATGAACCCTTTCTCT
AAAAAATCTGATAT
>Unigene0000276
AGTAGATTCTAAGTACGGTTTATGCTGTTTGAACATATTATGTTAAAAAGAAATATAATG
ACATGTAGAAGTATAGTTGGTATGATCCTTTTGATGCTTTGCCAACGTGAGGTTAGTCAT
GGTGCACAACATTTTTCACTGACGGTATTTTTGTAAGTAACTTTGCTCAAATCTACAATT
CAAATACAACCCAAATAAGCAAGCACATGAATGAATCCATTGAACTGGATAAGAGCAGAA
CAGGCAGAAACTGTGGCAATGGGACCTCCACTTTCTCAAGGGATTGCCAATATTTTGTGG
ATCATTTTGAAGAGAAGACTGTCAAAGGTAGTGGAAGAGAAATGTGGATGACACGAATGT
ATGTTGGTTGCATTGCCTAGATAAGTTAGAAGGGTTTATGTTCACGTCAATGGCATTGTC
AACTACAATAAATTCACTAAGGTTGTGTCAGATGG
>Unigene0000277
ATCGTGCTGCGTGCAATTCGTCACTGTGAACCTCGTCACTTGTACTTTTTGTCCACACTC
ACCCTTCGTGTGTCTCTCCACATGTCTTGGCCTGCACTCCCTCACGACTGTCCGCCGACC
TTCTCTGGCACCTTATTTGGGTCATACCCGTATTTATCCTTCAACTGGTTCACCAGCGCT
GTATACTTCTCCTCAGCCTGCGATGGTGTGATTCCCTCGTCGACGATCTTCTGCCATGCC
TTCTTCTTCGCTTTTCCCTTCAAATCGAATGTGCCAGGTGTCTCAGCGTTCTCAATAGGT
GGATCTTGACGGGCTTGTTTGAAGTAGGCGTAGAGGAGAAGGAATTCCTCGTTCGACGGC
TTTGCTTTCAACTTTGCTGAGGCCGTGACGGCATCTTCGAATTCTGGGCTGCCCATGGTG
GATGTCTTCTCTTTCTCTGCTTTTACTTGACGGTGGTCGCACTCTGTAGCTAGATGGCTC
TGCTCCCAGATATATCTGAATCGAGGGGTGAGTTATTCGTGTGGGCAATGGGCGCAGGAA
CGTCGTATATGAAGAACCGTGGGCGTGGTACAGTATGCTCCGTAGTCCGCGTAACGTATG
GCCAGAAGGTGATGCAGGTGTTTCAATCAAGTTACTCACGACAGCGTGTCTAG
>Unigene0000278
TTGGCGTAGGCGGGGGGCGGCGGCGGATCTTCTGGGTGGAGTCCCAGTCCTACCCGTCAT
GAATTCCATGCGAAAACCCTACAAATGAGGTGGGCAGGTTGATAAAAGAGGAGTGTGATG
CGTGTATCGAGCAGCAAAAATCCCGAGTTAATAGCAGAGACAATGGAGAAGGTCAAGACC
CTCGTTTCCTCCAACCCCGTCGTGGTGTTCAGCAAGACATACTGCCCGTATTGCACACAA
GTGAAGCAGCTGTTGACTAGGTTGGGTTCCAAGACTCACGTCGTCGAGCTCGATACTGAA
AGTGATGGGCCAGATTTACAGGCAGCTTTGAAAGAATGGACAGGACAACAGACTGTTCCA
AACGTATTCATTGGAGGCACACACATTGGAGGCTGTGATGATACTATTGCAAAGCATAAT
AGTGGGAAGCTTGTACCACTCTTGTCAGAAGCTGGCGCTCTTAGAGAAGTATCTAGTTAG
TTTTTATATGACAATAAGTAAAACCTTTGCATATTAGGAGAGATGAATGTATACTTTTAG
TGGACAGTTGTTTTACATGTTTAAGACATAATATGGTTGTATTTAAGATCGACATATATC
TGTGCTAGGAATTATTTGAAAAAATGTTCCCCTTGGTTGATATGAAAGAGTTTGTTCATT
TTTTAAGGTAGAAGCTTGTTGGTAAATAACTGAAAGTAGAATTAGAAATTCTATGCTACA
TCATCCCAATGAGTCAAACCCATTTCTCTGTATTGGTGAGAGGAAAGTTTTATGAAAGTA
TTTATCCATTGGCCAATTTGTTTTTACCATTTTTATAAATTAGAATTGTCCGAGGAATTT
GTATATGTGAATATTCATGAACATGACCAGTAAGTTGTGGCTTTTTCCCCTTCGAATGCA
ATGCTATATTATATTTTTGTAAATGAATTTTGAGAGAATTGTCGAGTATATTACCTGTAG
TTAGATGTTAAAAAAAATGTTTTCTTAGTCCGCACATTGAAGAAATGTTTACCATCCTAG
ACATCATGGGCACAAGAGGTAAAAGGAGTCTCAATG
>Unigene0000279
AAATTTGTAACTTAATGAATGACTAAGCAGCACCTTTTACACCACCTTCACTGTTAGACT
ACAACCCACTTGATTACTCTTGGATTTTGAATTACATTGTATTTTTATTTGACTGCAGAT
CTGATATTTCTTTGATTCTAGGTTTTGGCTGTTTAATATACCTGATCTCTATTCTGTAGT
TAAGATGAGCATCAAACCATTTTGGCGAATCTAGTGCAGGCCTGTGCACATATTAGAGAG
GTGCAACAGGGCAAGCGAATCCATGATTCTGTTATTCAAAGGGGATTTGATTCAAACCTT
TGTGTACAGAACGTCCTCATAGCTATGTAAGCCAAATGTGTAAGTTGGGGTGTTGCAGGC
TGTTTGTTTAAAAAAATGTCTGAAAGAGATGCAGTCTCGTGGAATGCAAAAATTGTTGGT
TATGTTCAGAATGGTCATGTCAAGGCTGCATTGACACTCTTTAATCAAATGTAGTTTGAA
AATGTGAAACCTATCTTTGTTATATGACCACATTGCAGGCATTTGCCCATTTAAG
>Unigene0000280
GGAGAATGTATAGGTTGGAGGTGTAGACTTTAATTCAAGGGTGGATTTGACTAAGAAAGG
GGGGAATAATCTCTCTCCAAGATTGTTCTATCTTTTGTAGTTTTGTCAAGAACTTACATC
TTTTGGATGTCAATCCTCAAAAAGGTCGGTTCACATGGACCACTAGACAAAATGCGTGAT
GATTCAAACATTAAAAAAATGCAAATGAAAAATCATTTGGATATCTAGGCAAAGAATAAA
AACTCAATATGCACTTGTACCGAATTAGTCAGTGAAAGCCGACAAAAAAAAACCAAATTT
TGAGGTCACAATTTGCAAGATTCGTACTAAATTTTGAGGTCTTGTAGTGATTTGGAATCC
TAATGAGGCAATGGTGAGTGGGTCTCAGACAAATCCCATAGGATGGCCTGTAAAGTGGCA
AGCTTGAGAAGGAATTGGAGTTTCATTCAACCCTTGTTAGTATGTATGGCCCTGAAAGAA
ATGCAACAAAGGAGATCTGTTGGAACTAGATCTCCCAAATCTTA
>Unigene0000281
ATTTTTTCCAAGTGTGACCACTGACTCTTCCATGAGTATTATTCCCAACACCATCAATCA
TTTAAGGGTTCATCTGGGCCATTCATAATGGAAAATGGTAGGACAGGGATGTGTGTCAAC
TGAGGAATAATGCATTTTTTCCAGTGGAGAGTATATTTGCATATGTTTTGGGCCCATTTG
AAGGCACACTTAAACCGCTTCGGCAATAAAGTCGAGACCAAATGATTCGACTACATATCA
GTGTTGAGAATTGACCGTCACCAAAATATAGAGACCAAATATAAGAAACAGGCCACGAGT
TTCAGTAAAGCCCTCATGGAAAACGTCAGTGAAACCGTTTAGAAAATGTTGGTGTGAACT
GTGAAGTGATTAGCCTCATGTGGGCATTTGTCATTTACATATAAAAATCTAGAGGGAGGA
GAAGGGGAAGGAAATTTGGAACGATGGCCTAGTTGGTGCTGCTTCTATTTTGGTCATTGG
GTTGTTGGTTATTTGTAAGAAGCGAGGCTTTGGTGGGTTGGTTTATGGCCCAAAGGCATA
CCCAGTGGTGAGCCCATTGTTTTCATTCTGAAAAAACAGCGGTAGGTTATTGGAATGGTA
TACCAAGATGCTTGAGCAGGCCCCGACACAAACAATTGCACTCTGACAACTCAGCGGCGG
GCAGATGGTAGAGATAGCAAACTCGGCGAATGTGGAGCATCTAC
>Unigene0000282
ATGAGTGTCCACCATTGTCATTTCTCCCCAATCCATTGGCCAGATGCTTTTCTTCGATTA
CCATCAACCATTTGTTTTGATTTTGAGCTGATGAGACTCAAAGCTCAAACGCTAGGTTAT
TTAAGGATGCTTGAGTTCAGAGCTCATCTGCTGCGAAATGTGGGGTATGCATGAGTCACA
GGAGGCTGAGCAATCGTGGTTACCTGAGGATTGTGCCTAATTGCAGCAGGAATGACTCCG
CACAGCAAACCTTAAAATCTCAGTAGTCTCACCTTTGTGTAGCCAGCAAGAGGGTTTTCC
CTGTCTGACTAGACACAAGCTCAAAGATGTGTGAGCTATGTGCGTACCTGATTGTATGCG
AATGTTATA
>Unigene0000283
AAATTTAACATAATTTAAGTTACTCTCATTAACAATGGAAAAAAGCCATTAAATGTAGAG
GAATCCATCTTCTTTCCCCAAATTAACCTTGCGAATCTGTTAAATCTCTTAATTTAAGAA
ATACTCAAGAAGCCAATCGAACAGTAGCGAGATGTTGGTGATCAAGCAAACTAAAGAGAT
CCAAAACACCCAGATCTGATCTGAAAAAAGTAGAAGAGTAATTATCAAATTGAAAACAGG
GAGATCAGTAGAATGAAAGGAGGGTTGTATCTATCTTTCCTCTTCATTTTTTGGAATTTT
CAATTTGAATTTTGAACACACGTGTAACAATACTTGCCACTGAAATAAGTGATCGCTTTC
ACGTTATGCTTCTCTTTCTCTTGCAGTTGCTACCATTTCAACACCAGAAACACCAATTTC
ACGGCAGTCTGCCTTCTTTGGTCAACTCTCACCTCCGATTTCATGGCTGGGGTTCCACAG
ATTCAGGGGTGAAGATGCCGAGGACACTGACACTGTCGTTCCATTCCTGGAGCGCGTGGA
ATCCCCGATTCTGAAGCTTAAACTGCACAGGATAAACAGCTCCTTCCCGGCGTTTTCTCC
AGACGGGTCTCTCATCACCTTCAATCCAAACAGTGGACTCCTGGACGGCGGGGTGCATTT
GGTGAAGACGGACGGGTCCAAGAAATGGAAAACGAACTTCAAAGGCCCTACATTTGCTGT
GGCGTGGAATCTACAGTGCATGTCGTCTCGATTCGCTTTAAACCAGAGGATTTGGGAGAA
GAAACGCAGGTGAAATCAGAGGATATATGGGAAGCGCCAATTTCATAGCAGTTTGCACCT
CGCCAGAAGACAGACT
>Unigene0000284
TAGTGAAATAAGCAGATTTAAGTATAGGTATATTAATATAGACAAAACCATGGATTAATA
TAAGTAGCAGCCTGCTCGTGCTCGCAGCGGAATCGCTGAAATTATTTGACAGAAGATGCA
GAAAAAAGTAGTTTCAAATAATCACCTCCCCTCTGTTATGATTCTCAGATGACATAACCC
TGAGAAGTCTGCAAATATTTTTATTGTGTAAAACCCCTACGAACTGGTAGCAATGCAGTG
AGATTTGCCCCAGATGGACATGGACTTGGCCTCATGGCACCTTCCCAACACATGAAGATC
ATTCACCCGCAATTGTGAAACCCTCGAACGACCACAAGCCTCGTTAGCATTCACATAAAC
CTTGTTCACCTTCACATCTGAATCCGCGTATTTTAGTTTGTTTACAGGATAATTTGGCAG
AGACTGTGCTTTCTGCCAATTTTGGCAAAAAACAGAACTGTTTTGCTCCGCTGATTCGGT
TCTCCAGCCACTGTACACATTGACACAGGAGGCAGGTGATGCTTTTGGACAGGATTTGGC
CTCCGGAATCTCGCGCTTTGCGGCTTTGCATTTCTCCGGCGGAAAATCGCAGGCGACATT
GAATTGAGCAGCGGCATTGTTGTTGCATTTGAGGGTGGAGAGAGCGTCGGAATGATTCTT
GGCAAAATCAACTGGAAGCGGCTCCGATTCTTGGACTTCTGGAATAGCTGAACATTCAGA
ATTCGAAGAGATGTCCAGTGGCTGCTCCTCCTCAGATCCATATTGTTGCTCTGGCAGTAT
TTCATTTTCCAGTTGGGACGCCAAAGGAATTAGGGCAGAGTCCTCATCATCGGTTGTGCT
GACGAGATGCATTTTGAGACGCCCGCCTTCGCGATAGGAGTGCAGATAATTCTGCAGAGG
CGCCTTCACAGACTGTAGCACGAATCGGCCGTCTTTCTTGAAAGATCGCATATATGAGGC
GCTGCTGGTATAGAAAGAAAGCAGAGGCGGTGGAAATGACCTCGCAGGACCCGTTGATTG
CAGATTCTTCTCTTCTTTTTCATTATTTTCTTCTTCTTCATCATCAAAGTCGTAGAAGGA
ATCCATCTCTTCAGCTTCTTCTTTGTCTTTGGAGAAATAATCGTCCATAATCACGGACGA
AGAATCGGAGGACGCGGGATCTGTCAAACAATCACAGCTCTCGCATCCGAGCCCCTCTGT
GCAAAGCTGAAGGCTGTCATCACTCAGAGAGCTGCGGCTTCTGGTGATTGGAGCATAAGC
CTTCGGAGGCGTCAAATCCCACGGAGCAACAGCGGTCCCATTTTCTTTATATTCTTTTCC
GGCATCGCCCGAGAGAAGCGAAGCAAAGGTGTCGCTCCGGGGCTCCGGTCTCAACAAACT
CCATATGTCCAGCCGCTCCTCTTCGTTGGCAAAATCATCATCCGCAGGAAGCACGGGGGA
TCGATCCTCGGACCCCATTCTCATGATGAAAAGCTTGAGAGGACTGAATAAATACGGTCA
AAGAGCAGCAGGTTGGCACAAGGCGCAAAGCTCAGGGAGAAAGCTCAAGGAGAAGGAATA
TAAATAAAAGAGGGGAAATGCAAAGTACGGAAAAGCAGGGACCTTACAAGAGCAAAGGAT
TGGGCGGGAAGAAGGGCACAAAGATCCTACGAATGAGGTAGGAAACGGTTAACGTCAAAG
TGAAGCGGAAGTGGCAGCAGAAAATCAAGCTTCAAGATCCAATAAAAAATACGAATTAAA
AACCAGACAACACAAGCGCTGGATCGGAGGTGCTTGGTTAAGGTATGCTCTTCTTCTTCT
TCTTCTTCTTCCTCTTCCGCTGCAGGGGCAGGGGAAGGGGCAGGGGCAGGGGCAGGGGC
>Unigene0000285
TAATTCTACCTTTACGTGTTTCTGAATGTTGTACCATGTCTTCCAGCACCTATATTTTCT
TGTGCCTCAGTCATAGCGTTTTGGCACGCCCACTACGTTATGGCCACAATCCTCCTTACG
CGCGCCTTCATGCAGCGTACTACCTATCCACTACGCTTGTCATTAAGTAGTTTCCATTGC
TACAGCCTTCCTCACGTTACATTGAACATCCATCTTCCTATGCGTGGTCTTCAATCCAAG
CAATTTCTTTGAAGTTTCTTATCAAATCTGTCTTTTCTCCGAGCACCTGTAAGTTTGCTT
TCACCATACACCAGAGTCTGTAACAAGGCACCAGTAAATTCTTCTTGATCCACCCCACAC
AAGGGTATACACAGTCCTCTACCCATTTAGGGTTTAGGGTTTAGGACATAGGGTTTATGA
TTCAGTGTTTAGGATTTAGGGTTTAGGGGTCAGGGTTTAGGGTTTAGGATTTAGGGTTTG
GGGTTTGGGGTCAAGGTTTTGGGTTTAGGATTTAGTTTTTAGGGTTTAAGGTTTAAGGTT
TAGCATTTAGGGATCATGATTTGTG
>Unigene0000286
GCACAAAAATTCAAAAATAACTGTAAGTTATTAACTTTTTAAAGTAAGTAAATAAAATGT
TGGCAAAAGTTGAGTAATACTAATTATGTTGATATTTGATTTCTCACATATCAAGAGAAG
CATACAATGTAACACTAAAATGCCGACAAATAGGCACACTAAAAACAAAAGTCACAAATG
TGAGCCTGAATCGTATCTCATCTGATACAAACGGGTCGACTGTTAAATTAATTATGCCCT
TTAGATCCTCTGCTAGGATGCTCTCTAGATACTCATCAATCTTAAGTTGTTGCTCCTTTG
TAGGCAATGTAACAGGGGAAAAATCATTGAGGTCATTTGCTTCAAGCACATTATCCTCCA
TGTCTGCTGCTCCATAAAGTGGAATTTGGTCCCATTTTGTTGAAGGACCTTTTTTGTTCC
TTGGGTCTACACAAGTAAGAAGACAAAGCATGCTATGTATATAGGCTAGGTTCTCTACCT
TCTTTGACCTTAGTTCTTATTCGATGAATGAATGAAACCATATGTACTGCAATTCCTTTC
ACAAGATGAAGAACTAACAACATGTGAGAGTAATTGTATTGCAAATGATTGCAATTTAGG
TGCTTCACTGCCATGGTTCCACCACCACTCTATTGGGTCCTTTGCATGCATATCATAAAG
AGCCTCCAGTGTAGAAAACTGATAGCAGCCACGTGAAAGCATATTCCACCGAGCCTTGAT
AGTAGAAGCCTCTTGTTCTCGACCATAAATCTTTTTCACCGCAACCCAAAATTCCTACAT
TACTTCTCTATCCTAATATGGAGCCATCTTATTGGTGACTTTTGTATCATACCACTTTGG
ATTCAAAGCATAAGCAACACAATGTAGAGAAGGATCCTTATCTTAATCTTAATCAAAGGA
TATAGAGAAGGATCCTTTGCATCTGTGATTTTTCTCATTTTTTCACACAGAGAATCAATT
TCTTCATAAACTTCTCCCAAACACAGCTTGTCTGAGTCAACAAAGTGGATTACCTCACAA
ATGGGCTGAATGAAATGAACAACAAATTTCACATCAACCCAAAAAAGGTCAACAAGTACC
ATCTTCCTCACCTCAATTGTAGTCTCTAATGTCTCCAAGCTGCTCATGCATCACTAACTG
CAGTAGAAAATAAGGCCCCTTT
>Unigene0000287
TTTCGAATGAATCTCACTCACCGACTCTGCTCATTGAGGTTCATCACGCGTCACTCCTTT
TACTCAGGCTCGTATTCTTCCCATCTTCCTATGGAAACTCTCTTCGTCCCACCATACAAA
ATGCGGTTCACCCGCAGACATATTTGCAGTCCACCATTGGCACACAAACAACAACCACCA
CTTACAAAAACGCTAAATTCTCTATTGCAAACCAACCAAATCCCCACACTTTGCAGAAAT
GGCAGGCTGAACGAAGCCCTGAACATTTTACGGGACATGAAAAACATTCCAGCAGACCCC
GCAACATACGCTTCTCTTTTGCAGGCCTGCGGCGACATGAAAGCACTTGAACAAGGTAAG
AAAGTACATACCCACATCATCTCAAATGTAATTGAACAGAGCGCTTTTTTAGAAACCAAT
GTGGTTACCATGTATGGAAAATGTGGTAGTTTGTCTGATGCACGGGAGGTATTTGATCAG
ATAAAAGAACCCAATGTTTTTTCATTGAATGCCATGATCAGAGGATATGCTGCAGAGGAA
AATAATGAAGAGGTTCTTAGAGTTTATAGAAAAATGAGGTCTATAGGGGTTGAGGCTGAT
GGGTTTACGTTTGTTATTGTTTTAAAGGCTTGCGCGAGTTTGGGGAATTTGGAACAGGGC
AGGGATGTTCATGAAGATGTTGTTAGGTTTGGGTTGGAGAATGATGTTTTTGTGGGGAAT
GCGCTCAGTGCCATGTATTCTAAATGTGGGAGTTTGCAGGATGCATTGCAAGTGTTTGAC
AAAATGCCTCAACGAGATGCAGTGTCTTGGAATGGGATGATAGCTAGTTATGGACATCGT
AAGCGTTTCTGTGATGCTTTGAGGCTAGTTAGGCAGATGGGAGCAGAAGGGGTGAGGCCT
AATTCAACGACAATGGTGAGTGTGCTTCCTGTGTTAGCACAGGTGGGATCAATTCGAGGA
GGGAAAGAGGTCCATGGGTGCGTGATTCGGAATGGGTTCGAGGGGGATGGGCTTGTGAGA
AATGGACTGGTTAGTATGTATGCAAAATGTGGAAGCATAGAGAATGCACGCCACATGTTT
GACAATATGCCTCAGAGAGATGTGGCTTCATGGAATGCTATGATTGCTGGTTATGCGCAA
AATGGTCATTTCAATGAAGCATTGGGGATTTTCAGAGAGTTGATGCAGGTTGGTGTGAAG
CCCAGCATGCTGAGCATCGTAAGTGTTCTTCCTGCATGTTCTTGTTTAGCAGCTCTGCAA
TGGGGTAGGGAGATACATGCTTATGTAGTAAGGAGAGGATTTGAATTGAATGTGGTTGTG
GCAAGTGCTGTTATGGACATGTATGCCAACTGCAGAAGGGTTGGTGATGCACTCCAAGTG
TTCAGGAAGATGCCTCAGAAAGATGTTGTAGCATGGAATGTGATGATCTCAGGATATGTT
CAAAATTCACATTTTAATAAGGTACTGGAGCTCTTTGGTGAAATGCTGCAGGCAGATATT
AGCCCTGATACTTTCACCATTGTAAGTGTTCTCTCAGCATGTGCCCACTTGGTAGCGCTA
CGACATGGCAAAGAAATCCACGATTACATAATAAGAAATGGGTTTGAATCAAATACCATT
GTAGGGAGTGCCATTGTGGACATGTATGCCAAATGTGGAAGCGTGGAGGATGCATGGCAA
TGGTTTATTAAAATGCCTCAAAAGGATTTGATCTCGTGGAATGCAATGATTGTAGGTTAT
GGTATGCATGGGCACGGCAAGAAAGCCCTTACACTTTTTCACCAAATGCAAAATGTGGGC
ATGGGGCCGGACCAAGTTACCTTTACTGGCATTCTCTCTGCATGCAGTCATGCAGGCCTA
GTAGATGAAGGTTGGCAATACTTCAATCAAATTAGTCACAAATATCACATGACTCCCACT
GTAGAGCATTATTCCTGCATGGCAGATCTTCTTGCCCGTGCTGGGCGCTTAGATGAAGCA
CATAAATTCATTAAAAACATGCCATTAGAGCCTAACCGTACTATATGGGGTACCTTGTTA
GGTGCCTGCAGAATTTACTGCAATGTGGAGCTAGGGGAACAGGCTGCAGAACGACTTTTT
GAGATAGAACCAGAAAATGAAGGAAATTATGTTCTTCTATCAAACATTTATGCTACAGCA
GGGAGGTGGGATGGTGTTCAAACGGTGAGAAAAATGATGAAAGAGAAGGGTATAAAAAAG
AACCCTGGATGTAGTTGGATTGATTTCCAAAACAAGGTGCACGTGTTTCTTTCAGGAGAC
AGACGTCACCCTCAAACTGAGAAAGTTTATGCAGCATTAGATACTTTGACTGAGCAGATG
AAGGGGTTAGGATATGTGCCAGACACCAGTTTTGTGCTGTACGATGTTGACGAATCGGAG
AAGGAACGCATAGTTTGTAGCCACAGTGAGAGGCTTGCCATTGTATTTGGGCTTATCAAC
ACATGCAATGCGACACCAATTCGTGTTACCAAAAACCTTCGTGTTTGCGGTGATTGCCAC
ACTGCCACAAAGTTCATGTCCAGGATTGCCAAGCGAGAAATTATTGTCAGGGACACAAAC
CGTTTCCATCATTTTAAGGATGGATTGTGCTCTTGTGGGGATTATTGGTGATCCTATTTC
AATCAAGCAACAAGGGCATACATTTTTTATGTTATTGTTCATTGTTCATAAGAGATCCTG
TTTCCCTGAAGAAACAAATTCTAGAATATTGTTTGAAGAAACTGAAGGTGATAGCTTTAG
ATGCAAAGGAGGTGGATGAAACCAAATGCCATCTAGTATAATTATGAGTATGAGAGTTCA
ATCTGTAGTGGATCTCTCTTTGATAGACATACTTTGATATGAATGTGCATTCTAGAGTTG
TCTATAGCTTCCCTACAATATGAGCCCAGCAATCCTGAAAATACAGCCTCAGTGCCTCGG
CGATCTTGGATTTTTGTTGCCTCTTGTCTCAGGGGGCTTAGAGATGGAAAATGAGGATGA
TTCTCGCCCTTCTTTCACTGTTGCTAATTTGAGGAATTTGTTGAAGATGAAAGGAAGTAA
AAGCTTGTCCTGTTGCCGAAGCAAAATGTGCTTTATGCAAATTTGTCTTCTACAATTTTA
TTGGAACCTGAAACCCTTGTTAGCCACACAAGGTTTTTGTATCAGAAAGCATGGATATGT
CCCTTTATGGATCTTTGGCCAAAGGTGGAAATAATCAGGAACTGGATGTTAGCTAGCTTG
AAGTTGCATGATTGTGTTTGCCACATAATGCTGGCACATGAACTTTGCAAAATTCAAAGC
ACGAGGATGGGTGCTCAAAGAACAAAGATTGGAAACTGGGAAGGATTCTCACTCTTTTTC
ACCATCGGTGATTTGAGGAATTTGCTGAAGAAAAAAGCAAGTGCGGGCTTTTATCCCATT
GAAAAAGAAAAGTGTAATTTTTACAAAGAACAAACGTTGGAAACTGGGGAGCATTCTCAC
CTTTTTTCACCATCGGTGATTTGAGGAATTTGTTAAAGAAAAAAGAAAGTGGGCTTTTGT
CCCATTGAAAAAGAAAAATGTAATTTTTTCAAACGTACATTTGTCTTCCAACAATTGTGC
TGCAACTTGAAATCCTTGTTAGTTGTAAAGGGTTTCTGTATCAAAAAAGCATTAATTTGT
TGCCCCGTGGGGACTTGGCTTAAGGCTGAAACTGTTAGAAAGTGAAAGTTTCATGATTTT
GTTTGCCACATGATGCTAGGGTGGGGATATTTCTCATTAATGTTTCAAGATTCAAATCAC
AAATGAAAAAAGGGTCCTGTTTACCAATTGAGTGCTTGATCAGATTGGCAAATGTATTGG
TTCATATTTGCAAGTGTTGCATCAGACAGCCAATTATAGTAATCTAGCCTATATTAAGAT
ACGTGATGGTGTCAATCTAGATAATCCTTAAAGACGTTTGGTTGCCCATAAGACCTTGAA
TATGTACACAGGAGCAGCGATTGGATTACGTGAAGTTCAAGTCCATGAGGATCAGCGTGG
GACAATAAGGTCAAAGTTTGATTTGGCCAACGGTCCTGTTGACAGCAACAAAATCATGAT
TTGCAAGCTTACTTGTGAGGAAACATCTTCAAAATTTCAGCCAGATATTGGACCTCTTAT
TAGATCAAGGCAGAAGTCAAATATATAACTTCAGAAAATATGACCGATAAAGTGTGGAGG
TAGGCAGTTAGCCCTTAATCACAGATTGGCTTAGAATAAAGGG
>Unigene0000288
CCGCACTTTGGCAAGCATAGCAAACTTCGCAAAGCAACTCGCGCGTATATACGCTTGACG
TTCAGCATTCAGCTGATTTACAGCTATAGCATCTAGCTCGCTACGCAAGTGACTTTGAAG
ACACGAAATGAAAACATTGCAATTCGCTTCAGCGACCTTCTGGATATTGTTGCCCGTGGT
ACTGGCAGCACCGAGCTACCATTCGGGGCAATTGTTGAATGCGAGAGATATGCAGCTTGA
AAAAAGAGCATACAGAACAGTATGCACCGGTCCCATTGCTATGCGCTGTCTGGCACCTGC
TCCAAGCGGCTGTGACTGCTACTGCCCCACTGGCCCGACTCTTTCGTGTGCAAAGACCCC
TGGCTGCACGCAAGAGCAGGCCAACGTATGCTACTTCTCCTACTGCAAATGTCAGTACTA
CGCATGCTGTGGGTGCAGAGAAGCAGGGATTAAG
>Unigene0000289
AGAAGGAGCTTAAACCCAAACAAACTCATACCTTTGTCGCCCCCCTCTTCATTGAAAGCC
TCTTTATCTTCCTTTTTAAAAACAGCAGTGACATCTCCTTCTTTGGCATGCTCAGTTGTG
TCAAAATCCTTCAAAACTGCTCTGGTTTCCATCCTAAAGCAAGGAACGGATGAATAGGCA
GTTGGACCAGCTATTCCTCTTATCATAAGACTCAAATCAGATTGTAGATAGACTAGAAAC
AATTCACCACAACCATGGAATCTTATCCAATTCAATGTTATCAAATCTGATTTGTTTCTT
CCTTTCAACTGTAGCCTTCTTCTCATATCAACCCATAATCGAATAATATAAGTTCACAGT
TGTTCATGACTGCTAATGGCAGTCCCGAATCTGATTCTTGCATGTTCAACATTAAGACAA
TGGTATAACAACTATCAAACTGAAATCTTATAGAAAAAGACA
>Unigene0000290
TATCAAAGAGTTAAGTCTCTAATTTCCAAGTAGTTGTTTTTGTTGTATTGCTTCAAGCCT
ACAGCTTTTTGCTAGAAGCATATTACTCCCAAGCAGCGTTTCAAACCCCTTCTATGTATG
TATGTCTGCTTATTGTCTAGCCTTTGGCTTGTGAATGCAATCTGAGTGTATACAGCACAA
TTGATTGAAATTTCTAAGGCCAGAAGCCCTTTTGTTTCCGTCTTGCTACTGTATTCTCAT
GCTCATATTCAAAATAGAGCTCACCTGTGTTCATTAAGTTGATTATGCTTATTCTATACA
TTTGCATGCTTGCTGATTAGTAGTTGTGTTTATAAGATGAACATCTCCAGTACTTAAACC
ATTTCAGTTCTAGTGTA
>Unigene0000291
TAAGACCGTTTTAAGAGACACACTAGACTGAAATTTAAGTAAATCAGGGGTGGAGGAAAT
TGATGATAAATTTCCCTCCAAAACAAACAATGTAATGAGCAGAGCTTAAGGAGAATAGAC
TAAGCATTGTTGACATCCTGAAACATTTCAAGGGCTGAATACGGGATTTCCACGAGTCCA
TGAAACACTCGTCAAAGATTTGAAAAACGAATTAAGTGTTACATCTCTGCTGCTTCGATT
CGTTTATCTACCATAAAAAACAATCTACTAAATTTGAACAACGTGTTATAGCACAGAAAT
TATAGATAATCTGACCTGTAAGACGCAGATCTTGGATTGAAATCGCAGACGCAGATCATC
AACCCAGGCTCCTGCAAGTACCATATTAGTAAGTAAATTTTGTTTGGTGTTATGATTTGA
GGGGGG
>Unigene0000292
TCTGTTACTCTTCCGTACCCTGGTCTTTCTAATTATCTGTTTGTATGCAGGTGCTGGAAA
TGCTTCAGGCTCAAGTTTTGGAACAAATCCTGTAAGACAAAATTGCCTTAAATTTTTCTT
TTGTAGTTCTCTCAGTGTATCATGCATCATGAAATTACTCTTGAAAAAACATTGGTTTAT
TATTTGGCACAAACATTATTTACCATTCAACAAAAAAAACAGAAGCGGAATTAAATCCAA
AGTAAATACAAGTAGTTCTCACTTACTGATGCCATCATTTTAAGGAGAGTCACAAATTGA
TCACTTATTCAATTTCTTTTCTCAGCTTCCCAAAAGAAGAATCGAAATAAATTTTCCATC
CCAGCTTCCCAAAAGAAGAACCGCGATAAATTTTCTACCTCAGCTTCCCAAAAGAACCAG
AATAAATTGAGGCCATGGACCCTAGGACGGTGACCTTTGGAGAATATTTAACTATATGAA
AACAATTTTGTGTACCCATTATTTTCCAGAGGAAATTCCTTGGAAATATTTTACCACCTT
TTTGGGATGTCTTCACAGCTGTATGCTATTTTTCCCCGCCACATCTACATTGTCGTTCAC
GTTGATGGGGACTTGTTCCTTAACCTCTATCTAGAGATCTCTCAGTACTCCACTATTGGT
TTCATTCTTTTGGGCATTTTTAACACCCGCATGAGGAACCACCAAATGCCTAGTTGGATC
TAGAGGAGTTTGGTTTGTAGAGAGCATCTGCTGATATGAATTCTTTAGTTACGGCCTCTG
GGAGACACCAGTTCCTATTGGGTGAATCTAAGAGCCTCCACATTCTCAATGGGCTTTATC
ACTTCCCCAGCTTTGGTAGTTTCACTTGTTTTCCCCATGGAGGTAGTGCGATCATCGTGG
ACTATGTTCTCACCAGCAGATCCTTCATACCCTATGTTTGCAGCTTCCTTATTTCTCCTC
AGCTCCCACTTGCTTTCCATGCCATCTTCAAGTTCACCCACCATAATGGGTTTCACCTCT
CCCCCTTACCCTCCCACCATGTCCCCCAACACTTCACATACCACAATCCACTTCGATGAT
AACTACACTGTTGACTATGCTGCCTGTCTCTCCCTATGTCTGGCTTCTACTCCGTCCCTC
TTCCCACCATCTATTCCATGTATGAGTTCCTATGTCAATACCTCTGGGACGCTGCCCTTG
ACTCTTTTCCCTACAATATACACTACTCCAAATTCCTTTCCGGCACAGATCTTTATCAGA
GACTTTTTTTTACCCTAATCCATGACCTTCCTCCATACCCACCCTTCATAGGGTGTACCA
TTGTCTTCTCTGACATATGAAACGAGAGTTTCTTGCATTTATACGACATGCACTCCTTTC
TAATCTCGACTACTCACCTAAAAGGCTAAGACCTTTTGGTGTACTCTTGTTTTGAGGGAA
ACCACATTTTCCGACATCACCTTTGAAGCATGGGTTTCCTATGTTGGTTCCCTCTATGAT
GTTCCTGACCATCATGTCGTCACTGCCCCAACTCCTTTGCCCTCCTCCTTTGTTTTCTCC
ACTTCTTTCGTCAAGAGAGCTATTTTGAATTTGTGCACCAACAAAGCAGATGATTGTGAA
AGTCTCCAAGTTGGATAAGTTGGATTTTACAAATATGGCGTGAATTCCCTCGCCTCTCCG
TTTGCCACACTGTTCAACGAGGTAGTGTGTTTAAGTTTTCCTTAGTCATGGTACCAACAC
ATAATTCACCCTATTCATAAGTCTGGGGATCTCTTTATTCCTAGCATCTACTAGACCATT
AATATTTGGCAAAGTTTATGCCATGGTACTAGACATGCCGCTGTCAGATTACTCGGAAAG
GAACAATATCAAAGCTAGATGAAAGGTTGGCTTCAAAAGGGATGAGCAAACTTTTGATCA
CATCTTTACACTTGGGGCTATTATTGAGGAGGCTCATCACAGGTCTTCCAAAGTCTTTTA
CTGTTTTGTTGACTTTATGAAGGCCTTTCACTCAGTTTTGAGACACCCGCTCTTCCAGAA
GTTGAGAAATATCGGCATTTCAAATTCTTTGAGTAACATTGCTTGGAGGCTTCTTGAGAT
AGTGATTGGGTAGGCACTATCACGGTTTCTCTTAACTTTGTGAAGAGTACCTTTGGGGTG
AAGCAAGGATGTCCTCTCATCAACCTTTTGCAACATATACATTGATGAGTTAGGGGAGTT
ACTTCGGATTCATACCCATATGGATGATGGCTGTACTTTTGCACAAGGTGGTTGTAAGTA
TCATTCATTTTCGGATTATACCCATACGGATGATGACTGTACTTTTGCATGAGGTGGTTG
TTCTCCTCT
>Unigene0000293
AGTTTTGCCACCAACCTTTCCCAAGTCTTGATCTTCGGTTTGCTTCAACCTACTTGCTCA
GTGTCTACATTTTCCCACCAATGAGACGAACAACACTTCAATTTGTTGTAGGCAAACTTG
AACCTTTTGGGGTCTTGTATATCTTCATACTCGAAAGATTTCTTGAGCTTCATTAGCCAA
TCAATGAGTTCCTTTGGTTCCAGACTTCTAGAATAATTCGGGATATTCAATCTAGGCTTG
CTCCCCTTTCTTCCATTGTATGTATGAGACTCTCCTCTAGCCCATCGAGTCATGGTTCTT
GCTCTTCTTCCGATTCTTGTGCGCTTGGTTCAATGGGCGTCGCTTCATCATCACTAACAT
CTTTTTCTATGATGCCTTTGCGTTGCACAATTTTCATAGCCTCCAAACGGGCTTGCATAC
CTCTCATAAACTTGGCCAAGCCATCTAGTCTTGCGCCTCAATCTACTCGACCTCTCCAGT
TGTTCCTTCCTCTATTTGCCATTAATCCTTGAAAGCAAGAGACCTATAGTCTCCGCAACC
TTAACACCTACCCAACAACTGCCCTTTTGAACATGGAAAACCACCAATGTTCCTAAAGCA
ACCCTCACACCTTCTATCCAAAAATTGCCTTGTTGGAAGATGTGCGGAATGATTTTCTAC
CCACACTCGCAAATGTGGAAAATTACCAAAATCTGCCGTGCCTCACTGTCAAGGAAAAAA
AACCTTGCTTTGATACCAAATGTTGTAGACGTGGCTAGGGAGCCCAATTAGGAGCAGACT
TAGACCATGCAACCCTTCCTAATTAACGAGTGGAAATTAAAAACAAGATGTATAACAAAA
CACAATATCTGTATTTTTCATTCAAAAGGGGAACAACACATTCATACACAAACTAATTGC
CAATGATATAGCCTCAACAATTTCTAAAGAGATTCATACACTCAGATCCAAGCAATTCTC
ACTTAAAAGAATCTGCGCTGTTTCGTGATGTCCAGCAACCCCTACCCTAGCAATTAGCAA
TTCCTACTTATCACCGGCCCTACCCCTTACTTTGAGGCTCATGGGTTTGTGTATATTGGC
ATGCAAGCCACCCAAAAGCATCCTCGAACTTAACTACACATTTCCCATTAAGACTCCTAA
AGTTACAGTGTTACGAAGACAAGGCCCAATGGACCCATACAAAGTAAGTCGGCTTGATCT
GGACTTCCGCAGAATCACATATCTTAGTCTGTAGCTTTATGCAGTGTTGGCAGACCGTCA
CTGCATTGGTAGACCTTTGTGGCGCCAGCTTAGACCTTCGTGACATCAGTAGACCTTCAC
AGCATGACTTATACCTTCGCAGCATGACTTATACCTTTGCAGCATGATTGGGACCTTTGC
AGCATGATTGGGACCTTCGCAGTGTGACCTAGACCTTCGTGGTGTTGCACAAAACACAAC
AATCTACTGTAATTGTTTTTGGTTGATACAAGATTTACCTGTGGACCCGGATGCTCTTGC
ATCAAACATCCAACCTTAAATATCTCTACCAGAAATGGAACAGTTGCATAATCATATTTA
GATTCCCCATTTCTTTGTGATCGTGCTGGTAAA
>Unigene0000294
GGTCTTTTATTTTTTAATGATTTTAAGTTATAAAAATTGGACTTCTACAACGGGTACGTA
CCCTTAGGCCTCGGGTACATAAATCCGTACTCGGGACCTGCGGGTATGTACTTGTAGCGT
ACCGGTACCGTATTTGTACCTGTACCAGGTATGTATCAGGCCTGGTATGGGGGGGCCTGG
GAAATTTTGGGGCAATCTAGAGAAGCCATAGGAAAACTTTTCTCAGAACTGCTGAGAGGA
ATAGCAAAGTAAAAACATTCGGGAAAGCCCCCAAAAGTTTACCCAAGCATTCAAAGTGCC
TCTGACAGACTTGAGACCTAAAAATAAATGCTTGTGACGAACAGTCAAATAACTAGCTAT
CAAACGCTTTCGACACTTCGGGAATTTAATCGAAGCAAGCACATTCTGAAAGCCTTTTCT
GCTATGAATTATAGCTCTTACAACTGCATTAGAGTAGCTTGTAATATTACGAGAATGACA
TGCACTCAGTATCAAAATAATTACTTCCCACCAGATCTATTCCTTGCTTTAACCCATCCC
ATCCAGACTGACTTGAATCAGGAAAAAAACCCGTCAACAACAAGCAGATTGAGGGAAAAA
AAGCATCCGTCCATTAGTTATAATGAAATTCATCAAGTCGGATCTCCATTTACCAATCTT
GAGGAATTTGAATTTGGAGCTATTCTTCAAAGGTTTTAAAACCTCTTTCATAATTTGAAG
TGAGATCCATCTCTTCATACCTATTTAAACTCTCATTATTCAGAAATTCTCCATGCTACT
TTCTTTGGAAGTTCCAATGCTTCTTTATTCATTCTCATGATTAGCACATAGCCTAAATGT
CACATGGATCTAATCCAGTCTAGTTAGTCAAGCATAGCAAGATGGGCAACAACCTTGTTG
CCCGTATGATTCAATATGAGTGAAGACATATTTCAAAATGAATTAGTAAAAAAGGGGTTA
AGCTTTGAGTAATGGCAGCTCTTATTGATTATCCATAAAGGCCACTTTGGAGTCTCCTCC
AACTATTGAGTTCAAGCCAGCTGAATGCCTTTCTAGAGAAACTTAGATTCTACCAATTTA
TTGATATTCCTGCCTAGATA
>Unigene0000295
AGAATACTTAACACTCTCAAAGAACATTCCACCTTTTGTAATATCAAACTTTATAAAATT
CTAAGAAATTATAGAAAATTAAATATAACCATATGAAGCAATTATTTATATTTATGTTTT
CCAGGACTTTCGGATACGCGGGAGATCAGGAGGGTCAAAGATAATTTACGAAGGGCGAGG
GTTTTGCCTTCAAACCCTAATTATGCTCATCCATTAGCGCCGATCATGGCTGCGGCAGCA
ATTGCAGAAACGGCGCCGTCCCTTAAGCTCTAACGAGGAAGGCCAGATGTTATTGGTATA
ATTGATTTAGGGCTGCTGAAGGGGTAAAACTGCAGTTTTTTATTTTCAGAGTTTGGTCTG
GCAAAAGAAGTCTGAAAAAAGCATTATATGCTATATCACACCAAGAGGTTGACTGGAAGG
ATAACTTTTTTCACTAGCTCTTCCAGAAGGGAGTACAAGAAGATTTTGTGTTAAAGTAAT
GAAAAGGTTCCTTAAAAGGCTTCCAAGTGCCCTTGCCTTCTAAAATGAGTTGTTTCTTGA
AGGGATAGTTTCATTTGGGTAAAATGCCATCTGCACAATATCTCCTGAGGTTGAAAATTG
CTTTTGAAGCCGCCCGCGAAAGAACATTGTACAATATAGAACTAAAGCAATCTGCAAGTG
GTTGGCTCAAAAGAGGGAATCTGTTATCATTGAATATACCAGTTTTGTATTCTTCTTGCG
TGGATAGTTTTCAATCCATTGTGGGATTACGCAACTTATGTCAATTGAGGCAATCAAATA
CATGTTTGGACCAAGTGATTGATCAAGGAAAGGCCCTCTCTGTGTCAGAAGCTCTTTCTC
GGATGTTTGCAATACCATCTGTTTATGGTCCCTCATGGCAGGCTTGTGAATATCATGCCC
ATGTCTTTCTTGTTGGGAAGAACCCACTATCATCACCAAAGTACTCTCCTAAAAATATTT
CAGCAGGAAGGATTTTGGGGAGAGTGACAGGTTATAATAATATAAGTGCAGTTTCAGATT
TGGGCATTGCACGCCTTGGAGGGTTTCTTCGTTGTCAGATCCATAACAAGAATGTCAGCT
TTAACAGGTGTCTAGAAATAGCTTCATTTCATAGTCTTGGAGGGAAAGGCAACTCTGGGG
GAAATGGAGATAAATCCACTTCTGGAGTGAGCCCGGTCTCTGGTTTACTTGCTTTCCACA
TTTTCAGAACAGGAAGTTGGCTTCACTGGGTATGGACTCCTGGGGTAAAAAGTTTTCACA
GTTCCAGTGCTTTCTTTAACGCAGCTCGAGCGGTTCGGGAGGCACCCTTCAACTGTTCTG
CGAAGGATGATAGTCTGGATGATTCACCTAACACCTCGGACCAGACCCTTCTTGGAGACA
GAGTATTGAAATTGCAATCAGGTGCATGTTACCTCCCACATCCTGACAAGGAGGAAACAG
GTGGTGAGGATGCTCACTTTATATGTACAGCTGAACAGGCCATTGGTGTTGCTGATGGTG
TGGGAGGATGGGCTGAGATGGGTGTTAATGCAGGTACATATGCTCGTGAATTAATGGCTC
ATTCTGTAACTGCAATTGAAGAGGAACCTCGAGGGTCTATTGACCTCTCTAGGGTCTTGG
ATAAAGCTTATACAAGTACAAAATCCAAGGGATCATCAACAGCTTGTATGTTAGCCCTTT
CTGATCAGGGACTTCATGCTGTCAATTTGGGGGATAGTGGATTTTTAGTAGTTAGGGACG
GATGCACAATCTTCAGATCTCCTGTACAACAACATAACTTCAATTTCACATTTCAACTTG
AAAGTGGAGGTGGTAGTGACCTCCCAAGCTCTGCACAGATTTTCACCCTTCAAGTTGCTC
CTGGGGATGTAATTATAGCTGGTACAGATGGACTCTTTGATAACCTATACAATAGTGAAG
TAACTGCTGTGGTAGTTCATGCCGTAAGAGCTGGGCTGGGGCCTCAGGTTACTGCTCAAA
AAATTGCTGCTCTTGCAAGGCAGAGAGCACAAGATAAACACCGACAAACCCCTTTTTCTA
CCGCTGCCCAAGATGCAGGTTTTAGATATTATGGTGGGAAACTGGATGATATTACTGTTA
TTGTATCATATGTTGCAAGCTCCAACTCCAACTCCAACGCCAACTCCAACTCCAACTCAG
AAGATTAGATGAAGTTTTGGTATCTGTTTGTTAGAAAATGGTTTCTTGGATGGTTCGTCT
TACAGTTATGATCTATATGCTGAAGAAGACATGTAAATTATGTTATTGGAGTGATAACTC
CTTGCTCAAGTGCCGAGTTATTTCCCTCGAGCACAATGTCAAAGATGCTGGGAATGATCT
AGAAAAAGGAACAATTTCTGTAGTCCTGGGCCATTGGAGGTTGACCTGATTGAATGCATT
GCTGTAAGGTTCCAGTAATGGGTATACATATCAAAACGGTTAATTTTGCATATGTAAAGT
GTTGTTTACTGTCACATTGTCTTTGGAGAGTAAAAATGAAGTTTAGTTCAGGTAAAAATG
TTTTTGGCGTGTTATAGAGTTCTAAGTTAATGCATGCACAAGTGTAGGTTGAAGTAACTT
CAGAAAATGCAGATTATGACTGTACTAAATTGGACACTACAAACAATATCATTTACAACA
ATTTATCTTAGCAAGGAGGATTTTATACA
>Unigene0000296
TGAGCTTGAACAGAATTTGGTTTGAGAGAGGATTGATCTTTTCCCTTGAGCGACAATAAA
TGAATTACCAATGCATGACTTCGGCAAATGAATCATCAATGATACAAATTGGTGAAAATT
TGGGTTTTTCCTTGAGCAATAAAAGTAGCAATGTGTGGAGATTTGCTTATAATGGATCAC
GTGGACTCCCCTCTTCTTTGCTGCGTTGAAACTTTTTATTAGCTGCATTGGAAATTGCTG
TTTGGCTTCTGTGAATAAGTGAAAACCTGTTGCTTTATTCAAACAATTTTGGATTTATCC
TCTCCTCTCCCACGTGGCCCTGTTGGCTGCAAAAAACAAACAAAAACAAAATTGCATGGA
CTGTTTTGGCACTCCTTCCTCAAAAATTCTGTGGAATAAATTCTTTTCTATTTTCCTCGT
CTTCTTCCCTGGTGGGAGGCATTTAATGGAGTTGGGTTGTATTCTTTGTTTTCTTGAGAG
ACTTCTCTTGGCAACCTTCTCCTTTCACACGTGTATCCCTGTCTTCTCTCTTACATAGGT
GTTGAATTCCTCCTTCAAA
>Unigene0000297
TCGTGCCTTTCCCCTAATAACACAATATTCTGACCATATGATCGGTCACCATCACTCCGA
AAATGTGTTCACCATTTGAAAATATTCATTGTGGTATATGCCGCCTGAACTTTTGATTAC
TTTTTCCTGCCTCGAAAAGCATACCTGGTTGAATTCAAGAAAAGGTTCGGATCATTTTGG
CACAGAGCAATGGAAAGTAACGACAACAAAGAGGAGGAAGAAGAAGTACCCATAAAACCG
ACTGAGTTGAATGGAGAAGAAGATGGTAATGATGATGATGATCAACCATGCCTGAGTTCT
CATACCCTTGCAGTTCTGCAAGAGTTTTTGCTTCAAAATCAGCCCCAAATTGATGATAAC
AATAATCAAAATGAGACCTTGAAAGTCGAATTATTAACAGAGGACTGGCGGCTGAGTCAA
TTCTGGTATGACGCATCCACTGCCCAAATAGTTGCAGATGAACTAAATTACCTCAGTGGT
ATAAGTGGGTCTCCTGTTGCCTGCATTGCTTGCCCAACTCTCTATGTTCACCTCAAGAGG
ACTAATCCAGATGCCAAGGCACACATATTTGAATTCGACAAACGATTTGAAAAATATGGA
ACAGATTTCATATTTTATGACTACAACCAACCTGAAGACTTTCCTTCTATTTACCAGCAT
AAATTTCAAGTTGTGGTGGCAGATCCACCATATTTGACTGAAGAATGTCTTTCAAAAGTC
TGTAAAACAATGACTCTGCTTGCAAATCAAAAGAATGCTTATTTGCTTTTATTAACAGGA
AAAGTTCAAGAGCAACTTGCAGCAAAACTTTTGAGCCTGCGGCCTTGTGAATTCCGACCC
ACGCACCATAACAAGTTAGGTAATGAGTTTATGCTATTCACAAGTTATGATCCTGAAGAT
AGGCTTGGTGGGTGGGAGAATTCTGTTTAAAATTCGTTTCAAGAAGAGGCTTTCTTTGGC
TGCTTAGTATTTCAACTGGTGGTGGCATTTCATTTATAGGTTTCGAATTGTTAGCAAAGA
CTGTAGGTAATGATGTAACTTCTATGCGCATGACGTTCTTGTGCTCAAAAGTTCAAAAGG
AACTTGCAGAAAAACTTTTGAATCTATGGCCATGTAGGTTACAGCCCACAGGCCATAACA
AAATAGGTAATGAGTTTATGCTATTCTTGAATTATGATCCTGAACAAAGGCTTGGTGGAT
GGGGGAATTCTGATTAAATTTTGCTTGAGGAAGCTTTCTTTGGCTGGTCAGTATTTCATC
TAAAGATGATTTCTCAATTGTCATTTTTTAATAGCTGGCAAAGACAGAATGCAATGACGT
AACATCTATATATTGATGATGTTCTGAAGCTTAAATAATTTGTGGAGATGATATGGTGCC
GCATTGTGCTTTGTCTCACTCAATTTTAGATGTCACCAATGTGGTGTATGTATTACTAGA
GGTTAATATTTTATTTAAAATACCCAGCTAAGGTTTAGCCAATTCAGCAAAAGGATTAAC
TGTAAACACTGGATAGGCCAAGG
>Unigene0000298
ATTGCATTGTAATTGATTTGTCTGGGATATATACAAGAGAATAATCTACAAATATTCCTC
AAGTCAAAAACAAAGCCCAATTGCTTGCAGATACAATTATACAAAGATACTTGTATGCTT
CCCCGCTTCATTCTAATGTTCATCTTAAATTGGGACGAGTGGGACTTGGGCAACTCTGCT
GCACACTTGTGAAACTCTTCGCACTTAAGGGAGAACTTGAATGCTGACGAAGCTCACTCA
ACCTCACCTTTTCACCAGCAATTTTCACCTTAAGTTTCAAATCTCGTATCTCTCTCTCTG
TACATTCAAGCCTCTCTTTGAGTTGCTGCAATGTTTCGACTGCTAAGGAAGGATCAATAT
CTCTTGGTGGTCTAACAATCCCAGCTGCCTGTTGAATTCCACATTCGATTGTCAAGACTC
AAGTCACAAGGCATTGTGGAAAGTAAAGACATTATTTGATATGCTGTTACTTGCCTGTAA
AATGCTGTTACACAAGCCTAATAACTTCTGTGCCATCTGCACTCTTTCTTCCTCAGTTTC
CTGGAGTTTGTTCCTCAGTCTCTGCTCTTCATCAATACTAATGTATGGTGACCTTCCATC
ACATGTTCGATACTGAGCAAGTTCGTCGCTCACCCGTGCTAAAAGAACCTCTGTACGCCG
TAGTTTTGCACTGATTTCTTCGTGCTGAACCCTGAGTGCATTATTCTCCTCCTTGATTTT
CGCATGATGATGGATTCTCTGCTGTAGATTTTGTTGGCCTGAAAGCTTCTTAACTTCCTC
CTCAAACTCAATAAGCCTTCTCTTTTGATTAGCATTGTCTGTCTTTAACATTTCATTCTC
TGTAGTCAAAAACTGATCTCGCTGTCGCAGCTTCTCAGCTGCAACTCGAGCAGCGACCAT
TTCTGCCTGTCTGCGATTAATTTCATCCAGCCAGCTCTCTCTTTCTTCAATTAACTCATT
CAATTCATGTTTTAACTTCAGAACTTCTTGTTCCTTTTCTTGGGATTCTTCATTCTGTCG
CCGAGCTTTTTCAGCTATTCTTTGAACTTGTTGATTATCCAGTACAGAAGCATAGTTGGT
CATATCCAATTTTACTCCAAGCAAATCCCTTATGACATCATGTGTCATACTTTCTGCTGC
AGCTAGCCTAGAATTCAGCATAAATATCTCCTTTTGTCGTGCTGCTAGAAATGTTTCTAG
CTCTTCTATACGGCGCCTGGAAGCATGCAATTCCTCGTCCCTCTCTGAATTCATTTGATG
AGTTAAACCCAAACCAATGCATTTGAATGGTGAACCTGAACCTCTAGGCTTAGCAGCTGT
TTTTTCTCCTGACTTGTTAGTAGAGGAAGCCATGGCATTAAAAGTACTTTGCTCAGCTTT
GACTTGAATTGCCATCGCTTCCAGTGCTTTATACTTTTGTTGATACTCATTAGCCTGTGT
TTCTGCATTCATGATTAATTCTTCAATATGCGCTTTGCACTTCTTAATCTCTGCATCCTT
TTCTCCAATTTCTTTCTCAAGATTTTTAATGTGTTTATGAACATCGTACAACTGAAGCTG
TTTGTCCACCAAAGGCCTTTGGTTAGCAGTGACACTCTCCATTGAATCACTTGAGCTTTG
ATTATTTGCAGTGGCGTGGGCACTTTGCATTGTTAACATCTGATGTTTCAATGCTTGCAA
CTCCAATTCCATATCCTCCCTCATTAGTCGCTGTCTGTCAGCCTCCCGTCTGACAATATC
CACCTGGCTCTCTAATGCATTTACAGTCCGTTCTAGCTCTTCAACAGATCGCTCCAAAAG
CTTAGCCTCCTCTTCTTTCTCTTCAGCATAAGTTTTCCTTGCTTCAGCAACCTGGCGGGC
TTCCACAGCAATAGCTTCTCGTTCATCTGCAAAAGCCTGTGCCATTTCCAGTTGCTCATT
TAAAACAAGTGTTTCCGCTTGAAGGCGGTCTCTCTCTCTAGTTACATTGCTCAGTTCACA
CTTCATACTTTCAATAGAATGTATCATCTGGTGATCCACCAAAGAGCTCATTTCAAGAAG
TTCTTCCTCTAGTCCTTCAATCATTTTCTGTTTCTCGTCTAATTCTTCTTGTGCAGTGTT
TTTCTTTGTTAAGAGGTCTTCTACATCACTTGCAAGCTGAGAGTTTTCATTTGAAACTGA
GACCAGAATTTCCTTCAGGTCTGCTAACTCTATGTTCGTTCTGTCAAATTCACTTTCTTT
TTCTTCTAACTTCATCTCCAATTTGTTATTATCAGACCTGATTTTAGTTAGCTCGTTATT
TTTTGCCAGCAGCTCTTCTTGTACCAACTTCAATGCAGTGGTTGCTTCTTGGACTTCATC
CTTTTGATCTTTTGCTTTTGATGCAGACTCTTGCAACAAGCTTAAGTCAAATTGCAATCC
ATTAAGAACTTCCTCTTTACGTTTCAATTCTATGTTTAGTGAAGCATTTTGAGACAAAAG
GTCTTTTGATTTCGACTCAAGCAGTTCAGTTTGATCCAGAAATACTTGTGTCTTCTCTGC
AAGAACAGATGTGTACTGAAGGATGTTTTCTATGTAAACGACCTGCATTTCATCTGCCCT
CTTCATTGACACGGCAGAGAGAACTCTTTCTTGAAAACTATAAATCCTGGACTCAAGATT
TTCAACTGCACGAATAGAAGCACAACTATCTTTGCTTAATTGCCGAGAAAGATTTTGAGC
CTGTTTCAAATTATCATCTATAAGAGCTGTCTGCAATGCAAATTCTTGAATTTTGTGATT
TTGTCTGCTCACGGTCCTCTTCAGTTCTTTGTTTTCATTCTCCACTGAAGACAATTTGTT
AGAAAAATCTTCTTTATGCTGCGCTAACATTGTAACCTCTGCTTCTCTCACTTTTAAGAG
TTCAGCAGATCTCGCATGCTCCCTCCTGATATCTGCAGCAATTTCATTGCTTTGTTGAAG
CTCAAAACATAATTTATCCTTAGTTTCCATTTGTTTTTCATTGTTAATCCTTAACCCCAT
GTTTTCCATTTCAGAGGCACTCAGCTTACTCATTAAATCAACAATCTCTCGATGCTTGTT
TTCAAGTTCCTTGAGACCTTTAGAATGAGCAAGTTGAAGCTCAATCAACTCTCTATTCTT
CACATCAAAATCAGATCGCAGTGCACCCAAATCATTCTCCAGTATGCCTACTTTGTCGTG
TAACCCTTTACTTTTCTGTTCGAAGCACAATGAATTGACAACAACCTCTTCTAGCTTCTT
ATGCAAAGCTTCAACCTCTCCATCCTTCTTCTTCAACTCTTCGGCAGCATCAGCAGAAAG
CTTCTGAAAGTGAACTATGCTTTCAGAACTCTGGTTATTTTCAAGAAGTAATGAATTTAG
TCTTTCTTGAAGCCTTGATTCCTCCAATTGAAAAGCCACCTTCTCATCTTCTATTTGCCT
AATCATTTCATAAGACTGATCCAAATCAAAAGAGAGCTGTTGTTTTTCTCCTCGCAAATC
ATCCACCAGTCGGAGAGTTTCCTCAAGATAGCTCTGAACCTTTGAATGTCCATCCACTTT
TTGACACAAAATTGCTACATGGGATTCCTTATCCAACATTTCTTTCCTCAGAGTTTCCTC
CTTTTTCTTTAAATCAGATACTTCCATTTTTAATATTTGCAGTTTTCCAGGCAAACTTTC
TCTTCTCTTGACTGACTTAAAGGCCCCTTCCGGAAAATTTCTTAAATCCTCTTGCAACTC
AGCTATAGCTGTTTCATACTGTTTAATCTCATCATTTAAATCCATGTTTTTCTTCTCCAA
CTCACTAGCCCTTTTGTCAGATTCATGCAATTGCAGCTGAAGTGAATCAATCTTGGTATG
AATTGATTGCCTAAATGACTCCTGCTCTGTTTCCAAACTTGAAATCCTCTTACTAGACTG
ATCAAGCTGCACATACAGTTCCTCCTTTTCACCTTGCAATTTTTCAAGTTTATTACTAGT
AGTTTCTACCTCATTGTGCTTCTGCTCCACCTCTGAGATGAGGTTAGCCAATTCAATGTC
CTTGGCACTGGACCATTGGATCATTGAGTTCTGCACCTCTTGATCAGATATTTTCTTTTC
AAAGCTGTTTAATTGACCCAGAAGCCTTTCCACTTCATTTTCTTTCTCGATAATGTTGCT
CTTACTTTCGGCTTCTAACTTGGCAACTAAATTGATATGTCTGTCAACTTCTTGTTGTAA
ATGCGTGTTATTCTCCTCCAAGTGACATATGCTGGCATTGGATTCGGCCAATTTCTTGCT
AAGACAAACAACTTGGGTGTACAGCATTTGAAGCTTTTCTGATAGTGCTTCAGCCTGGCA
AGCATGCAACAGAAACACAGCACTATCTTTTTCAGCAACAATAGACCAAATTTCTTCAAA
CCATGATCTATTGGCATGGAAAGCATGTAAAAAGTCCATCTTTAGACTGAAAATTTCTGC
ATTAATAGCCTTGAATTCCTCCTCGTGAACTCTTATGGAGCTCATAACAATTGTTTCTAC
ATCTGAAATTAGGTCTTCTGTTTCTTGTGATTTCATTTGAATCTGCTCTTGCATTAGCAC
AACTTGCTGCTCCTTTTCTGCAAATGCAATCTTTGCCCTTTCAACTTCATCGATCAAGGA
GCCCCTTTCTGTCACTAATTCTTCCTCTACATTCTTCCACTGTTCTGTGTCATATTTTGC
ATTTTCATTTGCTCGCAATAGTGCATTGAGCATGAGATCGGCTTCCTTGATAGTGTCTTG
GCTCTCCTCAAACTTTCTGAGCATGGCAACTCCCTCACTGGTTTTTTCAGCAGCAATCAA
TTTGGCATCACTTAGCTCAAGAGATAATATCTCTTTCTCTTTTTTCCATTCAGATTCGGT
TTCCTTCATCCTCTCCTCCATTGCATCAAGCATTTTGACCATCTCTACCTGCAATAGCTC
AAGTTCCCTTTCTTTCTGACACACATTCTCCTGTAAATGTTTGACCTCGTTAGTAAGGCC
TTCAATCTTACACCTTCCCTTTTCCCCAGACTTACTCAATTCTTCTTTTTCATCTAATGT
TCTTTTCATCTCTAGCTCAGCTTCTTTCAAACTTTCGAGAGCAGCTTCCATTTCCTTTCG
TACAGATAATATGGTTTGGTCTTTTTCATGAAGATTTGTTCTAAGACTTTCAATCTCAAT
TTTCATTCTCTCAAGCTCTGATGCAAGAGTTACTTTGTTGATATCTTCCACCAAAACAGA
CTTTGGGACAGCTTCCAAAATCTGGGTAGCTTGCTGATTTTTAAGAACTTCTACCTCATT
CTCCTTTTCAAGAAGGACAGCCTGCAAAAGCTCAACCTTTGAAGAAAGATCTTGCCTTTC
ATTTCTCCAATGCTCTTCAGAACGTGTAAAATCACTTATTAATGCCGTAAGTGCATCCAC
TTCATCTCCAGCTAACTTTAACTTCTGCTGAACTTCAGTCAATGTACTTTGGAAAAATGA
TAGCTCTTTCTCCTTATCAGAAACCTTACCATGAGCATCAGCTGCATCTTTAAATAGAGC
TTGCTTTTCAATTGCCCACCTGCTTTTTTCCAACATAAGAGCCTCAGTAGTCAA
>Unigene0000299
GAACTCTTCCACGCATCTGTCATAAAATGGGAATATTTTGACAAGAAGTAGACGCGTCTG
CTACAATGAAGTGGAAAGGGAATTTAAGTTAGTTTTAATTATGCTCTAACAACTGTGTGT
GAAGACGCATAGAAGGTAGGGAGACTTTTCAAACAAGTTCCACAAGGAAACATGGTCCCA
AGGAACTTCTAGCTGATCCCGTAAGCTTCAGTTTGTAATTATTTCAGCAAAAAAAAACCT
GTGTAGGGCTGTGAGCAGGGTGTGTGCACCTATCAAAACATGGAGGACAAAGGAATATTG
TCTCACACTTTAGTTGTAAGTGTCCTGAAGATATGTTATAGCTGTGCAGGGATGTCAACT
>Unigene0000300
GTAACTTGCCATGGAACTATTTTTTCTCCATGTTATTTCTGTTGGCTATACTTCGGAGTC
CCATTGACCTATTTTGGTCATCCATGGACATTAACAAAATTTCATTCTTTGTTACTTTCT
TCAGAATTGAGCTATTCCTCCAACTACCCCAAAATGAGAGGTACAATCCAAAATGGATCT
GATGATTAGAAGATACAGTTGACAACTAGACCACCTACTCTCAACAATAAGTAAAAACAT
TGCTGCCACATGGCAAACACCCTGTTCTCAACATAGAAACCATTCGAGTGAAGTACAGAA
ATTACATATACCCGATTGGTCACCAGATCCTCGGGACGGTGTGTCAACAGACAGAAGTTC
GAAAAAGTGAAGAATGACGAACTCATTAATTGGAAAATCCTGTCACTCAAAAATAACAAA
TGCCAAGTCACTTTCCTGCTTGAACAATAGTGGAAATTTGACTTGAATGGATTCACCTGT
TGGCAATTTTATCTGGGAGTTCTTTATAGCTTCCAGCCCAGGTCCAGCATTATTATTATG
GTTCAGTTGGTCATTTCACATATGTGATTGTCAGTTTGACTTCAACCTGATACTGAAGTG
TGAAGGAGTTTGATAGAAACGCTGTCTTTCATTGATTTCATGTTTGTTTCCA
>Unigene0000301
GAAAGGTTCTATTTGTACATAACAATTTTGTTACAAATTCGTAAGAGAAATTAGTTGTGT
TGGGTCCTAAGTCTTCCAATCATTTATTCTGGAAGGGAAAACCTCTGCAACAAGTGCTTT
GTGGACAGATTGTCTAAAAACATGGAATGCAGAAACAAACATTTAGAGCCCCCCACCCAT
TTGAGTCATTGGAACAATTCTCCCTATACAACGTGTGCGTGTAAGTGTATGAGTCGATAT
TATGCAATCATTGTTGTGGAACTCAACTCATACTCAATTTTAAGCTTAACAAGAACTTCC
AACAACGAGGTTCTTACTTTGACACAAGCTCTGCTAGAATCCATTGAGGAGGAGAAAATT
TACCAATAAGGGGTTCTAATTGGTGGGAATTTATAGTATGTGAGCATTTAATAACTGCTT
GCTTAACACATTTAATAAGAGAAAATGTTGTATTGTATAAAGATATCCAACCACTCATAG
TTGCACAAAATGACAATCTATACTTTCATTACAAAGTAAGTAAAAGTGATAAAATCTTAA
TTTCTATTCAAATGATCTTTGTTTTGTCCAAATGCAGTTGAAAGTGTTCATCTCTGATCC
TATTCAGCAGTCAAACCAACTCTGCGGCCTTTGCTTGGGCTTCCTGCAGAGTCAAGCAAA
TGTTTATCATGTGGATCTTTTAAAT
>Unigene0000302
GAAGTTAAGTTTTAGCATGTTATATATAGATCAACCGTACCTAGGGATGTTAATAAGTAT
ATCTATGAATAGCTGAATGGTAGAGTATGGTAGTTGCTGTTGCACTTTGTTTGTGCATGG
ACTATTGAGTACTCTGTTACAGTGTCTTAAATAGAACTTATCGTATTTGTAAGCTGGGTT
CAAAGTTAATGCAATAAGAAAGACTACTGTGCTGGGTTTTTTATCCGAAAGGGTTTTCCT
AGGATAAATTTGTGTCTATTGTCTGACATCTTTACGTGCTGCTTAGATTTATATTTCAGT
ATCTTCACTTGGTTCACTTATTGCTCGTAGAATCCGGTTGATTCCCAACACTTGCATCTG
TAAGGAGATTAGAGGACTCAATTAGTGCCATAGAGGCTGTAATTAGATCTTTATAAGTTT
GATCAAGAAGATGCTCTTTTT
>Unigene0000303
AGTCTAGACAAAAATATATAAAAAAGTAACCACATGTTATGCATAAAGTAAACAAAATAT
TTGAAAATAGGTTAAATAACTACAAATAATACTGATAATTCAATGTCAAATGTCGTGATA
TTCAGTGGTTCAACTTCAATTAGTCTTAGAACAAGCATCTAGTGCAAATGTGACAATGTA
TACACAAAAAGCAAGACAAAAATTAAAAAATTGTCACCAGATTCGCGCAGGGTGCTGCAA
CAGGCCTGCAGATACACCCAGATTCATTCCTGGATGAATCCGGGCATATATGCAGGCCTG
CTGCAGTACCAAGGCAAATCCGGATGAATCCCCGCATAGCCGCAGGCCTGCTGCAGTACC
TGGGCGAATCTGGAGAAATCCAGTCATAGCTGCAGTATCTGGGCAAATCCGGACCAATCC
AGTCACAGCCGTAGGCCTGCTGCAGTACCCGGGCCAATCCAAAGCACAGAATCACCACCG
AATCTGTAC
>Unigene0000304
TTCATATGTCATGGGCTGTGTGAGCCGTCTGTTGGCAGGGGTGAAGTAAGACAAACATTT
AAGTGGTAATTTATATGCTTGATTTAGTCAGTAGCAGAGGTGAAGAGGACAAGTGGTACA
AAGTAATGCATTATCTTTATGTAATCAGTACTATAAATCCAATTAGATTGCATATGCTTG
ATAAAATGCATTATGTGCAATGCAATAACAGTTGGTTTATATTTTATGTGGCTGTCCTTT
CAACAATCACCCTTGAGTACGTGTATACTCTTCTGTTGATATCTTCAGTAGAATGGTTAG
GTGCATACCTAGTGGTATCAGAGCTTGATACCCATTTTACTTTCTGCCGGTCCATTTTCA
TTCTCCCGTCCTGCGGCCATTTCCATTCTCCAATCCTGCAGCCATTTCCCTTCTGCTGAC
CTGTCAGTATTTCCATAGCCATTGATTTTTGATCAACAAGAAATTATCCGAGTTTGTTCA
TCTGATTCAAAATGTTATGTGCTCTACCTTTTTAATTGAAAAGCTGGCATATATCACTTC
GAAATAAAAGGAGTAATTATGGATTATTATACAGTAAAAGCAGGTGGAAAGGAATCATTG
TTTGTGAAAGTCGTATTG
>Unigene0000305
GCCTCTGCCAGAGGACGCCGATGAGACACGAAAGAAGACGACCGAGATCAGCGAGTGGGA
CCAGAAGTTCATTCAGGTCGACCAGGAGATGCTCTTTGAGATCATCCTTGCTGCAAACTA
TCTCGATATCAAGCCCCTTCTCGATGTCGGATGCAAGACCGTTGCCAACATGATCAAGGG
CAAGCAGCCAGAGGAGATCCGAAAACTATTCAACATCGTCAACGACTTCACTCCCGAGGA
GGAGGCCCAGATCAAGAAGGAAAACGAGTGGGCAGAGGACAGGTAGACGTCCATACGCTA
CTCAATACTATCTATCT
>Unigene0000306
GGGCAGCTAGGGCACACTTTTCAGACATGCTTCTACATCTAGAACAACAAGTACAGCTAG
GGCTTTAGTATCTGGGGGCAGATTTCAGCCAAATCAGTTTGCGTGCTCTCATCTTTCATC
TATCTTTCCATTTAAATCATCAATTGTGAAAAAATAATTGTACTCAGACACTTTGGTATT
TTATTGTAGCTGATTTGAAATCAATAAATAAAAGACTGTTTTTTTACCACATTGGGATTT
GCCACTTTTTATTGGAAAATCATATTGTTGTTGTTGTCATAAAAGTCAATTTTTATACTG
CTGCCCTAGGAATTTTGACAAAAATATCTAGATCTATCTAAAGTATTTTTCAGGGATTTT
ACATTCCGATGGAACACTAATCTTTTTTCTAAAATATATCTTGCATAGAGAAGTTTCAGT
ATTGTTCTCATTGAAGATTGGCTGATGAAAAATTAAATATGAATCCAACGATCTGAAGAC
TAAGGAATGACTGTTCATATTA
>Unigene0000307
AGGCCGCCTGGATATATATATATATATATATCCCACCTTAGCCTTATGGATATATATGCC
TCGCCCTATATTATATATATCTATAGTCTAAGGGCGGACATCTCCCTGCCTGAGAATAGC
TTGCCCCTTCTCTCTAATTTAACCAGCGAAGTGGATCTTATATCTCACACAATGCATCCA
TCTCGCCACTCAAAACTATGTACTGAGATATTTCTTGCCCTTCCTCCATATTTTCCACCG
TGGGTGTGAAGTGGGGGAGTGAAGAAGAGAAAGCTTCCCAGTTGCAGTTGCTGCATGCTG
GATGATTTATTTAAAGATTATTTGCTTAGAGACCTCCATTGTGCAACAGGTTAGGGGGTG
AAAACTCAGGCCAGTGAATTTGGATGTCAGTTATGGGATAGATAAAAACTACACTGGCAA
TCCTTGAGTTTAATGCAGAATAGATTAAATACTTTTTAAAGGTTGGGTATGGGAGGGGTG
AATCACCAAATTATGTTTTTATTTTTTAAATTAATCACTCGGTCCATCCAGAGATCTTCA
TTGTTTTCTTCCTTCTCAATTGGCTCTTGTCATTGAAATG
>Unigene0000308
GCAATGTCTGCGAAGCCCCGAATGCGGTGCAAGAAAGAACCAAGTCAAATATGGTCTCCA
ATCTAAAAGGATGGGCTCCAAACTCCGCTAAAATAATGAGTCGGGGTACAATTTGCTTAC
ACCTGATGAAACAGCGAAGGAGAAGTGTCTAGACCCTCTTGACGAAGGCCCAATCAGTAC
CCAGCAAAGAGGGTCCCCAATTAATAGAACCATAGAGAATCGTGGGTCTGATGAGGGAGT
CCATGAGGAACATTTTGGAGCAGATGTCTTGAAAGTGATGGCAGAAGCACTCTTTAGAAG
AACTAAAGATCCATAGCCCTTATTGACAAGAGCCTGGAGGGCCTATCTCAAACTGAAAGG
AGGGAAAGAGAACATAAT
>Unigene0000309
AAATCTTACATGCAGTTTTCCAAAAACCTTTTATTCAAAGTAAACATATTTTTACAGGTT
GTAGTTTTTGTAGATTTACATGTAAACATATTGAAGTAGCATATCTGGAATCAGCCGTGT
TATATCATTTTTCTTCCAAGTTTCCAGTCTAACTTCTATTTATCACCGAAGAAGGGCCTA
GAAATTAGGCCCAAATCATCGGAAGAAAATGGATACACCACAACCCCTTCCAGATATACT
ACTTAGATACCATAACAGGTCTTACAGACCATTTTGGTTGAAAGTATGCCGAAAGTAGTT
TCATCTCACAGTGTAAGAGGAGGAGGAGGATATTGTGTTACTTATTTCTAATAATTCTGC
AATTTCTGGGTTGAATGTTGTATATGATTTGGAATCTTAAATGAAGTTCATAGGGACATT
TTCCACTACCTTTATAGTCTGCAACTACATATGCACAAGTCCTATCGTTTACACATTATG
CCAGGGGTCAGAGTGGGGCATTAGTTATGAAAAAGTAAGGGTGCCTAAGAGACTCCTCTT
GTGGGAACAAGGAGACTTTTTGAAATTACATGTATGCGAATCACATCAAAACTCTGCAAT
TAAGTGGGTTTGGGCAGAGTAGTTTTGAGATGGGTATGGAGGCTCTAGGGTTATACACAA
TTTATGGGGCTGGGGTGATTCCTCCATGGATTAGGTGTAACCTTGGTATCACTGGGATCC
AATGACAGGTGTGTATATCCCTAAATTTTACCGTTTGCAGGTCCCGGGGGATGCCACCTG
CAGATTGGTGTAATCCCCGGGTCAAAATGCTTGCATGGTATGACAGATTCATATCCCTGC
CAGAGAATTTCTCAGCAGACAAGCTTTGTACTTGTGCATCTTAAATAAGTATGGATTATA
ATTTGAGTCCTGAGCTTAACCAGGTCAAAATAAAAAATTCTGGAATTGAATTTGATATCA
GCCTGAAACACAACTTTTAAAACTGTGAATTCTTATGTTAGGGCCTGAAACCTAGCTTAA
ACTTTTTCTCCTCTATTTTGACTTTGGATGTGGGGTTACCAAATATTCTAGTTTCTATTC
ATTGCTAGCATTGGAAGTTACCTATCTTTTTCGTATGCACAATAGGACCTGCAGCTCAAG
AAGCCATGTATGTGGGTCTCTCTTGAATCAAAGTCACCTAGCAACTGCGCTGCCCATGAA
GTTGCAATTATCATTGACATTTAAGTAAGTAATTGAGCCTATTGGATTTGAATCATGTTT
TTAGAGATAGCACTTAAGACTGCCGTCCATGAAAATCTCAACTACCATTGCTAATCAGCA
AGCTTGACCATGAGACTAACACTGCTGCCAATTAAGTATAGCTTTCGACATTCTTACTGA
TGTTGATTCATTGAGAAATACATATGCGATGGTTTCCTCCATGCTTTAAATTGTTTATCC
CAATAAGCCTGTTGTGCGCTTCTAGCGTCTTTCTTTCCTTCCATGCCATTCGTTTGAATC
TTCCATTTAAACAACGCATGCTTACAATTCAGAATTTTTTGTTCATAAGAAAAACGAGGG
ATACATGCATGACGTTTTCCCCATGACGTAAATTGTTTATCTGCCCAATGAGCCTGTTTT
GGTCTTCTAGCTTCTTTCTGTCCTCGTTTGTTATTCATTGAATCTTCCATCTAAACAATG
AATACTTGTA
>Unigene0000310
GGAGAGTAAGCTCTAAACTTCTCTTCTCATTCTAGATTCAGTTTCTTTTTAGTTCAAATC
CAAAGGAGTTCAAAAGGTTAATATTCCGTATCAGGATGTTAAGCTTCAGGCTTCTCTCCC
TATTTTTGGTCGAGTTTCATTTTACTTTAATTGACTTCGAGCTGTCAGATTAAGCAGTTA
TGTTACAGCTTTTGTGGGATCCGAAGATATTTGCATTTCTGTAGTTGGACAGTAAGGTTA
AGGTCTCATGGAGGGGGACTATCTAAATTTTTTCAGTGGGTTCTGCTGAGAAAATTTAGG
AGTCTTTTCCTAGTGGGTGTTGCAATGGACTGTATAAGCAGGGGTCTCATGGAGGGGGTT
GCTGCTTCTATTTTTATGTTGCAGGTAGTTCTATGCAAATATTTTAATTACAAAACTGTA
AATAATGAAATCTTCTCTTGAATTTGTGGAATAGTATGAGCTCTAACTAGCTGT
>Unigene0000311
TCCAAGAAACATCTTTTTGCATGATTGTTTTCCTCCTTATCCAATACTTTGCCTTGTCAA
GATAATGAAGAACTTCCAAAATGAAACATGTCCAGGTAACCACACTATCATGTTTGTGAT
GTAAAATGAAATCTGGACCACATAACATAAGCATAGCATAACAAATTGAAGCATTTCAAG
AATATAAATAAACTTCAAGCTCTTTCTCAGAGGTACTAATACATCATATAGAATATAGTA
AATATCTTGGTGCAATTATGTATATGGTATAACCAGTAGTATGGGTGCTTCACAAGTCAG
TCTATTTGGGTATAATGAGTACATAATGTAGATAAAAAGATGATATTAATCTCAATAAAT
TGCACAATCTCCAAGGGCATATCAACAATAATGATGATAATGGCCCTAGTCAACAACACT
TCTTTGTGAGTGGCAGGATTTGTGTTTCCTAACAAATAAAGCAAACAGTCTTAGAAATGT
TAAAACAATGGATATAAATATATATGTAGGAAAACTTCTACCATATAGTTTGTCCCTAAA
TAGTTAGCCTCAGTCTTAACAAATAAAATATGGCTAAGTCATTTTATATGCTTCAGGCCT
CAATTATGAGAATGCGTCAACAATGAAGTAAAGTTGGAGAGATGTTTCTCGGAGATGACA
ACTAGGAAACTACAAACGGTAAGCAACCAGCATGATTGGATTTTTTTTTGAGATGCAAAA
>Unigene0000312
TAGAAATTTTGGCTAGTGATTTTGTCAGTAAAAATAGGTTTACAAAATATTTAATTGTTT
AAGGTTTTCACAACGTTCTTCTAGGTCATGAATACTTGCTTCTGCAATTTCTGCCTGGAA
GCATATATTTTACACAAAATAATTTACAATTAATATTTGATTTTATTAGGTGGAACAGTC
ACTTATTTTATATAGAAAATTTGGCTAATGATTTTGTCAGTAAAAATTTGTTGGGGGATG
TGGTTGTAGCTATTAAGGCAACAGCTACAGTCTTGATGATTTCTTTCCAGATTTTATAGG
GGTTCTGTGTTTTTCCCAGAGAGTTTTACACACAAAAAAAAATTTAATTCTAGGTTAGGA
TTTTGTTTTCCTTAGAGTGGTTGTTTTTGCTTTGTTGCGGTGTTGTGATATGAGGGGTGA
TATCAAGGGGTATGATCTCTCCCTTCCCCTCTGTTTAATATCAACAATTCTGAGAAGCTG
ATTATAATGAAAGCCAAAGGCAATGCCAAGTGGAGGCCTATCCAAGTGAACGTATGATAT
ACTAACAGGGGAATCTACTTTAATCCTAAAGCCTATCTGATGGAGTGGGAAACAATTACT
AAGCTATAAAAATCTACTCAATGAATGTAGGCATTGCTTTAGGTATGGAAACATGGAGCG
GTCCTTCCCTAGGAAAATTGAAATCTCAGACAAGATCACTTGAAGGAACTGGAAAAAAAG
GTTTGTAAGACAAAGAAGACGATGGCAAATCTGATGGTGGATAGACGGATGTTAGAAAAG
AGCCAATGCTGCAGAAGCCAATTGCAAAGGATGCCAAGAATAAACTTACACTTACAAGGA
CTGCAAGGGACTAGATCATGCTTATTAAAGCCAATACGTGTCTACAAGTGGAGCAGGAAG
AATTTAAGGAGCAACAGATTCATGAAACCCAGTAAGAGGTGGACAAAAATAGAGTATGCA
CTCACAGAAACCATAGTTACTAAATACAGTGGTTTTATAGGGATTTATCATATTTTCCAT
ATTTTTTGATCCACCGCACAGAAATGTGAGGATGTGATTACTTTGGTGGAAGTGTTAAGA
TTTTTTCTGGTAGCTTTGAATTTCTCTATTGTGATGGTTTTCAGAAAAAGAAAAAGCATT
TTTATAGTTGCAATTTAACATATTTTTTTGCCATACCTATCGTATTTTTTTAATGGATGC
TCTTTTTCCATGTTTTGGGTCCAGCCTATAAAACACTCTATA
>Unigene0000313
ATCAGAAGCCATTCCATATAACTACTATCATAAGCAAAATAAAGTATCCTCCACAATTTA
TGGCAGAGTGTAGCTTCCACACTTGAGGCCAGAGTGTTTGAGTTGAAAGTTGCAGCGTTT
TGGAATGGTGAGCGCAGCGTCTGGATTGAAAACCTTCTGAGATTCAGACATCTTTATCAG
AGCACAGAGACACGAAGGATTGCTTGAGACTTCTCGAGCTGCAGCACAACATTTGGAGGA
AACAGTGGCATTTGGATCTTGGCTTGCCTCTGCACAAGCTGCCATTTTTAGGGCTGCGGC
TTCCACTGATGTGTTTCCACACTCTCCTGCACCCACTACAATGTGTGCCATCAAAGCAAT
GGAAAATAGCATAACAATAATGCACTTGAACA
>Unigene0000314
GATTTCAGAAGCTGGTGAGGGAGGGCTGACGGTCAGAGAAGCAGCCTGCAAAATATTAGT
TGATAATGCTGCGTCCACAAGTACAACCATTCCCTTGTCTGTACAGGTGCGGAGGGTAAT
GCTCAACAGTCCATACTTTGTACAGCTGAAAGACGGCAGATTCGCCCTGTGGGAAGATTT
TCTCAGCAGCAGCGGCGCGGGCACTTCACAACTAGAGGAATATAACACTGTTTCTTCTTC
TTCAAAGGAGGACGATATTCCTCTTCCTCTTCCTCCACGCTTAACCTTCATCAAAGGAAA
AGGAAAAGGAAAGAGGAGTGCCAGAAGAGTGGGTTGCATAAATATGAGGGAGCATAAATA
TTCATGTTCAGAATGCGAAAGGGTGGCAATGGGCGTGAA
>Unigene0000315
CAAATTAATATCCTACGATGTTGAACCCCTCCATAAGTGTTGCAATGGCATTTCAGCCCT
GCCTCCAGGAATAAAATTTAATTCTTGTAATATAACAAAATGACTAATAACAAACAAAAT
GGTCTGTTTTCCAAACTCGACATTGAGGGAATTGATTGACGAACAAGGCATGAGGGCAAA
GCCATGGATTTTGTTGGCTAAGTATCAACCTCATTTTGCACTGCATTTATCAAAATGGTC
TGTTTTCCAAACTCGGCATCAAAAGAATTGATTGCCAAAAGGCATAGGGCAAAGCCACGG
ATTTTATTGACCAAGTATTGACTTCACTTTGCCCTGAATTTGTGCACAATTCATTGTAGT
TGTGATTGTGCCCAAAGGATAAATGAAGCACAAAAATGCCAATGCAAAGGTTTTATTGTC
TGTGACTCA
>Unigene0000316
TGGTAGATTTGAACAACTCGGCGATACTTGTTCTCCATAATCAAAGTCTTCTCAATTGTC
GTTGTGCAAAGTGGTTTTGTGGATTGGTGTTGCGATGTGTGTTGGCTTGTGCCTGGTCAT
GCGGCTGTCCTCGACGATCTAATTTCAATCTGATTCACGACTGTACATTCTTACACGACC
ATATGATTGATACCACCTAGGCATGGCGATTTGACGACAGAAAGATACATCATGATACCA
GGTTAGCGGATTTGGAATTGAAAGAATTGGAGTTTTCTTTTGAACTGCACAGCGACGAAT
GGTGAAACGACTATCGATTTTCGCATGGA
>Unigene0000317
ATTTGTCTACTTACTAATTCACTGCCAGACCCTTCAATGATTAACTGTATCCCACAATCC
CCATGGTCATTCATTTTTAATCATGTCAGGCCACAGCACCATGGTTGACAATCCTAATGT
CCCACAGTAACCTCTATAAGCAATTCGTCTGGCTTCTCATATGTGTGATGCCAATTGCAG
ACCGTCATGTTAGTATTGTCATTGCTATCCGCATATATTAATATAAATGTTTGGTAGCCG
ACTAAATTACATTGTTAATTCTTGTGGTGTGGTCAACAGTTGTGTTTTAACTAACTGTTG
GTTCTCGTCTTATAAATAGCAAGTCGGGGTAAGGGTGCCGATGTCACGGGTCCTCCCTTT
ACCGAGCAATTGTACTGTACACTTCATTATGCAATACAGCTGTTATTCTCTCGTGTTTCT
TCCATGCTATCTATGGTATTTACGATTCTGCGATAGTATTCTTTTGG
>Unigene0000318
ATGAAATTTAAAAAGCCAAAACAAAACAGGGCTATGTGATTCCATTATGAATTTTTATCT
TTCCAGTGCATTTGTTGAGTCTTAATTTTCGCATTTAGTTTTATACTGTACATCACATAC
CCTGAAAAGTCTGAAGCTATAAATAAAGTGAGCCACAATGAATCCAGCAAATAAGTTTTT
GTCTTTTTACATCCGCAAATAAATTTAGCCGCAATGAATCTAGCAAATAGTGCGTTTGTG
TCCTTAACTACTATTTGCATGCTTGCTCTCTTTCCAACAAAAGGAACCTCCAAATAAAGT
ATGATGACATTACCCTTAAATACCAGTTTCCTCCAATGAAGCTTCCTTGCTCTAAATATC
AGTACTTCCCATCACTCACCAACCACTAGTTGG
>Unigene0000319
GTATTTGCCCCATGAAAGGTACACAAAAGAAGCTCTAAGAAGCATAGGAATCAGTTTAGG
AAAATATTTGGCATGAACAACTCCTACCCAAAAAAGGATGGTGGCAACCTATGCAGGTAT
ACGTGTGGAGATGGATTTGGAAGGCAATCTACTGGCAGTAATATCATTATAGGCTTTTGA
TCTTACCTGTGATACTCAGAAACAATTACCACGCCCCCATACCCATCTACGAATGTACCA
GATACGGGTATGGGTCCTGGTACAGGACAGATATGAGCCCAAAATGCTATGCAGTCCCGG
GTATGGCCCAAGTACAGTTCTGCCATACCCAGGCTGTACCAGGGACGTTTCCATACCATT
TTAGCAGTTCTCTACATTTTTAAATGTTAAATATTTTTTAA
>Unigene0000320
GCTTTTTTGTTCTTAAAGTAATTCATTCTCTCTTGTCAATTTCCAAATTGGATTTTGTAA
TTTCTTTCAGCTGAATGTCCTCATAATCTTCCTTTGCTTCTATATCTTCAAGCCTCCTTT
TCATGCTCATTAGTTCCTTGACATATTGTTATGACAACCACATTAATGGCGTTGACGTGG
GGCTATAGGCTTCCTTGCTGTCATGATTTGCTTCTTCATTCTCTCTTTTGTTTTGCAAGT
GCAACTTGCCCGTTTTTTATTTGAGATAAAGTCTGCCTCTATGTCCGTCGTCAAAATTCT
CTTTGTTTTCCACAACTGATCCATGTTCCTTACATGTATTGTTAAGAGGTGGCTGCATAT
TATGACTTAATTACAAATATTGCTTCATGCCCTGATTCACTTCTATTTCACCAAGTGGTT
TTTTGCTCATTTTTTCCTTCTCCACGTCTTGATCTTTGATCCCTAAATACCTTGTGTTTG
CCTTGTTGTATTTGTTACTATTGGGATGCTATGTGTTGTCTTTGGCAGAATACATGCGAG
TTTTTTTACTTATTTGTGCTTCTTTCCAAGTTTGTCTACCTCTTAAGATCCATTTGTACT
ATTTTGCATTCACATATATTAGCCTCTCCTCTATCTGGTAATTCAGCTTCTGTGTGCCCT
ATTATATGTGGATTGTATGATCCTCATGCTCCAGCCATTGTCCCTAATGTAACTGTTAAA
ACTAGAGTGCGAGTAAATAGTAGGATACCCTATGGGATGTTGTATAGCGTAATCCCATGG
GATTATCAAACCCCCTAAGGGCATCAAGCCTACCAATTGTCCCTGCAAATGTTTCGCCAT
TTCAAACCCTTGCTTGCCATTACTATTGATGACTCTATGCTCCCCTTAGACTGTAATTTT
TGTTCCTGTGATGGTTTCCGGTCTCTTTTTTGTGGGCCCATTGTGTTTAAACCTTGGTTT
GATATATCTGAGTTGTTTTTCACCATCTTTAACCTTTGGATCTATGTTTTCCGTATTGTC
TTCTTCTTGTTCTCTCATTGTTTCTATTCCAGTTTCTCATGAAATGGTGTGTTTTGTGTT
GCTTAAATAATATTATATTATGACAAGATGCTTGATAGATATTTATAAACAAGAGAATAT
AATGGGGCTCATCTGCAAACCCTGCCAAGTATTCCGAATCTTCTTGCAAGTATGAAAAAC
AAAAGACTTCATTAATCAACATGAGAAGAGTACATATGTCATAACCAAAATGGCAA
>Unigene0000321
GGTTAAGGTAGACCCTATATACAGATCATATCTAGGCATCTAGTGTGGTTCTATTTCTGT
CCTAAAAAGGAGATGGAAATTTAAATAAACAGATGCTTTCTGTCCAGTAAAGATAAAAAT
TATTTTACATTTTTTAGTACAAAATGAAAACTGTAAGCTGCACTCTGCCCTATAGCCATT
AATGATTGCCTTAAAAATATTTCTCATTAACCAATAGGTCCAAAACTTTATGTAATGAGA
AAAAAAAATCTAGTCTAATTGGACTACATGTATATAAATGTGGGGGTTTTTGTTTTTTAG
AAAAATAATCAGACTACATGTGCAGATTAGTTTCTTGCCGAAATTTATCGTGACAGACAA
TAATGAATAATATTCTAACAACATGAAATA
>Unigene0000322
AGAATTAAAATACCTTTATCAAGAAAGTGATAACAAAGGAATCTGTGCTGATAAGTGTAA
TGCTAATAGCAATGAACATGACTAGCTATAGTTTGAAAACAAAAAAGTTAAACACAATTT
TGTCTTTGATTTCTAAAGCCAAAGAGTCCCGTTTCTGTTCCATAAATATTGTTGCTGTGA
AGCCCCTGCACCTATGATGCCAGTATTTCGTCAAGGATATGGCAGTCAAAGGGGTCTTCC
AATTTCACGACTGTAGCACAAAAGGGTTTTACCCAACTTGGGCAATGTGAGGCTCAATGT
AAATGAACCTTTGTTCATATTTTTCATCTTATAAGAAATTATGTCCATTAAAAAGCCTCC
CCTCTGGACTGAGATCATTGTTTATGCTGAAGT
>Unigene0000323
GTGAAAACTTACTAAAAATAGCTATCCTAAACAAGAATTGCTAAAAATACAAAGTCCTGC
AATCGGACTCAAGTCACTTGTATCAACTCACATTCCACTTATCTTAGTGCTTTTTGCCAT
CATGAAAAACAAGTATTCAGGGCTGGAGCCAATCTCCACATTGATCACTGAATACCCCAA
TGTGGGAGACAATGATGTCACCCACATGGACTTGGAAGACCTGAAAGCTTGAATGTTGAA
TGAGCCACGAGGGGCAGTACAAGAAAATATACTCTCAAGCGGATTATTTAGGATAGGAGG
CCATTCATTATCTATTTAGAGTACCGAACTTGTCTTGGCATGTGCTCCTCATTACGATCC
TAACACCAAAACAATCATGGCAGATGACAACTTGATCCTTGTAGTCCTCACACCAAAGGG
AATTTCTTAGTGCTTGCAGATTCCCACCAGTAACAACATGGTCATCATAACCAGGGAGTA
AGCTTCACAAGAGTGGGCGAGGATTGACTCATATCTACAAGGCCTAGCACCTGGTTCATG
GCTCAAACAAGGTAGAAAGCCCTCTCGTATCCCGAAATATGTCAAGGAGTGACTTTCACG
AGGAATATTTAGATGCCATTGTCTAATTGAGCAGAGTAATGGGAGAGGAGACAACGAAAG
ATTTCCAGGATTGGATGACTCAGTTCATCTTGGTGGCCACAGAGGGAAACCAAATGGTGG
ACTAGGGGCAAATCATCAGCGACAACATCCATCGGCAACTGTTGCAGTTGTCCTCTACTA
TGAAGTTCACCATGACTTCTTACCTGGTGTATGCCCTTGGCTTCACAAGACTCTTCAAAG
GTCTTTCTACTGCTCCCAATGTGCCTCAAAAGTCACCTTCTTACGAGAAGTATCCACAAC
TCACTCACAGGGAGAGCAATTCTCATTATGCCAGGGTGAATGATGCATTCGCCATGTTCA
TCATAAGGCTGCCCAAAGGCAATCTAGAGCGGAGGATTTCATCTCAGGCAATTGAATTGA
TTGAAAACTACAGGAGCCATTTCATCCAATTCCCCGCCTTCACCTACATCAGGGTCGGAG
GCTTTGATCTTGCCCCTGCTACCCAGGTACCCGAGTGATAAGATCATGCCTTCACCTTTT
CAGGATTACAACTTGTGCCCCAAATTGAGGACTACTGGGTTAACTACACAAATGACTTTG
AGGTCAGAAAACGGGATCACATGCGGATGACAGTGGACCAAATGAAAGAATTCAAGTTTG
AATGGTTTGTGGATGGGATACAATATGATGGGTCAGACCTGTTTGATTGTGAATACCAAG
TGGTGCAATCTTCCCACCCCCCGGCTTACTCCCACTCCACGGAACATCAAGGAATCAAGT
GATATCAAAGAGAGAACCATGATAGTGATCCAAAGCTCGAAAAATGGTTCAAACAGAAGA
GAGCTGCTTTCATCGCGTCCGGTGGTCTTTTGATTCTATCTAGGCAAGTCTCTTGCATTT
CTTCCTTCAAAGCATCAGAGAATGCCACAAGCTCTACTCATTCAGAGGAATCCTCCAAGA
GGAAAATTGTGGAGATAGAGTGCAATGAAGCTTCACCTCCTAGGAGGCTTCACAAGAGGG
CGAAGATCATTGAAGGTCCCATTGAACCTCTTGAGTTAGGAGAGATCAATCCCTCACAGT
CTCCTATCCATCACCGACATCCAAGTGTGTCCTTCTTTGCGGCAGAATCTTCCCATCACG
AGCAGATTGTGATCCCTTACCAAGCACTTGAAAGTGCCCCTATGCCTGATTTTGTGTCTA
CTCCGGCAGAAACATTCCCATGGATACAAGAGTTGCTTGGAAGTGAGTCAAGAACGGTGT
AGCAAGCCGCAACACTTGATTTTGGGGCCATCTCAAAATTCATGAAAACCAAACAAAGCA
AAAAAGCACAAATAACCGCCCGTTTCTTCATTGGGGTCTCTAGATTCTAGTATGTGGAGG
TTACCTAGCCAAAGGTTGCAAAACCCATGGAAGAGATGACTCAAGATGACTATGAGTTGA
CCCGAATCTCCTTGGGGCAAGCCATGCACGAAGGAGATGCACACTTGTTCAAGGAGTCTG
CTGCCCGCTTGCTTGCTAGGAGTGAATAGTACAAACAAATTATGGAGCAATTGGAGGAGC
ATGTGAGAACTCTCACTGTCTATCCTTCCTAGAGCCTAATGCGGTACCCCTTCCTCCCGT
GGAAGTCATCCCTCCCATTAGCAGCTTTGGTCCTCAGTTGATCAAGAGAGCCCAAGGTTA
CACCATGCAAGGGAAAGCTAATGATAAGTGGGTTGAAAGGATTCTCGAGAAAGGGAAGGC
ACTGCTACCAGAGGTTCTCTCCTTGTTCAAGTATGTTCTTGCCATTGTTTCGAAAGTAAA
GATGACAAGGGAAGAGATTGAGAGGGAGAAGACTCATTGGGATAGTGTGTTCCCACTCAT
GTTCAAAATGAGTTGCCTCGATTCCCACACTCTCGTGAGTAGGAATGTGTTCGCATCTGT
TCCTAAGAACTTGTCTCTAGTTTGGACCCGCATAATGAATGCCAAAATTGACATGATAAA
CAATGCTATCTTCGAACTTGAATCTTGTGGTCAACATGCCTTCAAGATTTTAGATGATGT
CAATAATTGTGTACAAAAGCTCGAATCACATCCACTCACTGGAGATTCATCTTCGGAAGG
ACTCATTAGTTCCTTCCAAGAGTTGGTCAAGAAAGAGGCAGGCGATCCTTTCTCCTTCAA
CGAGGATACTCTGGAGTCCCTTGCAGACATCAAAGACTCAATCTCTAACACTGCAGGAGA
TCATAAGGTGTGGTTTAATCAATGCAAGACTACCAGTGATGTTCTCGAAACATGGATCAA
AGTGTTGAGCTATGTTCGTGTTCCAGAGGCAGAGAAGGTGACATCTGCAACAACCCATTT
TAGTAAAGAGTTCAAATGCGAGGACCTCATTCTAGGAGTATTTCCTCAAAGTTCACCGAC
GGCCACTTCTTCATCGGCAGAGACTTCGTCTTCGTCAAATTGATACATCTCTTCTTCTCT
CCCTCCTTTCTTCTCTCTCCATATTCTATTTCTTCATTAAGAATGTACTTTTTCACTATT
TTGTCTTATTCACTTAAGCGACCTTTAATTTGACATTGTAAGAGTTCTTTTTCATTACTA
AGAAAAAGGTTCACTTTTATTCCCGAGGAATATGAAAGGTCACAAGTGATGGGAAAGGTG
AAACGTCATGTGGGGGGAAATGAAAGGACATTTCTGTAAGCTATAAATTGGAATGGCTTC
TCCATTCTAAGAGGTTAGCAATTGTTGATTGTTGTTAGTTGTTGGGCTTTGTATCACTAC
TACAGTAAGCAATAAAACTACATTTCTTCTATCTCCTTGCCTATGTTCTTTTACTCTCTC
TCTACTCTCCAATTTTGCAAGCATTGTAATCTTGTGCAACCAAGAAGGAACTTTGTGTCT
TTGATTAATGAATCCATAGAACTTTGTGTCTTTGATTTATTAGTCTTGCTACTTACGTGG
TTGATTTCTTCCTATTGAATGTGGACCTACCCTGGTTAATGTGTGTGAAATCTGTAAGTC
TACTCACAACATTAACCCCCTCTTTCCATTTCCCCATCTCCTCTTTACCTCTCGTCAAAG
CAAATTCCTCCCTTGTACACTGTACAAGCAGTTTGCCACAGATTTAGTGGAGTATTCTTG
TGTGATCTCTGGCCTAACAACCCCACAGTTCTATTTAGTTTGCTTTCAACAAATGGAAGC
TTTCCATACCCAAGAAGGAGGGGCTTAGCCCCGTGACCGTTGGTGAAAACTGATAATCTG
CACTGTAACAAATTGTTTCACCAACAAGCCCGTATGTTGCCATATCCCTTGAAAGCCCTA
ATAAGACAAAAAACGCTTGAGTATTTAGTGGATTTAGCAGCACCTGCTCATACAAAAAGG
ATATATATTTGAAATTTCATTATTGTCGCTGCTTATTGGGACCCATTTTGCTTCAAATTG
TCCCTTTTCAACATACAGATATGAGGTCTGATCTGTTGTGCTCTCAAGTCCGATTTCCTC
GTCTTTAAGCTGTCAATTGCTGGATTGGAATAGTTAGGTGGAGAAATGGATCTTTGTTCA
TAGATACAATACCCAGCTGCTGAACTTGTTGAAGGTGTGACCCACCTACAAACAGAAAAT
AGGAATGCATTTTCTCCAGACTTCAATATTTGTTCATGTCGATATTTATGATAGAGCAAG
AATGAATGGTGTGGGACACGTTACTGTTTTGCAAGGGTGCAATGCAATGGGCATGAAAAA
ATCAATTTATTTCCTTTAATTTGACATGTGGCTTAAAAAATTGATTCATTTCCTTGAATA
T
>Unigene0000324
GTCTCATGATGTCCAAATCTAACTGACTCCAACGTTTCTCTTCCATCCTCTCGAATCCAC
TCCTGTCTCATGATGTCCAAATCTAACTCCTTCGTCTGCGAGTTTATCAGTCGAGGGAAA
TCTAGTGGTGAGCCATGCTTCCTCCGTGCTTTCCGTAGTGGAGAGCGTAAGAAACACCAC
AGATACCACCGATGACGAGGACCAAGGGCTTTCCAGACTGCTTCTTGGCGTTGTGAACCC
AGTTGTAGAAAGTACCGGTCTTCCTCTGAGAGTTAGGGATAGAACCCTTAGGGATGGTGT
CGTAGAAGTAGACGAGTCGGTCGAACTTTGCACCAGCACCGGCTCCGCCGACGGCGGCAG
GGGTAGCGATCTTGGGAGGGATGAGAGAAGAGA
>Unigene0000325
GGAGGTCGGCCCTATCAGAGAGGCCCATTCTTGTACAATAACAGAGAGACTTCAAATACG
TCTAGCTTACTTGCAGAACTACACAGCCACAATTTTGTTGTATGTTTCTCAAACTCTTTT
TTCTTCTGATTATTCACAACTTTTTTGTATCTCTAATGTATTGGCTGTTTTCGTCTCTCC
CTGTAATAAGAAGATACCCTATGTTGGTAGTTTTCTGTTTTGTTTTAATGGCTCTGCAAC
TTTATTCTGTTTCATGATTTGATAAACGGCCGTAGCTAATTTTATTTTTGGGGGGTATGA
AGCATTTTCTGTTAGTCTGTATTCAGGGAGTTTCGTTTTTATGGGTTTTCTGTATTTTTG
TGTTATCTTTTGTTTCGAGTCCGAGGGAGCCAAGAGAGAAGACCATAGACGAAAATTGTC
TTCCTCGTAAGTATCTTCTTC
>Unigene0000326
AGACTGCTAAAGGAACTAGCTGGAAGAACAAAGGCAAACAGAAAAATATATGAGCAACTG
GTGAAGAAAAGAAAAGAAGAGTATACTAGAACTAGAAGGAAGGAGATGATTTACTTAGGG
AGGCATGAACCAAAGAGGTTTTGGAGGCAACTTCACAAGGAGAAAACACAAATAGAGAAC
AACATAACAACAAGTTAGTGGATGGAATATTCAAAACAGCTTGTATGAGCGTGAAAACAA
ACAAGATACTCCTCCCACCATTTTTGTTAATGAAAAACTAGTCACAATTGAGGACATAAT
ACAAGGTATTAGAAATCTAGCAATAGATAAAGCACATGACATAGACAACCTTCAAGCGGA
GCATCTAAAATGGGGAGAAAATATCCTTCCACCTAAAATCAAAGCAATTTTCAATGAGGT
CATCCAAAAGGGCTTCTTGACATAATAGACAACTAGCTTAACCGTACTTATGTTTAAAA
>Unigene0000327
CTATGCTTCTAAGTATCGTGCTTTTATCTAAGAAAATTATTACATGTATATGCACAATTT
ATGCCCAATTAGCCTTGTATACCATGTAATGACATTTTTAAGGATCTGATACTGTCGATT
ATAATGATTTCTTTGCAAGGTATTAGTAAAGACTCATAAGCTAACTTTGTTCCCCTTCCT
CTCTTTTTCTACCTCGTTAAACTCAAGACATCCTCCTTAGTTTGTACCAAGACTTCCCTG
CCCTCATGGATGATTTTACTTGTTTCCCTTTTGCAGCTTTTTGGCTCACTTGTTATAATG
TAAGGTGAATTTTGGAGGTTGGTAGATAGGTGCTTGAGCTTTTTTGGTCAACTGTTGTTT
CATCCATTGCTGCTTTGCTTCCCCACATCTTGTTGGTATTAATGGCCTGACCAGGGGCTG
AAGTGGTTGTAGCAGCAATGGTGGTATGATACCTTCCAACACTCGAGATGTAGTGGCAAC
AGGGGGTGGTAGTGGAAACCAGAAAGAAATGATAGATGGAGAGGGAAATGAGGAAGATGG
AATAGCAACTGAGAAAGTGGGCAATGACTTGGGAACATATATGGGAAGATTCTATTGTGG
AGAAGACAAGAGTGAAGGAAGGGGCATGGCAAATCCAGTCCCTGTGATGCCATCATCTCC
GTGAGAGATATGGGTTGCTCAATGGGTACACCTTGTCTTGATCTAGGTTTGGATGTGGAA
GTGGCGGAGACAAGGGATGAAG
>Unigene0000328
AACCGTACCCTCACGTTTTTTCATTCAGCTGGATCTCAAGCTCAAAGGATTGTTTCTGGA
TCACCAGGAATATCTGAATCGACGATGGCGCCATGAAGAAGAGGTAAGCACAATTCTTTT
CTCAAAATTTCATTGAAATATGCTAATCATAGATTAAAATATGAATTAAATACATATTTT
TATTGTTACCATTAGAGGTCGAGGGAATCAATCACAACCAAACCCTATTATTCATGTCAT
CCCTCCCAACACTCCCACAATTTATCAACATCCCTCTGGTAGTCAAGAAGATTTAGCAGC
CCACATAATTGAAAACAAAATTGAAACTG
>Unigene0000329
GGTTGACTAGACTTGTGCATTAATGGTTGGAATGCATTTCCCTGCTTCTCACCTACCAAA
TCCCGCATGTTAGCATATGGATTTGCACGCATGCAAATGACATGCAACAGTGTGGGAACG
AAGTCCCTCCTCAATGAAGGTGAGGCTGCCTTTATTGAAAACCAAAACTGTATTTACATC
TGTACATTCAAAATTGTATGTGGGGGGTGTTTTGGAACATCAATGGAAAGAAAAGTGAAT
GAGGGAGATGGAATGGAATGAAGGAAAGGAGTGAAATGGAATGAACTGAAAGAACATGCA
AGAGTTAGGTAAAAACAGAGCCTAATATTGCATGAAGAGGAAAGATGAATAACCAACACA
AATAAAACGGAGTTTGAGTTAGCCAAACAAGAACATGCAAAAGGGAACACACATGAGCAA
GTAGATAGTCAGAGCTTGATCACTGTGAACTAGAACAACTGATTAATAATGTTGACAATA
AGATCAAAGATAATATTTGCATGCAAGATTCAAACACCTAACATCTAATGAACATAAGAA
CATCAAATGTTACAAGAGACAATGAATGAGACACAAAGTTCGTATTTCATTAACTCTCAA
ATGTTTTCACAAAAGAACACAGTTTCTTCCTGAAACAAAGCTTGCACACAAAAGTATTTT
TTTCTCCTATCTCAAAGTCACCCTTATAAATGAGCCCCTAACTTTCTTTTATAACTCAAA
AGTTGGTTACAAAATAGTTATGGTTTACATGAACATTAAATATAGTACTTAAGTGACTTT
TTAAAATTTGGTCGAAAAAGTTAAAGTCGCTTAAGTGCCTTATTTAATGGGTAAGTGCAC
GAAGTTGGAGGGCCAAAAAGTGGACAAGAATCCGGAAAAAAGTAAAACGCGTACACGTTC
TATTATAATGCGATTGCATTTTCAATTGTCAGGTTTAGGATTTACCAAAGCATAACACGT
ACGTCTTATGCCTACTATAAACAAAAAAAGAGGCCCGAGCCTCTATCATTTTATTTCCCT
CAAATGTGAGTTTCAGAGCTTAACCGTACCCTCGCGTTTTTTCATTCAGCTGGATCTCAA
GCTCAAAGGATTATTTCTGGATTTCCAGGAAGATCTGAATCGATGATGGCGCCATGAAGA
AGAGGTAAGCACAATTATTTTCTCAAAATTTCATTGAAATATGCTAATTATAGATTAAAA
TATGAATTGAATACATATTTTTATTGTTACAGTTAGAGGTCAAGGGAATCAATCACAACC
AAACCCTATTATTCCTATCATCCCTCCCAACACTCCCACAATTTTTCAACATCCCTCTGG
TAGTCAAGAAGATTTAGCATCCCACATAATTGAAAACAAAATTGAAATTGAGGATTTAAT
CAAAACAATGAGGGATT
>Unigene0000330
AGAGAAAATCCTGAGCAGTTGAGGAGTAGGGTGCTGAAGATGGAGCAGTGCTTCATGGAG
AGGAGTACTCTAAAAGGGTTAGTATGCCTGCAAAAGGTTGGGTAGTGGTGCAGTTGAAGC
TTGGAAGGAACTCCAACAGATATGAGAAAGAAAAAGTAAATAAAAACTAAGAAGTTGGAT
GAGATGGTCACCAAGGTGACTGAAAGAGTAGTGCAAGCAAGAGACCATGTTAACTGGATA
AAGAAGCTTCCACATCCCAGGCTTGAGGAGAAGAAAATTGGCTTGAAAGAAATGGAGAGA
AGAAATTGCTAGAAGAGCAACCGATAATTCTTCTGAGTAGCAGCAGAGAGGAGAATGGGG
GTTATGCTTAGCCCATAGAGAGAGATCCTCATTAAGGATGATGTAGAGGAAGTTCTTATC
TTTGAAGAAGATATGGAAGAGATGGTGATTGAGTTGAAGAGGGAGAAGCTCTAGAGAATT
TTAATTTTAATGTGACTTCCATTGGGGAAGCATGGAGTGAAAAGGAACGAAATATTTCCT
TGGAAAAGATGTAGAAGTCTGTGAGAACGAGAAGTTGCTTTGTGGGCAGCTAAATACTGT
TGTGAGCAGCAGGAGGATGAAGGAAACAAGCCTAGCTTGATATGAATCAAGCCAAGAGTG
GATATGCAGTCAAGGTAGAGGCTCTCAAGCTAACAGGAGCCCAGCCTTGCAGCCCCATAG
TTAACACAGCAGAAATCAACACAAAACAACATTATTTATTAATCTTCAATCCTCAAAGGG
TATCCCAAACATGATACAGTCTCAAAGGGCTTACCAACTACTATGTACAGACTCTACTCT
TACTAATGTGCTCAAACAGAGATTCTTTTCTTTCCCTAAAACTTGCAGTCCTACAACAGT
CTCACATGTACTTCTACAACCCCCTTCCACTTCTACTCTGCTATTATTTATTTACGTTAT
TCTACCAAAGGAAGATGATAACAACTTCTATTAATAGGAGAACAAACTCTTAAAATATTT
TGTTCTTGGTTTTCTCACACAACAACCAACACCTATATTTTTTGATCTGAAAACTAATTC
CCTACATTTTCTCAACTATTTTTGGGGATGCAAGATTGTCTTCAAGGCTGAGATGCTCTT
GCATCAGACACCCCAATGGGAAAAATTGTGATTTCCTTATCACAAGTATTGATTGAGTGG
TAGAACCACTCTTTTGATCCTTGTAGCTACCAAGGCTTCCCTTTCCAACGAGCCAAATAC
CTCTGCATGCTCCAAATAGTCTTTCTTCTTTTCCAACTCTTTGTTGGTCTCTGAAATTTT
CTCTCCTTCACTATGTATCTCTTTCTCCATTTCTTGGTCCTTGCATGGGCATAAACCATC
CTCCTCCACCCAATGAGTTCACTCTTACTCGTTAATCTTTGTGTTATGGGCTTTACCCCA
CCATAGTTCTTCCAAATATCTATGTTCTTTCCTTCCCATCTTCTTGTTGGATGAAACTCA
CCTTCGTCTGATCACATCCACCAAGACGCTCTTTCTTGCATCTTGCTTTCTCTTGTGGGA
TTGCACCCTCTATCATCCGAACACCTCCTCATAGAGCTTTGTAGGCTTTGTTCAATCACT
ATCCAACCTGCTATTGGATTTTGTAGCTCCTCTTTTCTCATGGCTTCCAACTCTTTCTCT
TCTCTTGCTGTCCTCATTGCTATGTCAAGAAACTCTTCCATCTCTGCTACGACATCATCT
TCTTCAATATTCACAACCTTCAATGTGTCTTCAAAAAGACCATCTCCTTGTGGAACTTTG
TCTCAACTAGGCTCTCATGATCCTTTTTATCTTCTTCACCATGCGCTTCTAAGGCTTGTA
GAAGCATCTCCTCCATCCCAACATCTTCAAATTGTATCTCTGTTGTAACCTGTTAGCATA
TGGATTTGCACGCATGCAAACGACATGCAATAGTAAGGGAATGAAGTCCCTCCTCAATGA
AGGTGAGGCTGCCTTTGTTGAAAACCAAAACTGTATTTACATCTATACATTCAAAATTGT
ATGTGGGGGGTGTTTTGGAACAACAAATGGAAAGAAATGTGAATGAGGGAGATGGAATGT
AATGAAGGAAAGAAATGGAAAAGAATGAATGGAAGGAACATGCAATAGCTAGGTAAAAGC
AGAGCCTAATATTGCATAGAGGAAAACAATGAATAACTAACTCAAGTAAAGCAGAGTTCG
AATCACCTAAACAATAATAAGTAAAGGGAACACACATGAGCAAGTAAAAATCAGAGTTTG
ATCACTGTGAACAAGAACAACATATTAATAGCGTTGACAATAAGATC
>Unigene0000331
GACGTCCCCTCCAGGTCCCCAAAACATTCAGGACAACTAGGACATCACCAAAATCCAAGG
GACGTGTCCCCATGTAACACTAAAATTAGACCATCTAAAACAACAAATAAACTATATATT
ATAAAACCTAATGAAAAGACACATGGGTAGAGGTACGATAGTGAGCAGATTATCACATGG
CAGACATGGAAATGAATGGAATTATGGCAGATCAGGCCATCAATTTCCAGTGCTATGAGG
ACTGCAAATGCATGTGGAGACGTTGGTGGTGATTACACAATGGGAGAGATTCAAGCACAG
AAGTTTGACAGACATTTGATGAGAGTGTCAGGACTAATGATGCTGAGCACAGATCAGTGT
ACATGAGCAAAAAAACAGGCGCTGGCAGGTTTATTTAATGCAAACAAGCAGACAAACAAT
TACTTCCCACAGATTTGGTTTATGTCCGTGAGACTGATGCATAAGAAATATGGGAAAGAT
TGCACGAGAATGCACACACTCAAGGATGGTAGAGAGGATGTCAAAGTCAACGAAACTGTA
ACATGGATCTCATAAGTCTACAGATATGGTAGAGGTGCACAAATATGTCTGTTTTGACGG
TCAATCCTGAGGACAAAACTTCAATATAGTCCAGGAAAGTCAACGGCAGATTTGCACAAT
GGATAGAGTATATGGGGCAGCTGAACATCATAAAGTCTGCATTCTGCACTAAGTATGTGG
ATGCTGCAAATTTGAATGGAGAAGCGTAGGCTAACTCAAATATGGTAACATCTGTTTGTG
CATGGGTCCTCACAGAGAACTAACAGACGTTAAACTATTACCATAACAAATACCTTAAAC
TATGTGTGGCTCTTTTAAACTCTAAAATAACACCCTACACAATAACTACCTTAAAATTTG
CTAAACTATCCTGATAATTGCAAATAATGCTTACCAAATTTTCCTTCCTTCATGTGAACA
ACTCAATGATAATAGAGTTGCCCCTTTACTCTCAAAGGTCCATTACGCACAGGAAAGAAT
GGTCCTCTGATACCAAATTAGAAATAGGACCCAATTCAACAAGTTAATTATAGGCAAAAT
CTCCTACAACAGTAGAATCAGCCTTATCACTAACAATCCCTACTTTTACTCAACTGAACC
TAATTTAAAGTGAGTTATAGCAAATCACGTAGCCACACACTCACAATAAATATTATTCTA
ACTGATAACTTACTAAATAACATCAATAGGTGACCTACTAATCTAATATTTCCAACACCA
ATCCACAC
>Unigene0000332
TTTTCAGTTGATTGTTATTGGTCCTCATATTTGTGTAAGTTGAACTATCAATCAGTCATA
CTTGCGATAATATGCTCTTCTTAATGCAAGTGTTCAAGGAAATATTCTTCCTCTTTGGAC
CATCTAGATAAGGGAGTTCTATTATTAATAATCTGGATTAGATCCTAATTTAAGCAGAAG
TCTGAAATCGAAACCTGAAAGGGGAGTAGCTATTCAAAGTGTACACTTCCTAGTTTCTGA
AGGCTGGCCAAATAGAATTGCCGCATTTTCAAACTCAGCAGCTCTCTCAGGATAGGACAT
TGTTGATTTGGTGAAGTGAAAGAAAATCATTGTATTCAGTGGAGTCAGGATAGGACAATT
CTAGGTATTGCTTCATTGGTCTGTGTATGCTTTTTTCCCCTACA
>Unigene0000333
AGATAATTTGGTAAGAAGAGATGTTTTGCTATTACACAAAGGTAAGTGGAAAATTAGAAT
TATTATATCTGGAAACTTAAAGACATTATACAATCAAAAGCATGAACTAAACATATGCAG
GATGACTGCTATTCTATTGCAGAAGTTAAGAGTATTGTGGGGTTGCTGAGAAGCTAGAAT
GTTGCATTGCATAGCAGCAATGGATATTGGATTTGAAAATTAATAGTTCCGTTTATTGGA
AATTCATCAGTATCTCCTTTTGAAGTTCCCTTACCAGAGAGAAGGTACAGAAGATATGAT
GAATGAGTTTTAATACTTCAAACAAAACAATCAGAAGTCATCCCATAACTGGAATGCAAA
TCTTCTAAAATAACTTGAATATGAAGGAGACT
>Unigene0000334
AAACTTACACAAGGTTTCAACACATCATTCATGAGTCTCATGAATGTACTTGGAGCATTT
GACAATCCGAATGGCATGACAAGCCACTCCCACTACCTATCTTGTTTCTTGAACATGGTC
TTCCATTCATCACAATCTCTAATCCAAATTCAATGGTACCCACTCTTTAAATCCATCTTG
GTGAAGACTTTTGCTCCCTCAAATGGTCCAACAAATCATGCATTCTTGGCAATGAAAATC
TGTACTTAGTGGTGGTCTTGTTTATTGCTCGCCAATCTGTACACTTCCACCATTCTCAAC
CCTTCTTAGGTGCCAATATTACTGGACCTGCACATGGGCTTAAACCTTTTCTTATCAAAC
CCTTCTCCAATAGCTCATTGATTTGTCTCTTCATCTCCTCATTCTCCATAGGTGTTAGCC
TATACGCCGCCTTGTTTGG
>Unigene0000335
TCAGAGGTTTGAATCTACTGTGCAAAGCTGTGAAATGGAGGTGAATTTTGTTTCATTGTG
CTCTCCTCTTATTCCTCTACATCTCCACGGATTTTCAACTAAATCCGAGTTCATCTTATC
GAGGAAATCACACTTCAATACAAGGAAACAACATTTTCTTGAAAACTGTGAAAATGGCTA
GGTACTGGTTTGTTTAAATATGGCTGATAGGCCATTTTCAGAGGTTCAGATTTGTTGTGT
AAAGCTGCTAATGGAGGTATTGCTCCACTGTATTTTTCTCACATTGCTCTGCATCTCCAC
AAATTTTCAACTATATACCGTATTGATTAAACCTCCAGATTTTATCTCAAAAATGCTCTG
ACAGTCATTTTTGAAAGATTTGTGAAACTGTAGAAAATGATGCAGAGGCCACTTTCATTT
GCTGCATGGGACTGATAAATGCTGTGAATGAGTGTATATTTCATACCATGATGTTTTCCT
CACATCCTTTTGCATTCCCACGTATTTTCAACTGTAGATCACATTAATTCGACTTCCAAT
TGTATCTCTAATGTGCTTTGAAAGTCATTTTCAGAAACTATGAATTGCAGAAAATGACAT
ACTTTCTGCCAATGAGTGTCAATTTTACTCCCGTGGTGTGATTCTCAAAAGCATCTGTTC
AAATTGGTCTAATTAACATCTCCACAAACATTTAGGTATTAAATCCA
>Unigene0000336
AATGCCTGGCACTACTTGAGGTGTGACCCTTCTTGTACATCCAGAGTGTCTATCACCCCT
TTCCCAGTGCAAAATTACTGGTCGTTGGGCTTTCAAGGACTGGGATGGTGGCCAGGGCTT
GATCTCCTGCAGATGGATAATATAATCCACCTGGACAGATGATTCTCTCTTAGATTTCGA
TCTAATTCCAAGAACCATCGCTAGATAACAATCTTTGACTGTGTTTGACTGCAATTAGAT
ACTGGAAAAATCAGATTGAACAGAAAGTGCATCTTCTTCACCTGCCCCTAATGCATCTCA
GTCATATTAAGACTGTCATTTCATTAATAATGCCAGATACATTGACTTGGGTAGCTTTCT
ACAGTAAAGGGTGAAATGTGTCAGAACACACTGGTT
>Unigene0000337
TGGGGATGTAACTTTGACACTATAGCCTACTGATATGGTGAAAAATTGTAGTTACAAGAA
GACCACAACAAATACATAGTCCCTAAATGTCAATTCCCAATCCAAATATGTTTGTGCGTA
CAAAATTGTTTGCCGTCTCCATCACAGTCAGGAATTACATTCAGACCTGCAACTAGTAAT
AAATACATTTCACCGGTTCACTGCAATTTACATCCGACACAGGTTATCATATCAGGGCTC
AAAAGCATTAAGCCAAAACTCCATCTAACAGATATTGGAACTAGCGATACACATTGCACC
AGATTAATGACATATATACAAAATCAAATTCACAAGCATTACTCAATAGCCAATGTCTCT
ACAACTTAATTGATAGAATACTTTTATGCTATTGAAATTTTTCTTCTAGAATTTTTGAAG
GTGAAGGGCTCCTTGATTGTTGCCTCTTCAGACCCTCCTGTATTCTGTCCTTGATCGCCG
TTTCCATCATATGACATCCCTCTTCAAACTTCTCTAGAAACCCAGCTACCCATCGATCAG
CATTTTCAACCCACACACTGTGATGCATACCCGCTATCTTGGCAGCAGTATGCAACTTTT
TCCCCACTAGCTCTTGCTGTTCCTTGACTTTCTGGCGCAATTTGGTTATACTCATGTTGA
CTCTCAATTGTTTTTCCTTAACATAGCTAACTCCAAGGTCCTTCCTTGAATATCCACGAG
CCAGGTTCCTCATAACATATTCATTATAGTCTTTGAGTATTCGCATTATAATATCAGATG
TAGAGACACCATTAGTTCGCTTTGTTTCTTTGAATTTTCCTAGTGATTTGACTAACTCAT
AAACATCGTTTCCAGCTCCACTTGTATCAGCATATGGAAGAGCATCATGTGCAACATAGT
CAATCTGATGCTTGTCTATGAATTCTTGAGTAAGTACCCATGGAGCATCTGGGATAACTT
CATCAACCCATCTGCAATGGCGCAGAGACTCATAGCGCTCTGATTCAGTCATAACTGTTT
TTCCCTTATACCTGTTAGTCACTTCATCATTGCAGCAACCCACAAGGAGATATGTATTTG
GAAACAGTTTCTTGGCCTGTTCGAGCGATCGCGCATGCCCAAAATGAAAAAGATCATAAA
TACCATCCGCATAGACACGCACAGGTTTGTCAGTCCATTGGGTTTTGACAGGATCAGGTG
CAGGTTCGTATTTGACCGGCACGGGAGAATTCTCATCCCCTGTGACCTGCTCTTTCTCT
>Unigene0000338
AATCCGACAGCCCCACCAGCCAGTTAAAATTGCAAATGGATGAGGTATTCACTATTACAG
ATATCTCAGCATATATCTATGAAAAACACCATTGATGTATCAATCTGAAGCAGCCTATCT
TGGATTTGTCACATCGTTTCACCCATTGAAGGGGTTCAACATTGATTAGAGACTCCGTCA
CCTTCTCCACAAATCTAACACTGATCAGTAACAGGTTGCCTCACTCTAGCTGCACCACTG
TGTCAAGCTTGAAAAAATACTCCCAGTAAAACAAGCAGGCTCCAAACTTTACTGTATGCC
TAAAATATCATAATTATCAAATCTCCTTCTCCAAGAAAGAAGGAAAACTGCCCTGTTATG
GTCAAATTGGCATCAAATTTAAGGTCTGCCTTTTTTATTGGCATCTCACACTATTACATC
CACTCCTTCCACCCCCTTGTCTATCATTGTTGTTATGCCTCTCAGCATAATTATTTTGAT
TGATTCTTTGGACG
>Unigene0000339
AATTGAATAATTAACAATGACAAATATCTTTATTCGGATTTGCAATAGCTGGCATGTACA
CGTACAGCAGATGAATCAATGAAACATATTATGGCAATCATTCAAATAATAATTTTGAAA
CAGTCTGAAGCGAGGATATTTGCTTCAGCTGAAACAAATTCATAATTCTGGCTTTCAGTA
CAAGACATATAATACATCTCATGAATCAATATCATATATTCTGAACTGAAAATGACATTA
TTATTATCAGAATGTAGAAAGCAATTCATATTCAGAGTTTCCAAACTGTACACCCGAAGA
ACCATTATTTATGTTGCAGGCGAGTCAGTCAAATCAATGACACCCCTTGAAACAGGCCGA
GGTGTAGACGATATTGAAATAATTTGTCCCTGAGAAGCTACTGGAGAGAGGAAAGTACAG
TTTACACTTATTGTTTTCGTAGTGGGAGTGGACTTGCAGGGTGATGTGAATGACAATGAT
GCTTCCTCAGATGTTTTCAGTGGCGAGATATAACATAGAGGACTGTATTCCTGGAAAGAT
GGAAAGTCTATTGTATTTGAACTTCTTTTGATTTTGCTTTTTATGCTAAAATCATCCATA
TTATTTATTATCTCGTCAACTTCACAATCTTTGGGGACAATGGAATCAAATTTCAAGTCA
TTGGAAAAATTATACTCCGCTGGATCTGGGGAAGCAATCATTTTATTTCTTATGCTAAAA
TCATCTGAAATGTCTTTCGGGTTGTTGGCTTCGTTGTCGTTGGCTAGAAAACAATCAGTT
CTGAAGTTGATTGATAAATTATTCTTTACACCATATGAAGTTTCTTGCTTGAAATTCACA
GGTGAATTAGTATTTGGCATTAAAAATGATCCTGATGCACCATCCCTATCCTCATTGTTC
TCACTATCTGATATTTGAAGCAGGCAATCATGGTTGGAAAAGAAACCATTTAACCTATTT
GATCCCTCGGTTTCTTCATCTGCCTGTACTGTAGATAAAGATAATTTCTTTGGGGAAGGA
ACTGTAACTCTAGAACCCAATTCATCTGCAGGTATACTAGATTTAAGTTGTTTTAAAGCG
CGGCCTCTTCTCCTGCATTTCTTAGCAGGCTGCCAATCACATTCTTGCTCTTGCCACTTT
TTAAATTTTGTAGACTTTTTTTGATGTGATGTACCCTTGTCACCCTCCACTCTCTCTTCA
GGATCACTGACATCACTTCCAAAGCAATGCTCTTCTTCCATATCATCCTCACCATCTGAC
AGCCAATTATCTGTATAACATGGAAGCTCGTCCACGGGACAAATCTGAACTTTCATATGA
GAAGGTAGAGTTGGGCAACCCTTGGTATTGCCTACGTGCTTTGTTGACAAGAAATTGACA
GTAATATTTAAACTTTTCCATTCGGAAAGTGTGAGCATAGTGTAAGCAAGCCTTATTTTA
CCAGCAATCCCACCCAACTGCTTCAACCCTTTGGCTGCTTCCTTCACAGCCAGTGACATT
TTTGGATTCTGCCAAGCCCACTCGAACTGTAGTGCAGAAACTTGTGAAGGAAATCCATAT
ATACATAAAATCATTTCCCACGGCCTCTTCCTTTTAGTTTTGTGTGCCCCAGACGTTATT
TCTCCATTATGCTGTCTTATTCGACGACGAGGATTTACAGTGAATCCAATATAAGTGCAA
CCCTTATAACGAGAACTCAAGGAACAAAGCAAGTAGCAGGCAAAGAATAGTTGTCTCTTG
GACTTCTGAGATGCAAGTGGGTCATCCTCCATTGAATCCATGCATGTTTCAGTTGTATTG
ATCTCCATATCTACGCTTTAAATATCGGCATGATAATGTACAGGAATGTGTATGTAGGAC
GATTCTCCTCCATATAAATTTTTGTCTTGTCGCTGACTACGAAATTGGAAATCCTTTAGG
TATCCTGTTGGTTGAAAGCGCACTGCTGAGATGGCATAGAGGCATTATGGACACATTCCC
GAGAAAACAGACCCGTTGAATTGCCTTTGCCTTCGCTATTGATTCGACTCGACCGTGAGG
ATTTGAAAA
>Unigene0000340
TGTTATTTAACCATATTATAGCTCTGTGAAAATTCTTATATGGTGTTCTTTCACTGTTGA
CCCTTTTATTTCTCGTAATATCTAGAAGGTGTTATTTAACCCTATTATAGCTCTGTGAAA
GTTCTTGTATGGTGTTGTTTCACCGTTGAATGGCTCGCTAAAAATTCTCTTTTGGGCTTA
GATTCTTACCAATGTTTCCCACCATCGGTCCATTTATTCTGGACCTACTTCAGTCACAAG
CTGTAGCAGTGTTTTATACTAGTGCATAACTTTTTTTCTGCCCTCTTTATGCCATATTAC
CAGAGCTCTACAGCCAAAGCCTGAGAAGGCAAGAGAACACTAAAAATTTGAACATTTTGC
TTGGATAAATCCATTTACATGTAAGCTCTTGG
>Unigene0000341
ACATCAACATGCCTCAGTTCAACATCACCCTCGCGAAGGATGCTCACGCCGATGAGCTTG
AGAAGGCGAAGCAGCATGTCAAAGACCAGGGCGGCGAGATTGTCAGCGAGTTCTCACTGA
TCAAGGGCTTCACCGCTAAGATCCCCGATGACGCCGTCTCCGTGCTCAAGTCCAACGACA
AGATCACCGTCGAACACGACGGCGAGGTCAAGACGCAATAGAGCTTTCTTCACGGCCGAT
ACGAGATATGACGAGGCATAGCATGGCATATACAACGGCATAGTTGGACATCAGGCATAC
TGAAATG
>Unigene0000342
GTATGCTTCTCATGTTCTGTTGGGTTTCTATGAGCTTTTTAACTTCTTAGTTTTAATTTT
GATTTGGGTAATCATGAAATTGTATTCTGGGGTCCATTTAGTTATGGATATACTGAGAAA
AAATTCTGAACGTCTTCTTTACCCAATTGGCAATAGATTTTTACCTTCTATCTTGTGATT
ATTAGCTTTTTTTCATTAGAATTATGATCTATGATACCAAACATCGGTTTTGGATCATTA
TTCCGCGCGACCCACATCATTTTTATGGATGTTTGAGGGTAAGAAGCCCCAACAAACTGT
AGAAGGGGATCGGAGCTCGAGCTATGAGGAAATTTTCTTATCCACACAGAGCTATGTGGG
GTTGGACTTGGGTGCTCTTGGGGCCTTTTT
>Unigene0000343
TGTTGTTTGGGGCATCCTTTGTTAATTTAATATTAATAACCAGTCTTGCATATTGTAAAG
GTTGTATGCTTGATTAATTTCTTTATTTTAATCAGTGGAACATTTTGAACCAGTTAGAAC
CATCCTTAATTAAGCTACCGCAGTTTTTTTTAAATTAGAATGCAACTTGGTGTGGAGGTT
AGCTGACAAGTCATTTGTGGGTGTTGTTTGAAGCATCCTGTTATTTTAATATTTGTATCT
GGGCACGTGTATTTCAAAGGTTGTATGCTTGATTAATTTCTATTTATTAATTAGTGGTGC
ATTTTGAACTAGCCAGAGCCGGGTATATTCTAAATTGAAGCTATCTCAGTTTTTTTTGAA
ATCAAAGCTGGTGTGGAGATAAGTGAACAAGTCATTGTGCAG
>Unigene0000344
TGTCCCCATGGGGGAAGAACCCCATAGGAAATGAATACTCCTATTTTCCCTTTCTAATCA
TTTTGCATTACTCTGATGCATGAATAATACTTTGTTAGCATTTTAATATTTTGTTCTTGT
ACATGTGAATGTCCGGTGGGGGCCAGAGGGACAAATGAAAAAATATCTTTTTTTCTGAAA
GGCTGTTCTAAACTTCTACATACCCTGTAGTTGCTTTCAGACTGTGCAAGGTTAGAATAG
TTTAAAAGTTGAATAGAATTGTTTTTGTGGTAGTTGACAGAATTCCCCATCTATATTTAA
GTCTTGTTAGCTACTATTTCAAATACATTCAAGGTTTCAAACCAAAACCAACAGCTATTG
TAGCGCATCCTTATTTTCTTATTCGTTATCCAAA
>Unigene0000345
GTTTTTGAGAGTTTCTGAAAAATATTCTTAGAATCTTTTTCATTCTATCTTTTCAATTTT
TGTTTGAGAATTCTGAGATCTGTGAATTTCTATTTTTCATGATCTTAGATCCTGTTCCTC
TCTGCCAACTATTCTTTAGATTTTTTTGCCTATCAGGGTGTTGCATCCACATATTTTCAA
GATTGGAAGGATGGTGTGTAGCTGGTGCTTTTCTGGGGATTTTGATCTGGGTGGCCAATT
GATCGGACAGTGTATGGTTATGATTAGAAGTGCAAAATTGACTGTCTTATTTTTAAAACA
TCCATTGTTCGTAAATTGGGAGTCTATTCAGATTTTCAGCAGTATACTTTCTGCCTTTTC
TTCTATTACACCACAGAATTCTTGAGAGAACTCT
>Unigene0000346
GTGATAAAATATAGGATATTTCATATCAAAGTTTGAGAATCGAATCCCTGGAAGATAATT
TAAGTGGTAAAATTGAGTAAAATTCACATCCAACTTCAGGTGTAGCATACCCAATGTGTG
AGGCCAAGTATAAGTCCCAGCATGGACTCTGAGGAAAAGTTACGAGCAAGAAAGAAGAAA
GACATTATACTAATGTCCACGGATAGCCAATATAGATCAATGTCACTTGAGTACATCCAT
CTAAGATAAATAAGAGTGAGGGAAAAGAATACCAGAGCTAAAGGGGCAAAAGCAAGGCGG
ATCTACCAACTCGCATCCCATGTAGCTACAAATGAAAATAGCTCTAGTAAATGCAAGTGA
CCACCACTATCACTCATCCAAATCAACACTCAAAACAGACAAAGACTCATAAGGGTAATG
GTAATGAAGTGCATTCTGGCGACACTTTTTCAATATCCAATACTCAGTTCCTTAAATATG
TCAAAACCTACTAACATTTCTCTCTTTTACTCGTGATTTTTTTGTATTTTATACAATAAT
TTGGCAAGTCCTTATTGAAAAGAAATA
>Unigene0000347
GAGTGATATATCAGAGTCCTCTACGGGGGATGTTCAAGCTCATTGACCATTTTTTCTCCA
TGTTTGAGGTCCATTGTATAAAACACTCTTTATAAAACTTGCTACCTTCCTGATTGGTGG
CAGCCATTTTAGATATGGAGTCAATCAAGTCTAACAAGAAATTCTTGGAGCTTCTGAACT
CCATATACAATCTGGCCAAAGGCCCACAACAAGTGAGCAACTCGAGTATTACTAGCTTGA
AATATGAAATGCATGGAAAATTGAAGGTAACTGTTGGCTTGGAAGTGGAAGGAACAATCT
TATGTTGTATTAGGAAAGAATAGTTTTCATTTCTTCTGATTCAAACGAAAAGGTGCATGT
AGCTTTGGCCATATGAGGTTCTTACTTAAACGTC
>Unigene0000348
TGTATGCTTTGTTGGATGCCACCTATCCCAAAGCTCCAAGTTGGTGCTGCTGGGAGTATA
CTGGCACAGTGAGCATATAAAAAACAGCAGATGCATGTACATATTAAGAGCTACTGATGT
TATTTGCTGGTTTAATGGCAGCTTAAGACTTAAACTTAGATTTGTGATGGGATTTAGACT
CACTATCACAATTATTCCTTGTCCAGAATTGAATCTTCCTGTATGTGATCTGATGAAGAG
TATTTGTGTGATTGGCTGCTGGACATGGTGCCTAAACTGGGTGGCTAAGTGTCCCTGCCG
CGCCATGCAGACCTTAACCCAAGTCCACCCAAGCCTGTGACCTGCCAGGCCTCCAACACG
CCTCCCAAGTGCCTGCATGTGCCTGCATTTGCATACATATCTTCTAGATGCATGCTATTA
AAACAGCCTTATATCTGCTCTCTAAATGAGGCGTGGATTTCTTTATTCACATTACCCACT
CATACCAACTGCCAACCACCTCTTTTGACTTGTAAGAGAGAAATGTTATTGGATTTCCAC
TGAGCCGATTCTTTTGACATTGGGGAAGAAG
>Unigene0000349
GATGGGTCTGCCACTCTCACCAATGGTAGCTTTTTCTCCTTATGCAGCCTTTTTTTAGAC
ATTTCTCTCCACTCATGCCGTCTGGAACCAGAATGATGGAAGGGGTATGTGGATGATAAT
GATGTGTTCTTGCCACAAGGGAGGGACAAGCTTGAAGAATTCCATGCTTGAATAGCATAA
TGGCTAGCATCAAATTTACCAAGGAGTTGGGACTTTGGAAGGTGGCCTCCCCTTTGTAGA
TGTGCTCATTAAGAGGAAACTAGACGGTTAGCTTGTGCCTAGGTCTACAAGAGGTGCACC
TATAAACTATATTTACAAGCTTCTTCGCATCACCATCCATAACAAAAAGGGTGCTCAAAA
CATTGGCTGAAGAGGCTTTGAAGATCCCTAATGAAGAACATTTGGAGGAAGAAAGAAGGC
ACCTAAATATGGTTTTTAGAAAGAATGGGTAAGATCACATACAAATTTCAAGGGCATTTT
GCAAAGCAAGAGAGACAAAAGCAAGGTAACATCATGAGGATGAAGATGTAGCTAGACCTA
AAGCTTCCATTCCTTACATTGAGGGGATTTCCAATAAGATTGCTACAACCATGAAAAGAC
TGTCTATTAAGACAATCTTCATTCCACTTAATAAGATCAGGAAGAATCTCAAAGTCTGTG
AAAGACCAGCTGGAAGCCTGGAACCAATACTAGAAAATGGCGTTTATCACATTAATTGCT
TTTTTGTGAGACCCTACATTGGTGAAACAAGAGGATCAACTCAAACATATATCAAAGACC
ACAAAACTGATATAAAACAAAGTAAAGTTGAGCATCCAAATGGGACTAAGGGTCAGATTT
GCATCGAGGATCATTTATACAAGAGGAAGCAGAGGGAAGCACTAGAAATCTGCAAGCATA
CAACCAACTTGAACTTCAGGGCTGAACGTTGAATGCATTTAATTTAATTAACTTAATCAT
AGCTGTAATTAATCTCAAGTGATGGAACCTTTGTTAATTCACAACAGCTAGGGCCCTTGG
TTAATTACTTATATTAAGTTGAATGTAATTAATGTTGACCTTTGGGTTTAGTAGTTGTGA
CATCTCATGGACTTCAAG
>Unigene0000350
GAAGGGTCTAAAATGGGTGTCAACAAAGTCCACTTGAATTAATTCATGAAAATCTTTGTA
ATTGTCCAAACCTGCCAATGCTTTTTGGCTCTAAGCACCTAGCAAAAAAAGCTTTCGTCT
ATGCTCCCTATTTCTCATCTATATCAAAACTTTAAAGATAAATATTATGTAAATTATAAC
CTATAAGATAAAAGCATTCCTACTTGGATTGTACAAATAATAGATACTTCCTCCAGAAAT
GGCATTATTTCTCGTGTAAAGGCCCCCTCCAGATGTTATTCATAACACATATAAAATCAA
ATAAACAAAAAAAACTGTTAAACCAGTTGTATGAGACGAGAAAAATCAAAACAAAGGGAA
TTAAGACTATTGGCTTGGGTTTAGCTGAACTCTCTGTTATGGCTCAAAAGGGAAATTCAG
AGGGGTAAGGCAAAGTTGAGAACCAGGCATAGATCACATTCCTGTCTGTTGATTCTGCAT
CTAGACTCCTGGAGGAAGATGATTGTGGGTATTTTTTGATGGAGGAGAGGAAAGCACTGA
ATAACTGAAAAACTAAAGAGAGAATGCATAGGGTTCAGAGTCTTATTAAGAACCGTAGGG
GGAGTGCCATGGCTTCTAACTGCTACCATTCTGAATATGATGGAAAAAATCATCAGCAAA
TTGCATAAGATATCAGAAGTTTGAACAAGAAATGATGGGTTTGCCGGTGTTGTTATCTCA
GTCAAAGGTAAGGAAATAGATACAGTTGGTGAAGACTTAGACTAGGGAGAACGTGAACAG
TAAGCAGGATTCAAATTTTTTAGTATGAGGATCTGAAGCATATGAGCTCTTGGACAGGAG
AACCGCGGTAAAGGAACTGGAAAACTGCAGGAAGAAGAACATGGATACAGCAAGCATTAG
AAGGCTCTTGTCCAACTTCCCCGTATTACATTCCCTGGAAGCTTGTGACATGACATTTGT
CCGCATCAAGTGTCTAACAGATGCATCAAATAAAAAAATGAAAAATGCTGGCCATGGGTT
CTTTTGTATTCAATCCTAAAGTATTATTTTTAACGTCCAGTCTGTACTGATGAGCTTGGC
ATGATTAATGATAAATACATACCAGAATAATAATGATCATCTAGA
>Unigene0000351
ACCTTCATTACGTTTCCATTGTTGGAGTAGAAGACGACCAGTCTAAGCGATTAGTAAACA
CTTGTCGAGAAGAGTTTACTTGGAGCCCATGCCGAGCGAGTCCTGGACGGACTTGGCGGT
GTTGGAGAGAGTCTCCGAGGCAGAGTTGAGGAGACCCTCACCCTGGCCCTGGGCCTGGTT
GGCGCCCTTGGAGGCAGAGTCGGAGGCGTTGCTGGTGCCACCGGTGATGGAGTCGGAGGC
GGACTGGAAGGTGGACTTCTCGCCCTCTGGCTGGACCTTGGAGGCAGCAGAGTCGGCGGT
GCTCTTGATGGAGTCACCAGCCTGCTCGAGGCCGGACTTCTGGGAGTCGGGCTTCACGGA
GGAGGCGACCTTGTCACCGGTGGATTGGCGGAGAG
>Unigene0000352
TTCAGGCAGTTGCGGAGGCTGTGTTGAGATCACGTGCTGGACTTGGAAGACCACAACAGC
CTACTGGATCTTTCTTGTTCTTGGGGCCTACTGGTGTTGGTAAAACAGAACTAGCGAAAG
CTCTTGCAGAACAATTGTTTGACAATGAAAACCTCCTGGTACGGATTGATATGTCTGAAT
ATATGGAGCAACATTCTGTTTCCAGACTCATTGGTGCTCCTCCTGGATATGTTGGTTATG
AAGAAGGTGGACAGCTCACTGAAGCAGTGAGAAAACGACCATATAGTGTTGTCCTATTTG
ATGA
>Unigene0000353
AGTTGTAGATAGAGAAACAGAAGCTTGTTTCTTACTCAGCCAAGATACTAAATTGCTGCC
CAAAAGAACGCACCTCTTCTTGTACATTTTTTGTCATCTGTACAACTAGCCCAATCTGCA
TCTGTATATGTTAAAGACAAATCTTCAATTTTTGATACCACAATCCATAATCCATCGTAC
CTTTTAGATATTTAAGTATTCTTTTGACAACTTGCGCATGAGTTTCTTTTGATGTTGCTT
GAAAAACGTGCTACCATGCCTACTGCTTGCATCACATTTGATTTTGATGCAGTTACATAT
AGCAGTCTTCCAATCATTGATCTATAAAGAGTCTGATTTTCTTTCGGAGATTCACTATCC
TTGTTCAACTTACAACCTGTGATCATGGGTG
>Unigene0000354
GATATAATAGACAAATGACATTACAAATTAAATGGTTGGACTTAGGGACTTCTTGCTCGG
CTTCATCCTCCTTGTATTACGCCTCTGGATTCGGATCTGCGATCCTTTATTTACAGGTGA
ATTGCGCAAGTTGCAGACGGAGAAGGCTCAAGTGAGTGAGTACCGAGAGGGGTATAGCAT
TTAAGAGGCTCGCTTAAGTAATCCATCTGATGGACTTGGGAGACAAGGCAGTCGGCTTCT
TTATGCTCTCTTTTAGTTCCTCTCTATTTGCATACTACACATTCTGGGTGATCATTCTGC
CTTTTGTGGATAGTGATCACTTTGTGCATAAATATTTTCTACCAAGGGAGTACGCAATTA
TAATACCTACATTTGCTGGGGTTGCCCTCCTTAGCTTCTTGATGGTTTTTGTTGGGTTCA
CATTGTTAAAAGCGAAACAAAAAGCTTCATGAGGTATGCTTGGATTTGTCATGACCATTT
TTATTTGCAAATTACCAAATCTCCAGTTTCTTCTTGTGGAACATCAAAAGTATTTGAGCG
GATTCATGTATTTATTATTGGCTTCTGAATGTGTAAATTTTTACGATTACGATTCCTTGA
AATGAACCTTAGGTAATCATGGGATTTGAAAGACTAACATGGATTGCAAAGAATTTCAAA
TACGATGCCAGATTCGATGTCATAAGAGAGTTTGTTGGAACAGGATGGGAAAGAGTGCAT
TCATAAGTTGAGGAACAAGTTGCAAAGATTCACGAAATAACAAATTCACAATACCATAGC
TGAACAAATAACATTTTTCTCGTAAAGTTCTTGTATGTTTCCTTCCTTGGAGTTTCCCAT
CACCTCCATTGTTGATATTTTCATTTTTCCATATTGCTCACTAGTCACTATTACTTGATA
TCCTTTGTTGAAAAGTTGTTAGTGCTTTAGAGGCTAAAGCACATATACTCAATAATAAAT
AATAAAGCACCAGCAGCCCTGTGCAGAGATGAAAACTTTAAAAGCAGAGAAGAAAAGGAT
TTTGCTTGAAAGAACCTTTTAAATAATGCTGCAAAATACCA
>Unigene0000355
GAAGTTTTTTTGAGGTTGGTGGCAGCAGCAGCAACGTTGTGTGCTGCAATTGTTATGGGA
TTGGACAAGCAGACCATTGATCTTTATGGTGTTTACGTTCAGGCCAAATACTATTATTCT
CCAGCCTTCACGTTTTTCGTTGTGGCCAATGCAACCGCTGCAACATACGCCCTGATATCA
CTCATCATTTATTATAAAAGCAATGCTAAGGGGGGTTTTCTCTCCGGTAGAAAATGGCTT
TTCTTCTTTGATTTCGTGATGACTTTGGTAATCACATCAGGCGCCTCAGCAGCAACTGCA
ATTGGCTATGTTGGAATGGAAGGAAACAATCATGTTGGGTGGATCAAAATCTGCAATCAA
TTTGAAATATTTTGCTATCGTATAGGGGGTGCTCTGTCTACATCTTTTATGGGTTTGTTC
ATTTTCATTGGCCTTACAGTAGCCTCTGCAGGTTCTCTGTACA
>Unigene0000356
TTCATAGAAAAATAGAATAAATGTGGAATTTAATAACTAATTAAGTAGCTATCATTCTTT
TACTCTCTTACCAAAATTAGGTAGATATTTTTTTAATTTTTTAAATAAAGCTCATCTATG
ACTTCTTACAAAAACCACCCTTAACCCATTTCTAAATTTCTCCTTGCGTGCTAGATTTTG
CAAGGCGTTTATACGTTTTAGTCATTTTAGATGTCAAAATATAGTCACCTTTGAAATATG
ACTATCACAATAAACATGTACATATAATTTAAACATCAAAATGACATGTATATTCAAAAT
TTGTCATACATACATACATACATACAAGAAATTTAATAAATTAGATATCACACACTACAC
ATTATAAATTTGTGAGATTCATGAAAAATATAATATAAATGAAAGTGGAAACTTTG
>Unigene0000357
TGTGAATACATTTATCAACTCTTAATGTAATAATAATCTATAAACTATATTTTAAATTAA
TTACTAATGTATTCCGTAAATCCAGTTTTCACTTTGTCTGTCACACATCTCCATCACACT
GCTATTCCTTCCATTACCATTGCTGTCTGCTACTCTGCAAAATGTCGTTACTGAAACAAC
GTCGGCTATGCTAGTCTTTGAGGACGCGATTTTGCAGGGTTTCCTTTCACAATTTGCAGG
TCTGTGCAGGATTTTTTGAGGACACCAACACGATTTGCATGGCCGCACAGTTTTTTGAGG
ACACGGTTTGCAAGGTTTTAAAACTTCTTCGATTTTCTCTTTCCATGAAGACTGCAGCCT
CAATTTCTCCTTCCACTCATCTCTCGATTTCTCCTTG
>Unigene0000358
CCGAGCATTCACTGCGAAAATAGCTCGCTGAGCCTAAACCCTACCAGGCCGATTCCCTCC
AAGAACAAAACTTTGGTTTTAACCATTTAAATTTTAAAAATAGCGGAAATCCACCCCCAC
TTGAAAACGCTAACAAAGAGTGCAGTCATTTTTCAGGCTCTATTATTTCCTAGAGCATTA
AATTTGGTTCAATTTTGGAGGTAAACGGCATGTCGGCAGAAAATCCAGAAGCAGAGGAGG
TTGTAGCGCAGCCCAACTTGAGCGAGATGCGAGAAATGAGCAAAAAGGCTGCGTGGAGTG
TTAGCTCTTGCAAATCTGGCAATGGCGTTCACCTTCTCAGAGATGATAATATCGACACAT
ATTGGCAGTCAGATGGTGCTCAGCCACATTTAGTAAATATACAATTTCAGAGAAAGGTCA
AGCTACAGCTTCTTGCACTTTATGTAGATTACAAGCACGACGAGAGTTACACGCCAAATA
AGATTTCCATCCGAGTTGGAAATGGTTTTCGCGACTTAAAGGAAATCAAATTGGTGGAAC
TAGTGGAGCCTACAGGTTGGACATATATATCATTGTGTCAAAGTGAATCTAGGGAAGTTT
TTGTACAAACATTTATGCTGCAGCTTGCCGTATTATCTAATCATCAAAATGGACGAGATA
CCCATATTCGTCAAGTAAAAGTTTATGGCCCCTATCCGTAAGTATTTTTACAAACTGTTT
TAGTGCAATATGATATCCATATCCATATCCCATGCTATTGCAACATGACTATTTTGATCA
CGATCTATTCTCATTATGTATTTGCACTGTGCTGGAATAGAAATCCAGTTCCCCTCCAGG
AGTTCCAGTACAATTCTCTTGAGTTTACAATGTACTCTACTCTCAGATAGCGAAGTGGTG
CTGCATGTTCAAAACCTTACCTTTTGTTTTACATGGTCCGGTTTTCGTTGATTCAGTATT
CCTGTGTATTAAATATTTGAATGGATCAGAATTAACACTCAATATTTGAGCTGTGGGTGT
ATTTTTGTATGTTTCTTTTGGAAGCCCCGTGCATACTACTTGGATAAACCACCCTAACGG
TGTAGTCCCCCTTGTTGGAATTGCATGTACTACATCTGCATACTTCAAGGTGGGGAGGAT
GTATACATCGACCCTTCATTCCGTTGTTTTTTTCTGTATTTCCTTATTTCCATCTTATGC
TGTTCCATGTGAAAAGAAGTCAGCGATCTTATGCTTGTAAAACTAAAAGAGTTGCTATGG
TTTTGCTACCCATGTTTTGCTGACGTCTCATGAATTTGTACGCAAAATTAAAAATATTTT
TTTGTGCTCCCATTTTCTGGATAATGCGGGATTGTTTTCACAGACAGTTGTATGTCACCC
TGCAACCTTGTGGCTTGGAAATTTTTGGTGCAGAGGCAGGTATTTCTGCAAGAATCGGTG
TAGAGGAGGTGTTACTGTAGGAATTGGTGTTGCCATAGTGGGCAGCATGCCTTCTTTTTG
AATGTGTATATCGGGATGTTTAACATCAAACATTGTAGCATACTAGATCTCTTACACATG
TCCTATGGAATTTATCTGAATCCTTGCACATAATTGTTCTTTTGTATTAGTTTCAAGAAT
TTTTATTGTTATCTGAGGTACCTGGGACAACCTGCTTTCTGGACGAACCATTGGTAAATA
CCCAGAGTTTCTTAGAACCAATGTTAATAGCCAATGAAATGAAAAATTCTTTAGCATCAA
CGGTGATTCTGCAACCATGCCGGTGGATGCCATTATCTAAGTGTCTTGTAGCAACTTTTC
TGTAAAGCATTTTAGATTGCTTCTCATATTTAAGGGGTAGTTGGAGAGTGCAATTGAACC
TCTGAAGTTGCTTTTCAGTATTCTAGCATCAGCGTATAGGTGGTGGATTTCCAGTTTAAA
TTGCATCATCGTGATTCAGAATTGAAGAGAGTAGCAAATAATAAACCAGAATTGAGAAGG
TGAGTGACAATGAGTGAATCACCTTCAAAAAAATGTCTAGAAG
>Unigene0000359
TTTCCGGCCGGACTGCTTTCTGCGATTCTCCCGGCCAAGTTCATGCTGGCGCCTATCTAA
TCTATCGTGATGCACAACTTTCCAAAGTGCTTCTGGTCCCACATGTACTGATAGGCCTCG
ACAGCCTGCTCCAGTTTGAAAGTCTGCTTGTCGACAACAGGATGGATGTTGTTTGCTTCG
ACGGCAGCAATCATATCTTCGAATTGTTGTCTTGAGCCGACAAGGATACCTCGGGCCGTG
CAGACGTTCATGAGGCAGTCGATTACTGAAGGCGTCTTTTCACCTTTGGCACCGCCAAGG
AAGCCAATGATGCTGATGACACCCTCCGGACGGACAGCCTTCATGCTCTGAGCGACTGTG
TTGGGGCCGCCGACCTCAATGACATGGTGAGCTCCTCCGGTGAGCTCTTTAGCTTTCTCT
CCCCAGTTGGGGTTCTCTTTGTAATTGATGACATGGTCGGCGCCGAGCTTCTTCAGCTCT
TCAGCCTTTTCATTACTGGATGTCGTGGAGACGACGGTACAGCCAGCTGCTTTGGCGAAC
TGAAGCGCAAAGATGGAGACTCCACCTGTGCCTTGGGTGACGACGACGTGACCTGGCTTC
AACTGTCTTCCTTCCAGACCATAGAGAGCATTCCAAGCCGTCAAGCCAGCGCAGACCAAG
CTACTGCCTTCCTCGAAGTTAAGGTTCTTGGGCATGTGAACCAAACCATGCTGGTCATAC
GCTCCATACTGTCTTAATGCGCCATCTACAACGCCTCCAACGCCAGTACCGAAATCAGCA
GGAGTGATAAGTCCAGCTACGTGACTTTGGTTGAAGAGGGTAAGGACTTTGTCGCCTTTC
TTGAAGCGCGTAACGCTCTTCCCGACTTTCTCGACTTCGCCGGCACCGTCTGAGCATGGC
ACTACACCATCTCTCATAGGGAAGGGATATAGACCTTGGGGGATGATGAGATCTCTGTAG
TTAAGGGAAGCGGCGCGGAAGCGTACGAGCACTTCGTTGTCGTTGATTTCAGGAACAGCT
GCATTCTCATCCAGCTTGAGGCTGTCGAAGCTGCCTTTGTTGGCTCCTTGTACTGTCCAC
TGCTTCATTGTGTTTAAG
>Unigene0000360
CAATTTGTATACACGTCTGCCAGGGCACTTGCTATTACCTTGATACATGTCCATAATGTG
TTCCAAAATCCCAGTGTGATAAATGCCAAGTCAAAGGTTGTGGATTCTTTCCAGTTTGCA
AGGCCTTTTCAGCAAGCAAACACAAACACAGATTGGAAGATTGCAGTGCAGTATCAGTCC
CATTTCGGCCAAAGGATCTAGTGATTGAAAAGGGTAAGAAAATTATTGATAATCTGCATG
ACAAATATTTATGGATAATGAATTGCTTTGGCAGCATATGGAACCGATTACATTAAAGGA
AACTGTTTGGAGGATGAAAGACTTGGATAGAAAGCTTTGAAACAAGTTAAACCAGTACGT
TTAAGAAATGGGTGAACCAAATTCAAACCATTTGTCCACATGTTTCTCTCCTTTGGAGAA
GATTTTACACTGCCAATGCATTTGTTAAATTTTTTTCAAGATTTGCCAAAAGATCTAGTG
ATAGAACATGTTAAGAAAATTATTGACCGTCAGCATGACAAAGATTGATGGATAATGGAC
TGCTATGGTTGCATATGGAACCACTTTCATTACAAATTAAACCAGGAGTTTTTCTCTCCT
CTGGAAAAGGTTTTACTCTGCCATTTAAAACTTTGCAAGGCCTTTGCAGAAAACTCATTG
TTCGCATATCCTGCAATCATTGCAATCCATGAAATCACATTTGCACACAGGCTGAGAAGA
TGTTGGCAAAGGTTGTAGATTCTGGTGTTAAACTTTCCAGTTCGCAAGGCCTTTTCAGCC
ATCATGATAAGAAAATTATCGACCGTCTCCATGATGACCGTCTACATGATAGTGTCCACA
TGTTTTTCTCTCTTCTGGAGAAGATTTTGTATTGTAGCATTACACGCTAATGCATTTGTT
TAAAACTTTGTAAGTCCTAAGGCCTTTGCAGAAAACTCATTTTGCACATGCAATCCATGA
GAGATCACATTTTGCATACATCTGCAAGGGCACTTGTACCTTGATGCTAGCAAAGGCATT
TGTTTAAAACTTTGTGAGTCCTAAGGCCTTTGCAGAAAACTCATTTTGCACATGCAATCC
ATGAGAGATCACATTTTGCATACATCTGCAAGGGCACT
>Unigene0000361
GAGCCTTATATTTCTCCAATTTACCTTGTGTATTACAATTCCTCTTGTATACCCATTTAC
AACCTAATGGCTTTCCTGGAGGTATCTTAACTAGATCCCAAGTCTCATTAGTCCTTAGAG
ACTCCAAATCCTCTTTGGCTTCCTTCCAAAATGCACTTTCCTTAGATACAATTGTTGCGC
GCACAATTTTTGGATCTTCACCATTTATTACTGACAATAGGAAAGCAAAATGATAATTAG
TGGACTATACCTTTCTGACATTTTGCGCACTCATTCCAACCTTCTACGCACAAGTTTTTG
AGGTTCTTCTTCCTCTCCTAGCACTACTTTGTCATTAGCAACATCATATTCAGTTACAAG
CACTTCGGGCTCCATGTCAACCCGCACTTTGAATGATTTTTCTTTTGGCTGCTTTTCCGG
ATGTTTTAGCTTAGCCTCATCACTCTGCACATCCTTTTGTGTAGGAATCCTCTTCAATTC
TTTGAAGGCAACGTTATGACTATAGACCATCTTCATTGTTTTTGCAGCTTGTACCCTTTC
ACACCATTCCCATATCCCATGAAAACACACTTCTCAGACTTATAGTCAAGCTTTGTCCTC
TTTTCTTTCGGACTATGAACATATGCATCACAACCAAAATTTTTAAGGTGTTTAAGGGGT
GGTTTCGACAGAGTCATATTCTCCACTGTCGATGATGGTGATTGGTTAACCAAATAATAA
GCAGTAACCACTGCTTTAAAACAAAACTTCTACTCCAACCGCATGCCACTGAGCATACTC
AAGGCTTTTT
>Unigene0000362
ATTTTTCTTCTTCCCGTCATTTGAATATGTTTTTGTTTTGATAGAAATTTGTATTAGAAT
CTCCTCTTTGATCCATTGTTCTCATGATCTTTCGTACCAATATTGTTTTTCCTGCTTTTA
TAGGGTTGTAAGAGCGTGAATGAGAGGTTGTCCTCGGGCTACTAAGGACAGGGAGAACCC
CTTTTCCTGAACATTCTCTAATAGGTAGTTAGTGTCAATGCTTTTAGAAGTATGTTTCCT
ACCAGTTATTTATTCCAAACTTTCAATTTTTGTTTAAGGTACTTGAGTTTGCCCATGAAC
CTGTACATTGTGAATCCTCGTAAATTCTTCCCATCATTTGAATATTTCTATTCAAATGCA
ACTGGGACAACCACATCGTTTCCAGATTTG
>Unigene0000363
TTGCAATGGCCAAGAGGCAAAAACAGCGTTACGGTCTATATGGAAGGTTTTGAAACTCCA
CAAATCTTCTTGTGAACAGGAGAGAAGGGAGGGTGCAAAGCTGAATTGTCCAACCCTTAA
AAACAGCCCCTCCTTACATTTTTATATGAGGAAAAAGAGAGGGAGAAGAGAATGATTCGG
ATCTGCCCCAACCACCTCCAAAACTGCATTCAATTCTTCAACAACCATGGTGGTAGGTAA
GATCCCCAACGCCTGTCGGGTTCGGAACTCCCTTATGCATTTGCATCGGGTATAGAGGAC
TGCTCGACATGCCTCTGATCCGTGCTCTTCCGACGTGTTTACCCGATCCAGAAACCCGAA
TTCCCTTGCTGTCGGGTTTTGAAGACCCCCCGACATGTATTTGATGCGCCATGTTGTTCC
GCCCCCGAAACCCGAAATGCATTGCGTCGGGATTTGGGACCCTTGCGACATGCTCCTTCA
CCGTGCATTTCCGAGGTGCAAACCCGACTATTAAACCCGATTTCCTTTGCGCGTCGGAAT
TTTTAACCCCCCCGGCATGTCCTTTGGTGTCGGGTTTTGGTGAGCTCCCGACATGTTTCT
TCAACGTGAAAACCCGACTTGTTTTCCCGACCCGAAAACCCGATTTGCTTGTTTTTCAGA
TTTTTTAACCCTTGCGACATGTCTTTTGGCGTCGGGTTTTGGTGGACTCCCGACATGCTT
CTCTTTGCTGTTCGCCCGACATGTTTTTCCGCCTGTTTTTTCCGGTGTCAGGCTTTTAAC
CCTTCCGCCATGTATTTGATCCCCCGAAACCCGCTTGTCTTCTGTGCGTCAGGTTCTTTT
CTTCCCGGTCCTCCGTTCTTCCTCCCGCTGTCCCGCTGTCTCGGGGGCCGTATTCTTCCT
CGCGCTGTCCTTTGTTCTTCCCGCTGTCGCGGGGGGAGGAAATATATACAACAGGTTCAA
AAGTGCCAAACAACTTTTCAGCAATATGCATAGATGCATATTTCATGCACCAATGTCCTT
CTTC
>Unigene0000364
AATTTGCTTCGGGTCCAAAACTTCCATCATAAATAAAACATTTTGAAACAATGGATAGAG
GGCCTGGCTAGTCAATTCTAGCATGTGTATTCGTTATAAAGACCATCAGTTTGAATAAAA
GGAATAATCAGATTCATTATATTTGGCACTAGAATAAATGTGGTGCATTATGCTAGTGTC
ACATGTTGTTCCCCTTTAAGGTTTCAATAGTGACTGCGATATCTATATGTAATTGCCATT
TCGTATGACCCTGTGGGAAATTTTCCATGTTTATGTAGGTTAATGAGCACGAGAATGCAC
TAGGCACTAGGTAAATCAATAGACTTTAATTTCAACATATTGAATAAGATGATAATACAG
GTAGATCCAAGTCATCAAGAAAGCAACTTACTTGAACTAGCATGTTGAGCCCAAGCCAAT
GCACTGAGTTAACCACTAAAGAAGTAAAACTTTACCAA
>Unigene0000365
ACACTGATGTTTGCAAGGCATGATGTTGTTTTCAGGTCCATGTATTTTGAATGGCTTTGA
CATGGAATGAGATAACTTTTTCTTTTGTGAAAATCTAAGTATTTTGTGAATCGTGATCAA
TTTAATTGATGAGTATTTTCTGAGTACAAGACCTGCATTTTCTTTTCATCTTTTCTTTCG
CCATTGCTGAGTTAAAGTCAAGCGAATTTGCTCACAGCTAGGGCAATCAAAAGTGTCCAT
CAGACCAACCCAATATCTAGTGGCAGATATTTTCTGAGGAACTAGAACATAACCTGTATA
CTACCGGGACCTTTCGTTTCTCCTTTGGTTTTGACCCAATATTTACACCCAAATCCCAAA
CAGTTTGAACTAAATCTATCGGCAAATTTTCTTAG
>Unigene0000366
ATTATGGACTAAACTGAGTATTATGCATTTTTAATTCATATTTATATTTTTATAATATAT
TGCACGGATGTTTTCGTCTAGTTTCAAAATCAGTGTTACTGCATTTCGTTTCCATTTCTA
TACCCGTTTCCGTTTCTATGTAACCTAGGGACATCATTGTTAGGTGTGGATCCCCACAGA
TATTATGCTCCAACATCCAATAGATAATATATTCTTTTATTACATAGGTTTTTCCCAGAA
TAAATTAAACATCTACATGCATATACAGGTTACTATTAATACTTATACATTGTATACACG
TGAGTACATGCAAAAAAATGGCTAATAAAATCTTGTATCTCTCTGCCAAAAAGAGATTTT
GTGCTTGGGCATATGCAGCCAATATACGTGAGAAGAATAGCTCTGCCTCGGTCACATATA
ACTTAGAAGAAGTCACTACAGAAGGTACAAATTTTGAGCTCACTACTGTAGATAATTACG
CATCACACTTTACAACTCTAAATTCCTCAATTGCTCCTTTTACAAAAACATCCATCGGCG
AGCTGGCTACTGACAATTGGGATGAAAATACAGACACTACTGAAATCTTTCATCTGTATA
CTTGAGTGAATACATATATCATAGTTTTCTAAACCAAATTTTAATATTTTTAGAAACTAC
TACTGAGTGCACATTACGTATGAAA
>Unigene0000367
AGGGTCCTGACTTTCAGCCATCAAATGTAAAGCTTTCACATAAGACTCATATGAGGGCAT
CAAACTGTTCAGAGCAAGAGCAACCAGGTCATCGTCATCCACCTTTTTGTTGATGGCATT
GAGCTGGTCTCAAAGATATTTCATTCAAAGAAGACGTTCTGACAGGAACCCTCCCTCATG
CAACTTTGCTGAAAACTACATATAGTTCAAGTACAAAACCTGAACTTTCTCCGAAGTCAG
ATACTTGTTCTTCAGATTGGTCCATTGTACACATACCTCAGCGGCGTTCCGAACTTCAGG
TATTAAATCATCTGACATAAACAACTTCAATGACAACAAGGCCTCCTTATAGTGTTTGTC
ATAACTAGCAAAATCCGCAGCAGTCCTTCATTGT
>Unigene0000368
CTATTATTCCGTCAACTCCTAGGTATGGTTCTTCAACAAGTTAACATATTTTGCTTGCAT
GGCAGTCTCCTACTTAGGTATGCCTTCTGCTTCAGAATGTCATTGCAAGATAGGTATTGT
AATGAGGTCAAAAATGAAAGCAAAGTGAACATGCTCTGCTGGATTAACAACCTTTTTTCA
GTCCTCTGAGCCAATGCCTTTCTTTGAGTGATTATTCTTGCAATCTCTCCATGTGCCTTC
TATGCACCCAAGATAGTGATGTCTCCCTCCACAATTCTTTGAGTGGATTTTCTTGTCATC
TCACCATGCACCTCCCTAACATCCTTGATAGTGGATTCTGTGTCCACAACCAACCATGCA
TTTGATTGAGACAATTCATCTTCCCGCACATCTTGTAATCTAGGTGTTTCATCTTCTTGC
ACATTTTGTAATCGAGGTGTTTCATCCTCCTACACATCATGTATAGTGAAGTCTCCCTCC
ATAACTAGTGCATGCCGATTGACTGTAGCAAGGTCAACAAGTCTATACATGCCACCTTGC
CCAAGGCCTAGGGAAACTACCTTGTTTTGTTCCACATCTCACACAATACAATTCTGCCCA
AAGAAATTTACAACAATTATGGGATTTTTGGGTAACTATCAAATAGAGAAGAGATTTTTA
TTCCTGCTAGGAACATACGTAACATTTCTTACTAAGAATTTTTGAGCATTATTCAACACT
ATATGAATATCTCCTATCCCCTCGATTCCAAGTGACTCCCTATCAACGAATAAAAACTGA
ATTAGAAAGATTTGTATTTGCAGTAAATTTTACATACTTGTCCCTACAACACGAACAATG
TTTCGATGCATTGGAATCTGTAATACCCCTTATTAGGACTTTAACTGAAAAAGGAGGAAA
TCACACAAACCCCAAAATATTAAATTCAGATTTTAGACCAGCAAACTGATTTTTATGATA
GCTGGAAATCAACAGTCTGATTTTTATAATAGTAGTCCAAAAATGAAAGAAAACCACTCA
AATATCGTCAACTAACTCAACCAAAATGTAGATAGGTAATTTAGGAAGTATTTAGCACTC
TTTTTACCATAAAATCTGATCACACATTCAACTGAAAATTAATTCCGAACAACAAAAGTA
CAACTCAAAAAAATTATGAAATGAAGGGTTTCCAAACCCCAACAACCACAAAGAAATATA
GATTCCGGCTTTAGAAATTATGCCAAATCAGAATATAAAATGAGATTTGCAACTTGTGCC
TTAGAAGGCACCCGATTGCTATCAAACCCTAGTTGCCCCAACTAGGAAGAGCTCAAAAAT
GCGTGCAAACCCTTGAAGATGTCTTCCTTGATCTTCTAATGACCAAATCTGCAAGAGGTC
TTCAAGTTGTATTCACTTCACCCATAAATGGAGGGTTTTCGTTCTCCAACCAGCCACAAG
GAAGGTTTTTGTCTTTCCTTGGAAAAGCCACAGAATTGGATTTTTGCCCAAAAGTTGAAT
GACAATGAACAGTCATCCCAAAGATCAAGTGTAGAGTAAATGCGCCAAAATTGATGATAA
AAATGACGTCATTGATCTCCCTTTATATCCCTCCTTTGGCGCCAAAAGCCAAAATAGAAG
GACCGACCTCATAAAGCTTCATTGGGGCTTTTAATTTGCTTTTAAAACTCCTCCAACCTA
GCTGACCTGCCTAAATAAAGAAAACATTAAAAATTAGCAAAAGGAAAATGAATTGGGAAT
GCAATTCCTTCCCTAGCTCATTCAAATTCATTGTCACGAAAAGGGAATGGCAAGAAGTCC
ATTGTTATGCTCTCAAGTTGAACAAGGGGACATTACAAAATCAATGAACTAACAACTTGT
AGTACTGTTATTTGAGCATTATACCTCAAGGGGATACTCTTTTCCTCATAATCCCATTCT
TTAACTGTTGCCACATTTGCTTCACCTCCTGCCTTTTTTGTGAGAAAGATCATATTGTTG
TTTTGACAATTCTTTTTGACATGCCCAACCTTATGATAATAATGACATTTCATTTGGAAT
CTGGAAGTACGTCCTTCATGATTACATTTCCACTTTCCTTTCAACTGAGCAACAAATGCA
CACTTTGTTTGTCCATACTAGATACACTAGTTTGTTTCTGTTTGTATCCCATCTACAACA
AGTAGGAACTACCTTGTTCAAAAGTTAGGGTTTGGCTTTTTTTCCATGAAGTGCAATGCC
TTCAAAAATGTTTAGTAGGAGGGCGGTAAACTATTAAGAACAAGTGCAAAGTGGTCGTCA
TCGTCCACCTTTTTCTTTATGGCAGTGGGTTGGTCTCGGAGATTGTTCATCCAAAGATGT
TTTGATAGGATCTCACCCTCATGTGTTTTTGATGAAAACAACAAATTTTATAGGTATATG
ACCCTACTTTTCTCCGAAGTTTAACACTTGTTTCAAAGATTGGTCCAAAGATCACCTACT
ACATTTGTATTTCAAACCGCAAGGATTAAATCATCTGAAAAAAATAGTTTTTAACAATAA
AGGAGGCTCCTTATGATG
>Unigene0000369
TCAATCAGTGTTAGATTCCTCCTAGTGAATGTGTATTGTGTCCTCTATTAACAGTTGAGC
ATGGCTGCAGCTATAACAGTACTATTGGGTGCAGCATGAATGGAAGCATAACAGCCAAGA
GGCTGCACCTTAGAAATCAAAGAGGCTCTTAAATCCTCCCCATACATCAAAGGCACAGAG
AACCCAGTTTTTGAAAAGCAGCACAAAATGTTTACCAGCCCTCTGAAAATGTCCAACTTT
TAGACAATGCCTTTCAGATGAATTTGAACAAATGCCATACTCCGAGGCTAATGTTTTGAA
ATTTGCATGAAGTGTATCTCTATTCTAATATGGCAATATCACCTGAACTTACAACTTGGA
CAGGCCTTGAGGGTCATTATCAGGTCTTTG
>Unigene0000370
ATTCTGTTGGTTTTTTCCCCAATAAGTTTATAGAAATTGATATTAATATATACCTTTTGT
TTGTAAACAATGCTACAACTTTAATATTGAGTTATAAGTTGATTGAAGCTACATTTATTG
TCTCGTTTATTTTCAATCATTTATTACAAGCCTTGTTTCTAAATTTGTTTTTGTTTATTT
GATGTGTAGAGATATCTTGTTTGGGAGGTGAAACTTACCTCTAAATAAATTCGTCCAATG
GACTACCCTAGCAAGAGTCCTATGCAAGGAGAAGAATGCCCCGCATGAAAACAAGTTGTC
TAAATAGATTTTATAAAGATCGGATGCTTTGGAATCTGAGATTGAATGCTGGTTGGCATC
CCACAATGCAAGATCACGCCCTTCATGTCCACTCTACCACATTCTTCCCCATCATTTCTT
CTATTTTCTTCAACTTTTATTTGAAGGAACTATATACAAAGATACATATGTAATCAATGT
TTTCTTTTGAAATAGCATGGGTGAGGGTCCTGAA
>Unigene0000371
AAGTAATGGGATATGTGCCGGGTGTGGAATATTCCACATTGATGACAATTGCGAGTCATG
GTAGAATTATAAGGCATTATCTGCACAAAAATATTTGCAAACCGGGAAAGAGGCTAGAGG
ACGTAAAGCCCAAAGTGACAGATTATCCACAAATCACTGTTCCTCCTGATACTAACAAAT
GCTGAGAGGCACTTTTGTACTTTGTGGGTCCCCTGCCTTGTGATTATTCATTACTGGGCC
CACGTTAAATGGACATAGAAATGAGTCAATGACTACTTGCGGAAAATAGTCAGCAAAGGG
ACGACTCTAGTATTAAAACACTCCCATGTAGTGAAACATACCACAAAAAATTCAAATATC
TAAATAAATGGTTTTTCTTAAGATTTTTAA
>Unigene0000372
ATTTGAGAATGAATTTTTGTTGTTGTAGATCTTTGGAGTATACTCAATAAAGGATGGAGA
TGAACCCAAATTGGCAGATGTTCTCCAACCAGGAAAACACATGGTTGTAGCAGGCTACTG
TATGTATGGAAGCTCATGCACGGTAATAATTTTCCTCCCATCAAAATGTGTTAATCACAA
CTAATTTTTTTAATTTTGAGTGGGTAATGCTCAGTCAAAATGTGAACACACATTTATTAG
GGAGGCCAAATTTTTGCTCAGAGATGGATGAATTTCCAACATAAGTTATACACTAATCAC
TGCAGGTAGTTTTCCAGATGACTTGGAGGAATCACCACATCCTTATAAATAGTGAAAGCC
CTTCTAAGCTGGTCTTTGAATCCCATACTAGTTTAATGCTTCCCAATA
>Unigene0000373
TATGTGTAAGTCCAACAAATTATCTAGTCACAGTTCTACAACCACATGTTTGTCTCATTT
CAAGATTATGGAAATGCTACACCGCTGTAAAGTTGTAGAAAAATAATAAAATGTATTAAT
GGGAGTTTTCATTGCCTTCCAGTATTTCATAGCATTTCATGTTACCACAATATAATTGCA
ATATAATGGCTTGGTGGTTTGGCCAACTGCAGTTAACTTATGTTACTTCTGTTCTTGAGG
GCAGATTGACATAGTTATGCTTAGGTAAACAGCTTGAGTTGCCAATCCCGGATTAGTAAA
TATTGATTCTGTACTTTTTCGACAATAAAACACCTACAACATTCAGAATAAATCCCATAG
AAAACTTGAGTCAAAAATCCATTCCATACATAAACATCAACTGAGGTTAGTAATGGAGGG
ACTTCACAATGCAATTTATTTGAATTTTTTGGATGGAGAAATTGGGCAAATTTCACTAAA
TTGTGCTTGCTTGTAAGTCTCAAGTTACTTGTGAGAATTTTATTTCAATACATCTTACTA
AAAATATCACTGAAGAATCCCCTGTAATAGCCAATGCAACATTACTCAAAATCAAACCTA
AGCAAGCAAGCCTGCTACTTTTTACAGTCATTTTTTTTTATTTGCATCTGTTTCTGTGG
>Unigene0000374
AAAGGTCTGTGGTACTTCACTGATCACAGATCACTCTTCAGAAGTTGGCACCAGTATATA
TCCTATGGCACGGAACAAAAATATTGGTTTGGTGGCTAGAAGGTCTTGCCCAAGCAGAAG
GATGGTCAAAACACATTGCAGCACCTCTGCGTGATGCCTATGGACTCCAAAGGGTGGCGT
AAAGCTTATAAGCCTTGGCGCAGAATCAAAACAATATGCAAATGACTGGAAGTACAACGC
AATACCAGGAAACCTTCAAAGCATGTGTGGCAATTGTTGTCACCTAGAAGTGCACCCTGA
>Unigene0000375
GCTTATTCAGGGAAGCCATGGATTGCGTAGAATTGTTATAATATAAGGCCACCTCGACGA
AATAGAGAAGCGGGCCCGCATCAGCGGGAATGAGCGACGAGTCCAGTGTGACGTCGGGTG
ATAGCGGTATGGAAGGCCACCCATTGACCGGATCATCACCGTTAACCACAACGAATCCTT
CCATGTAATCAAAACTTTTGTGGTCGGGTAAGGAGATTATGAGTTCTTGGTCGCGCCTCA
AGTCCTCGAAGTCGGAGTAGACCAGCCTCATCCACCTCGTCATTTCATGAGCGCGTTGTA
AAACAATCCTTGCTTTGGTTATTATTCCGAATTGACCTAGCCCACCTAAGACCCCGTAAA
ATAGTTCTTCACGCCGTTCTGGAGAGCATGAAATCACTTCTCCCTTGCCTGTGACGACTT
CCAGCTGTAAGACGTTGCTTATCTGTGGGCCAAAACGGAAGGTTTGGCCGCTAATCCCAG
CATTGGAAAGAGTTCCCCCAACAGAGAGAAACAAATAATCAGTCCAGGAACGAGGTGTAA
GCCCCACTTTTAGAGTAGCCCTAAGCACATCTATCCACAATGTCCCTGCTCGGACATCAA
CATAAGGAGCAGCTCCCTCCCCTTCAAAAATACTAATACCTTCCAAAGCAGACATTTCCA
ATACTATTCCAAGCAGGGCCTGTGCCTGTCCGTGGGTGGAGTGCCCATTTCCTCTGGCCG
CCACAGTGAGATGATCAGATAATTCTGCTCTTCTTACCACTCGGACTATGTCATCCAAAG
ATGCAGGATACACAACAGATGCAGGCATGTGGTAATATATGCCACCAAAATCACGAGCTG
CTCTTGTAGTTTCATACGTGGACACCGTTCCCTTCATGTCCAGCCCCGGCCCAGCCAGAG
AATGACAG
>Unigene0000376
AGCTAAGTTTACCCATTTTTGAGGACCTTCTTATAAGGTAATTGGAGAAGTATCTTGATT
TTGATTTATTTTGTCACAAATTATTTGACATATTTCACTCAAGCAACCAGCTACTGCAAA
GTGGTGGTTTAGTTTGCTTCTTAGACTTTGACCCGACTATGGGATAAATCTCTTGCTGGG
CATGCAGAGGTGAGACCTTTGGGCTTTTATGGTTCGTAGAGCTGGGCTGGTTCTTCTTGT
GATTAGGTGTGATCCCCAAGCCATCAAGCGACCCATTTGTATCTCCTGCTGCAGCATTTC
TCCACAGGTGGGCTTTGAATTTGGGCATTTGCATAGCTTTCTAGCTCCGAGCCTCACCAG
CTTGGGGAGGAGGACATTGATCTATATTTTTTGACTGAATTAATTAATTGGTTCTTACAT
ATAGTCTGATCAAAGCTTTACACCGCTATTTTAAGGTTGAAAAAGAAAACAGGGTGATTT
GAACACGATTATGACAATGAGAGACAAACAGAGATATCCAAAATGGTACATATGCTGTAC
ACTCTATTCTAATAGGTGTTTATAAAGTACAATGATATACAAAGAAACTTTCCAGACAAA
ATGAGGCTTTTAAGAGAAATAGAAGCTTCTAAGACAATAGACATATACAATAAGCTTCTA
GAACAGGGAAACTTCTACGGGAAGATAGATAAATAGAAATATGTGCAAATAACAATAATA
TTCAATTAAACAAAATCTATGTCATGTTACACGGGTCAATAATTTTTGTAGGTGGGTGGC
TTAAGATTGCATGACCGGTAGCTCTTCTGTCAAATTCAGCCAGGATGTGCACCACTATTG
GATGGGTTACCATTATATTACTCAGTATTACACAATGCACATTAACATGTTTTTCGGGGA
TTTGAGCCTGGGAATTGCTATAAAACCCCCACCAAGTTGCAGCTAAAGCACATCCCAATT
GACGAGTTGGATCAACAATTTGGTTTAATATAACGCTTCTAGAATTTATCAACAAAGTGC
AGGACAAAGCCATGAGAAAATCTGTCTTCTATCTAAAAAGGAAAAGTTGCCTTAATTAGA
TTTTGTTGTTGTTAATTTTCAAAAGAGTTGTCTCTATGAACATAGAACCGACCTGACAAG
GGCCACTCCTCATGGGCCAACATAAAGTATGCTTTGAAATCAATTATTTTCATATCAAAC
ATGATTTTGTTCATCTGCTCTG
>Unigene0000377
CTTCTCCACCAGGTTCTGATCTATATTATCCTTTTTGCAGACGATGTGGTCCTTCTTGCC
TCTTCTGCGGAGGGTTTACAGAGACAACTGGATGCTTTATCCCTCTTTTGTGACCACAAA
CAGCTGACAGTTAACCTGGGTAAGACCAAAGTTGTGATCTTCAATGGCCTGAAAACATTT
GATTTTCATTTCTTCTACAGGGGGGTTGAGCTTGAGATCACCAACTCTTACACTTACTTG
CGAGTACTCTTTTCTGGACCTCGCTTTAGGTTACGACCATCACTTCAGCCTCAAGTTAAC
AAGGGCTATGGCTCCTTGGCGATCTTGGAGAGATAGTGCTTCCGCCATCACTTCCAGGAC
ATCCTGTCCAAGATGTCCCTCTCAAACTCTCTTGTCAGGCCCATGGTTTTTTATGGCTCA
AAGGTTTGGGGG
>Unigene0000378
GTGTTTGTTCCGTCGTAGTGGTTACAATACATATATAAACAATGGCAGTTATAACTAATG
ACAGTTGCTGAAGAGACGGTTACAGTCGCTCCATCCTCCCCTTCTACAAGGCAATTGGGA
TCCAACGCATGTCGTGTTGCAGAGATTCTCTGACATGTCCCATTATAGGATGTGCCATCT
AGTGTACCATTTGGCAACAAGGTGTTGATGAGCGAACGGTAAAGTAAAACGGTCCTGTGC
AGATCCATGGTGATAAATAGCATGCAAAGAAACAAGGTGCAAATGTGATGACACGTGGAA
GAGTTGCGCCATACCGCACAATGTTGAGGTAGACTTCAGACACTGCAGAGGTTTGCGCAA
CATCGCAAAAGTTGCAAATGCAACACAGAATGGTCTGTGTAAGATTGCAGAATCCGCAAA
GGTTACATGGTGCCAACACAAAGCTATAGGAGCCTCGTGGGTTGTGAAGCACAAGGCAAA
GCACCAAGGAGCCGCAAGACTCAGCAAATGACGCCATATGTTGGGCAAGTTGTAGAAGAG
TAGCAAGTTGGAGAAATGATGCAAAAGGTTGTGCTCAACGCAACGAGTTTGTATACTTTT
CACAAGGTTGTATACTTGCCACAAGGTTGTATACTTGTCGCAAGATGCTGCGAAGGTAAG
GCGACTTGCACAAAGGAAGTAAGTTGCATGGGATGCTGCGAAGAACAGATGATCCATTAG
TACGCACTACTGTGAAGCGATATCCTTGCTGCGAGATACCACAAAGGTGTAGAGCCCAAG
TTCCCGAGAGGCGTGAGGAGGCTTGTGTGGTTGCAAGTTTCAGCAAGGCAAGATGCACGA
ATCATTCACCCTTTCTTTAAAAGCAATGGTCTCCATTATGTTGGAGGTTAGCTATGGAAA
TTGAACCTAAAGTTGTTGAATATTGTACCACTTGGCCTGATCAACAAATTCCCCAGCCTT
GACTACTTGAAATAATTTATGAGTGTCATGGCAGGTGCACATGTCCATCACTTCGATAAT
TTGGTCCTTATTTGCATGGTGCAAATGGTCAAGATCCAAATCAAAAGGATGGTGTGTTAC
TATTGGCTCAAGAAACAGTGTGAAGTAACGCTTAAAATGATCCACATTGAAGATTAGGTG
CATGCCCAAGTACGGAGGCAGATCAAGAACATAGGTGTTATCACCAGTTGCGAAGAGCGT
GGTGTAAGGACCATAATGTAGAGGCTTGATCTTTCGGTGTGGACGTTTGAAGCGTTTCTT
TTGAAGATATAACCAAATTGTATCACCAACACAGAATACATGAGATGTGCAATGTGTCTT
ATGGCACTCTTTGTACTTGTTGAAGCGAGAGAGATTCGCTAAACCTACTAATGAACAAAT
TGAATGTGGCACAAAAACTTCTCAA
>Unigene0000379
ATCATGACCCAATTCCTTCATAATACTTTGACCTTTAGAGAATTCTCATGGCATCCATTC
TGCAACATGCTTTGGTCAATTGCGGAAACTAATATAATTTCTTTCTAACCAGATCCCATG
ATAAATATATTACAGAAAACACCCCTATCCTTCCCGTATCCGCTACATGAATATTTATGG
CATAGAAACAATATGAGAGCATCTTGGAAATGTATAGAAATGTTTTAGATTTCCATGGAT
GTCGAAAAACAATTAAAAATCAAGTTTATGTGTTTGCAGGTGCGAAGATATGCAGGGTAA
CCCGCAAATAAGGGTATGCAAGTGCGATGGTGTGAGGGTATGCATGGTACAAGAGTACAG
AGGATGTGAATCTCCAAAACATGGGTATGTCACGACTCGTAACATTAAAACTGATGTCTT
CAACAAATCTAGGACTGATTTAGTATCCACAGACTTATAACCTCAACTTTTATGTCAGTA
CGTTCTCAGGTCTTCCAGTACCATAAAATTATTTTAACAATACAATTTTTATTTCTGTTT
TAAATTTCAGTGGGGAATAAACATTGACAATGTCATTATTTCATTTGAAATATGAACTAA
TCGTAATCAATTGCTTGACCTCTTAAGATTTACATTACCATTCAAATTTCAAATCAACAC
ACTCTGAAAAGAAGACAACTAACCAAAGTGCATGTCGATCAATAGTAACTAGATGTAATT
TTCATTCAATGAACCCTAGCCTCTCTGT
>Unigene0000380
TGTTCCAACATTAGTTAGTTGCAGTTTGAATCCTTATAAATGCAGCATCAAGCTCCTAAT
GTAAGGTAGTCATTATTCTATTCTGTTTAAGGCGATATGACTGATGTTAATGTTGTTGAA
CTATAAATGCAAGGCTCTGATACTTTCATCGGCTGATGCTCTTTGGGTCGTTCTTGTTCT
TGCTTCCCCCAATGGCTATTTATATTGGTATCCTAACCACATAGGTTGGGGTTTTCATTT
ACTTTTAATGGTACTGTTCTTTTGTTTAGTTTTTCGTTATTCCTAAGTTCCTTTTACCCT
AGTACTCTCTATTGTAATTAGTTGCATTCTTGAGTTCTATTGACCCATGTTTGGTCATCT
GTGGATATTAGTACAATTTCTTTCTTATGCAACTTTGACCTTCTCCTAGAGCAGTTTTTC
TGTCAGTAAATTTACATACTCAAAAGGATATCCAGCTGCAATATTTTACCTTGGTAATTC
AGTTGCATATCATGTTACCTTAGTCAAGAAGATAA
>Unigene0000381
TCTCCCAACCATTTGTTGTACAGTGCGATGCTTCAGGTGAGGGGATTGGAGCTGTGCTAA
TGCAATAGGGGCATCTCATAGCATTTGAGAGCAGAAAATTGAAAGTTTAAAAAAAGGCAT
TGTTTATTTATGACAAAGAATTGTTTGCTATCATGAATGCTTTGGCCAAGTTCAGGTAGT
ACTTAGTATGTGGCAAGTTCATGGTAAGAACAGATCACAACAGTCTGAAATTCTTCCTCG
GCCAGCATGATTTGAATGATCAACAATAAAAGTGGGTGAATAAGCTTCAAGCTTATGATT
TTGACATAGAATATGTGGAGGGTAAAAAGAATATGGTTGCTGATCCTCTTTCTCGAATGC
CTGCTTTCTACATGTCTTCAATTACTGCTG
>Unigene0000382
AGCTGTCGATATGGGTACTGTAGGGTCTCATACATCCTCTTAAAGTCTGTTTTGAGTCAC
TGATAGCCTGCATTTTATCTTGGTAAGGAAGGGTCATCAAATGTTACCTATTGGTAGAAT
TTCTTATAAAACCCTAGTCTCTTTTCCATCTAAAAATCAGGTCTGCAGAAATAAAGTTTG
AGAAATCTATATTAAATTGTGCTTTGAGTGTTGGTTTTGCCCAAAATCCACTAAGGGTTC
AAATAGTCCCATTTGGGGACATTACACTTCTTTCTGAGCATTGAACCCTACTGAATCAAT
AGAACTCAGTGCCAAAATCTATTTAAATAAGTTGTAAATATGATGTAGAAGAACAGCAAT
CCAGAATATTCTTTCCAATCAATTTTTTCATGTTCCAAAAACAAAGAATAAGATAGTTGT
CAAATCCTAACAAAT
>Unigene0000383
ATAGAAATCGTCACTCTGAGTCGCTGACGGTAGGCCTCTTCTCTGAGATGTACTGTTGTT
TGGGACCTTTAATGGTGTACCACACATCTATGCTCATCCACACAAGCCAGAAAACTCCGA
CACAGACACCATATGCGATGTATGAACCATTGCTGACGCCAGTGAGCAGGAGACCAAGCC
CCCCATTGATCATTCCCATAGTGATAATGATTCGACCAAGCCAGATATGAGCATGCGTGA
TGATCGTGCGTCGTTTTTGTTTGTTGTATTGACCATGGTGAATGATGCCGCCAGCTGCTT
GTACGAATACCAAGCAGAAAATCACCAATCCAATAATACAATGATATTCGTCAAGCTGTT
GCGTGTCGATCGCAAGCTTGATTCCGAAAGAAGCCCCAATAATGAGGAGCGCTGTCGAGA
AAGTTTGCACGGATGCATGGATCAGCCATGCTTTCGGCGTGTTGAGAGTTCGGATGAGGA
TGGATCCGACGGGAAAGAAGACCACCCACGCCGCAAGTGAGAAGGCCGCGTGCGTATCTT
GCACCCAAGTCGACATGGCTACTGCTTTGATGTGGTGACGGAATTGATGGGTCTGTAGAT
GCAAATTCGACTTCTGGAAGGGAAGCTCGACTGGCAATGAAAGT
>Unigene0000384
GACAGCAATCCAACACAGTCCAGTTATTGGCATCTGCATATTTAGTGACTTAAAAACGCC
TTTGGATCAACAATAACAATAACAATACGTAATGTTATATATAGAAGTCTATGTAAATAA
GGCATCAAATAGGAGGAATGCCTTATTTTGATAGACTTGCTTTTTCTTTTAGGAAAAAAC
AAGAGACTAGGCCTAAGTTTAGCAGAGATTTTAAGAATGCCCATTTGATAGAAATTGTTG
AAGCATGTGATGATTTTCCTATGCTTTAACTATTTCATGCAAACTAAACATGTGACGAAT
AATGGTACACTTTCCTTTTGGCAGGTGGTGTTGTTATTCCTCACCTTTCATTGAAAGGTT
GGGTCCTAATCCATTAGATTTTGCAATGGAATTAGCTTCTCTTGAATCCTTGGGGTTCCT
TGTTCCACTCTTAGCATTATTGTTGTCAGATTCCGTTATTCCACTCCCTGGTGAGCTGAT
GGTTGGTTGGATACTCATAGAAGAAGCAGACAGTCCTGAGTTTGTGGGTTCTATAAGCTG
CCTATCAGCGACATTAATGGATGCTACCAATCCTTGAAGTGAAGGGTTGGTTGCAGCGGA
GTGAGACCTTGAACCAGAGCTGGATATGGCACTGGCTAGCGATATGGGCATGAGACACAG
ACCTTTGCTTTGAAGGTATTGCATGGCGCTTCCCATGTCTTCTTCCATTAGCTTTGCTAC
TTGGCGTTCTGTGAGTGCTAGCCCGTCCTGTGAAGAGCTTTGGCTCCCATTTGTCCTCCC
GGATTGTGGGTTGTTAGATCCCTCAGACGGAATATCAGCTACAAGTGGAGCAACTGCTCC
TGCACCTCCCAGCCTGCTCATGCTTAATACCTTTACTTGCAGTTGAAGGAATTTTACATA
GTCGATTATTTCATCTAGCATAGAGGCCTTATCTGTCTTATTGGAGTTTGGAACCAGCTC
CTGCAGGGACTTCATTCTTTCTGCAATTCGTTCTCTTCGTAATCGTTCTGCAATGCTGTG
GGGATCTGTCGCTTGACCACGCCGTGCCCTCACACGAGGGCGCGCTGGGGCAGCCCCAAC
TGCATTCGGAGGTGGGTGCTGATGCTGATGCTGATGTTGGGTTTGAGGCAGTCCTCCATA
GGCGCTTTGCATTGCCATTTGTCCACCCTGGTGGAAATTTGGGCCTGCCGGTCGAACGGG
CCGTGTTGATCCTACAATTGCTGTGAACATCCCTCCAGGGTTCGAATCTCGTGGATGATT
TGTAGACTTGAAAGTTGCTTCAATATCCTCCTGTTTCCCTTGGCCGAGGCTGAGAGGAAG
AGGGAGCATTCCTCCATCACTTCCTCCTGAAGTGGGCGACCTCGTCATGACTGGAGTGCC
TCTGGAGGAACTGGCCATGGAGGCCAGAAGATGCGTTGCATTTCCAGTACTCAGTTGCAA
AACCATAGATCGACCTGGAGAAGTATTAGTTTCATTAATTCCTGATGAATTCATGAGAGA
ACTATTATTGCCGAGTTGATGCTGCCTTAGCCTGGAAGCCAACATGGATTCGTCGTATGA
TGGGTACTGAAGATTTTCCCTGGCATGGTCCTCGTTTGGCAGCAGTGACATTGTGAACAA
TTTCTGGCTGTTGCCTGGCAGGTTCTGGTTGTTGTTTGGGGCACCATTGTTGAATTCCCA
TGGTGTTTTTCCAACCGCTACTTCGGGCCATGAGGAGAACATTTGTTCTATGAAGTCGTC
CATCTGGGGTGGGTTAGTTTGTTCGAATTGTGAGGGGAAATGTTGTTGTTGCTGATGTTG
CTGTTGCTGCTGCTGCTGCTGCTGACTGTGCATTGACTGCCCTTGGAAACCCACTGAGCC
GCTACTTAAACAAGCTGTGACACTGCTCATTCCCTGCACGCCTCCGGTGCCAAGCATTGA
GGATGGCTGCATTTCAACAAATAAGTCTACTAGACTAGCCAGGATGCCTTGTTGATCAAC
CAGATTCTCCAACCACAGATTTTAACTTTATCCCCACTTCACCTTCTTCTATAAGATGGC
ACTCATATCATAGGCTGCGCTCATAAATGACCTGAATGAATATGTCCCTCAGCTACTTTC
ACCCTATATAATTCAAACTATACTGGGAGAAGATCCGGATTTTTGTATACTACCAAAAAC
TATTTCCCACAGTTTTTACGCCTGTCGAGAGTGTCGTTAACACCAAAGTTGATACAATTA
TGGCGATACCAAAGCAGAAACGGAAGCTTACCCTGCCGTACCTGCAAATAAAACTCATGG
GAAAATAAAAGGATTATGAAGAAAGCATTTAAAGGCTCACAATGTAAATAGTTCTTCCTC
AATTATTAAAGAGAAGAAGGCTCACAAATAAATAATAGTTTAACCCTAGGGGTATACTCC
ATACGACATGAACTGGTCTTACATCTTTTTGTATTGGATCACGGAGTGTTTCCCAAAATG
CTTGATGTAAATTTTTTTTACATATATTAATGTCCACAAATGACTGTATTAAATGGATAT
CATGAATTGCTCTCCTTTGAGGTCATTCAGCATTTCTGAAACTGGAAAACTATTATAGAC
GGCCTTAAATGACAGAATTTTTTTTATCATAAGGTCGTGGCCTTAGACAAAAATATGCAT
ACCTGTTACTTATTTTTGCAAACTTGAAAGTACGAATCGAGCCTCGCAGAGCGGTAATTT
TACATGTTTCGCTTTAACCTCCTCCACCTTCCGCCTTTAAATTTTGACAAAGAATTCTAG
TCTAACCTCAAAACAGGATAAAAAAAATATTTCCGAAAGCAAGCAAGCTGCTGTAATGGA
AAGTTGGTGGTTCGCATGGATGTTCAGAAGGTCGCGGATTCGATTCCTGCAATGGCCTCC
ACGATCATCACTTGTTCTCATATGGCCGATTTTATGAAAGGAGAAAGTGTTCCAATATAT
ATACACGCGCATATATGAACAGGTGTTTTAGTTGAACAATTAT
>Unigene0000385
CTTTCTCCAACTGTTGGACAAGGATTTTTTTAAAAGCTAGAAAAGTGAAAGAGACTTTTT
GCCTGCCAGGTGGGGTTGGAAAAGGATCTCCATAAGATAGAAAAGACCTGGGTTATTTTT
AAATGTTGTCAGAAGCCCATGTTTGTCATGGGACCAATTTTGAGCTTCTCAAACAAATCA
GTTACCCTCCCACAATAGTGATTGTCTGGAGAAAACCCAGAATACCTGAGTTTTGAACTG
AAAAACAGATCATAACTTAAGGCCTAAGAAAGAAGAAAAGCTTCAGAACCAAATTTCTTT
CTCGGTGAATAGATGGGATACTTTTGACCAACCTACCTTCAAGAATCATATATTTGGAAG
AGAAAACAAGGGGAAAAATGAACGTAACCAACCTAAAGCAAAATTTAAAAACATGACTCT
CCTTCAAGATCTGCAAATAATAACAAAGCATGGCAGAAGGGCTTTTGGATTGAGCACAAA
CAAGTCTTCAATATTTGAAAAGAGAGCAACTTTTCCTGCCACCGAATCAAAACCAGCAGG
AGTTGAGAATTCCTCAAAGTTATCCAATGGCCTGTGGACTCTCCCTGCAATAACCCTGCA
TACCAACAAAGCTTTCCTCACAGGGAAGGTCAACTCATCCTCATATAATGCAATAGAGTC
ATGAGCTCTGCCACTGGTGGCTGTAGTGAATATTCCCCTGCTACCCATCTCCTTTTTCAT
GGAGAAGCCCGTCCTGATAATTCTACAAACATTGCATCCTTCTAAGCTGCATAGGCTAGA
TGATCCTTTTGTACCCAGAGAACACATGATTGTGGTGCCATGAAACCTCAGCAGTTCATT
ACCATCAGCCAGGCATCTAGGATGCTTCTTGGGAAGCCTACTTGCTTTAGCCTTCACCAT
CTCACGATATTCCTCAAATCTGCAAAGTGTTTTCTGCATGTTGTGCACCTTCAGCACTCT
TTCAATCCTTCCACATGGGTTCTCAGTTTTCAGCCAGCTTGTTTTGAAGATTATCTCGAC
AATATTTCTAGATGAATCCCCCTCCAATAGCTCGGTGACAGCATGTTTTGCAAGATGATG
GGTTTCAAGAGCTCCTAACTTGGAAAACTGTTCTCCACATTTCTGGCAGGCTACCCTGCT
GCTCAGTTCCAATTCACAGTCATTGGAAAAACGAGGAGTGGAAGGGGCGGTGAAGTTTAA
TGAACCAGGACCACCATGGTCTGCAAAGCTAAACTCGCCACTGCTATGACAAGCTGCAAT
CCTCCTACTACATGGCGTCCCAGGACCAGGGGTTCCTGGCCTAAGAGTCCCAATCAGAGT
ACTAGAACCATTGTACCCTGCCAATCCAGTTATCTTCAATTCACATCTTGAGTTGTTCAC
AATGACTTCATGTGACATGGGATGTAAGAATTCACCACTGCCAATTGACCTAGGACTGCA
TGAGCTAAGAGCCCTCTCTGTCACTCTTCTGTTGCCATGAATCACATCCTTGAGATTTGC
AATGGACTTGGAGCAGCCAGAACGGTTTTTCCTTGTAGCAATTGCAGTCAGGTGATGCTT
GTGTCCATGTAAGTTCTGTGGGTCATGTACTTCCCCAGGCTCTGATTTACAGTGCAGAGA
TTTTTTCAGAGAAAACCAGACAGTAGGCATTTTCGCTGAAATTCTAAATCCCCTTTGACT
TACTTCTTGCAATCCCTCATGCCTGTAAACAACAATGCAGACAAAAATTCAACTGATACA
GGACCCCTTCTCCATAAACTAGTGAAATAGACCATGAGCAGCCCTCTATAGCTTAGCAGC
AGCTGGTCCAGACATTTCAGTACCCCACCTTAGACTGGTTGCAGTTGTAATCTTAACTAA
TTCTGTTCGGGGAAGTTATACAAATACCCATTCCAAACCCAGGATAGTTTAATACCTAAG
GCCCACTTCTTAATTTGTTTCCTTCTTGCCTCCCCATTCTGCCAGATTGGCAGGGGACCT
AAAATTAAACAGACAATGACAATATCAGCATAAACAGGCACCCACACCCTTCCAACAAAA
ATATACACTTACAAAAGACAGCCATAGAATCTCTAAGCTCATGCCTTCATTCTCCCATAT
AA
>Unigene0000386
TAAGACATTTGCTTGCTTTTTACGGATAGCACATTTACATTGCTAAAATTTATTTGGCAT
GTTTAAATTTTGCACCTCTTATTCACATTTTTTATGGAGAAAACTAATTTGTTGGAGTTA
TATGTAGAGGTAGAAACCGGATCAGATATCCAGTTGAGGAGAGACAGTGTGTGCAACTGA
TGGAAAGTTGTATTGCTTTATTTGCCTTCTCATATACATGTTTAAATTTGCGTGTTACCT
TACCTTGCTTGTAACAATGACAAGATGGGTAAAGAGGATTTTTGTAGTCAAAGGGGAATT
AAAAATAAAGTTCTCCAAAAACCAGTGTTGAGATTAAAACCAGTTGTAAGACATGTAACA
GGCAGTTAGAGTCGTGAGCCGAAGTGATCTTCTAAGATGGAAGACGAGGTGGCATGATGT
CATTACAAAGGTAACAAGTCCAGTTGTTTCATGAATGTACGTTGGCATTCATTCCTCATC
ATTTGAAAGACAAATACTTGTAAAATGTGCAATTTATTGTATGCACTTGATAAGACTCGA
TTAGTGGGCAATGTTTGTAAATGAAAATCCATGTATTTTTGTAACAAACCATAAGACCCA
AAATGGGGCAAATTGTACAAGAGGATTTCAATGTACGATAGGGATGCTAACATACATCCA
CGAAGCAATTTACTTGTGTTACCATGTGTCGTTTGTCTTTGTTGATAACAA
>Unigene0000387
GATTCACTGAGTACCAAGTCCTTGGAAGGAAGCTTCCCACCGAGACTGATGTCTCGCCCA
AGCTCTTCCGAATGAGGATCTTTGCCCCCAACGAGGTTGTCGCCAAGTCCCGATTCTGGT
ACTTCCTCAGGCAGCTCCACAAGGTCAAGAAGGCCAACGGAGAGATCGTTGCCGTCAACA
CCATCTCCGAGAAGAAGCCCTTGAAGGTCAAGAACTTCGGTATCTGGATCCGATACGACT
CTCGATCGGGAACTCACAACATGTACAAGGAGTACCGAGAGCTCTCTCGAACTGCTGCCG
TCGAGTCCCTTTACCAGGACATGTCTGCTCGACACCGTGCTCGATTCCGTTCGATCCACA
TCCTCCGAGTTGTTGAGATCGAGAAGACCGAGGACATTCGACGACCTTACATCAAGCAGC
TCCTCGTCCCTGGACTCAAGTTCCCCCTCCCTCACAGGCGACCCACTTCCAAGTCCACTT
TCGCCGCCAACCGACCCTCCACTTGGGCCTAAGCGGAAGCAAAGGGACGATGTTGACGAC
TCGATGTGGTCTGACCAGTGCGAGGCTTGGGAAGACAA
>Unigene0000388
TCGAGCAGGGTTTGTAGAAGTAAGGTGTATGTTGGAAAATTCAACAAGAAGTTGGGAAGT
AATGGCTTGGGCTAAGTCTTTGAGGCATATGGCCCTTGTTGACTTCGGAAAAGGCCTCTG
ATGAACTAACCATGAACGTACTAGGTTTTTGCAACAAACCTGTAATGCAGGTGTTACATT
TGTTCAAGGATGCATCTGTTAAGTTGAACGAATTGGGGATTCAACATATTCTTTTAAGCT
TCATAGGTCAATTAAATAGGGTTTCTCTTGCATAATCCTTTTTTTCCCTTGCTGCTAAAG
CAAATCATTATCATTAAGAAACACCTTCCTTGGCCTTCCAATTTCGTGATTGGCTTTATC
GAATGTCTTTTTGAAACCCAATTTGTTGACGAAATTGATCTTTTCCCTCTATTAAAAAAG
GATTAAACATGTAACTTGATCATAAGTTGGGTGTGTGTTGTTATGCCTCCCGATGCAGGT
AAAAGTTAACAAAATTTCAGGTGTTCGGATTGCTCGACATCCCTTGAGTAGGGTTGGACT
TGATCCAGATCCCAGGAGCATTTCAAGGAACAACACATCAATTGTGTAGTTGATCGGTTA
TAGAATGCATAGGCATAGGTAATGAACAGCAATTAGAATGTAAAGACAATAGTAGAAATA
ATCTCTAAATAGCTCAAGAGCAGAGTTCTACCAATTTTTTACAAAACTGAAACAAAGTGC
AAAATAATAGAGTATAAATAATAATTACG
>Unigene0000389
AATCCACAAACGTAAGCTCATTTGAATGAATATGGATACCATTGAGGCCACCTGCTAGAA
GGGACAGAGCAGTGACAATCTTTAGTACAGCTGGAAGAAACTCGATAAGAATTTAGCACA
TGTAAATACAGAGTCAATATTACCAAAAAACACAAAAGAAATGACATTCATATCATTGCC
TATTATAAATTTTCCTATACAACGCATCAAAACTTGGGCTGGAAAGATCATTAAACAAAA
ACATGGGATAGCAGTGCACCCACAGACAGAAAATAAGAGGATATTTTAGTAGCATAGTTA
CCAGATTCGGAAATCCGATTAAATTCGGAAGGGCAAAAAAATCCGAAAATTCGGAGTTTT
CGAAAAAATACGGAAAAATCCGGTTCAGAATATATATACTTGTATTATTATAAATT
>Unigene0000390
CCTCCCTTTTTTTTTTCCATTTATTCTGTTTTGCATATGTAATCATTGGTTGTTTTTCTC
TGGTTCTGTAAGTTGAATTTCTTTTATGTTATTGGGATCTGTTCATTTTAAATGAGATCT
AGAGCTGAAATGGTCATTTTTCTCCAATTCTCCATGAATTTAAGTATCTAATTTTGTTTG
TTAATGGATTTTCGAGAAACCCAGTTGAAGGAAAGTGTTATTTCATGGGGATTTTGTTTT
GTTCCATAAGGCCCAGTTGGGATTGTCGATAATGTGGATGAATGGCTTAGCTTTACATAT
GACACAGTTTTAGATACTTAGAAAACATTAAGTAAAGAAATTGGTGCATGCTGAACATGA
AAATCTTTTGGCTGATTAACATCCCAAGAAATCTGAGTATCCCTAAAAGGAGTTGTCTCG
TTTTCTCTTTTAAAAAACTGTCAATCTCTCTTTGTGTGTGCGCATTTCAGATTTATCAAG
ATAAGAATTGTAGGGATTCTAAGTTGTAAACTTTAATAATTCAATAGAAATCACCACCTT
GTAGGAAATTCCTCGGATTTTGCGTGCATTGTTTTTCAATGGTTTACTGTTCATATCTTC
AGGGTTTTCTATAAATGTAAGTAGAATTTTTGTGA
>Unigene0000391
CGGTCACAAGACGGAGCTAGCTCCAATCCGTACGGTGTGCTGCACGCGTTGCCGATTTTT
TAATAAGCCGACGTTGCTCGACCTTGTGAACCGCATCAATGCAACGCGCAGCCAATCAGA
ATATACGATAAAATTTAATTCAGTCAGGTCCGAATCTAGAAAAATTTGTTTTCAACCAAA
AAATCAGAAGATTTTGCCTTCCATTTTTATCTTGCGTCTGGGCGTTTTACAATCTTCGAA
ACCCTACCAAGGGTTTGAACTTCGAGGTTTAGCGACCGATTCCCATGGCTGCTGCGGAGG
AATATCCTGATCGAGATGTTGTCTTCAGAAAGCTCAAGGCCAAGTCTGAAAATAAGATTT
GTTTTGATTGCAATGCTAAAAATCCGAGTTGGGCTTCTGTGACATACGGAGTGTTCATTT
GTCTTGATTGTTCATCTATGCATCGGAATCTTGGTGTTCATATCAGTTTTGTCAGATCAA
CAAATCTGGATTCATGGACCACTGAGCAGTTGAAATTGATGAGTTTTGGTGGTAATGGGC
GTGCACATATCTTCTTTAAACAGCATGGTTGGACAGATGGTGGCAAGATTGAATCCAAGT
ATACATCAAGAGCAGCTGATCTATACAGGCAGCTTCTTGTGAAAGAAGTAGCCAAGAGTG
TTTCTAGTTCAGTTTCTGCATCACCTGCCTTGCCTGATTCTCCACCTGCATTGGATTCAC
AAGTGAAGGACTTTGCAGAATATAAAGACACAAGTGGCACTGTAGAAGATAAACTTCGCG
AGCACCCAAAGACACCACTTCCTTCACGGGCTCCTACCAGTGCTGCAAAAAAACCCTCAG
TTTTTGGAACTAGGAAGATGAGTGGAGGGAAGTCAGGAGGTGGCCTGGGAGTGAAAAAAC
TGACTTCTAAGTCAAATGAGAATCTCTATGATCAAAAGCCATCTGAACTTCCCATTGTGC
CACCGGCTGCAACGAATTCAGTAACAGAATCAGCACCTCGAACATCTCGTTTTACTTATG
CTGAAGAGCAATATACAACTAATTATGATGCCCAGTCTTCTGGTCATGTTCCGGCACCAG
CCACCAGTTTGGACCTGTTCTCTGAATTTGGTCTTTCAGGGAGCCGCAAATCTGGAAGTT
CCAGCCGCCCCAAACCACAGATTGAAGAAACTGGTGAGGCACAACGGAAGTTTGCAGGTG
CAAAATCCATTTCTTCGTCTCAATTCTTTGACGAGGATAAGAAGATAGTTGACGCTGATG
GGCAAATGCGTTTGCAGAAATTTTCAGGATCTACTTCAATATCGAGTGCACAGTTCTTTG
ATCGGGATGAGGGTGGTGCCAATGCTTCAAACCTTGACATTACTGCGAGTGAGCTTTTAT
CAAGACTGGCCATGCAGGCTTCACAAGATGTGTCATCCTTGAAGTCAATCGCTGGTGAAA
CTGGAAGAAAATTGTCATCAGTTGCATCAAGCCTCATGGCAGACTTGCAGGACCGCATTA
GATAAAACTCATGCCGAGTGTTCAAACTGCAGCCTTACATGTTCTTTTTGGTTCTGCATT
TCTTTAGTCTGGCTGCCATCAAGGGATTTATATATAGGTTTTCGATTGAACAAATTCTAT
CGACAAATGTCAAAAGGACATTGAAGAAATAATCAAAGATGTATTGCATTAAGGACAATT
ACTGTTTTAAGATAATGGTCTGCTGGAACATGTAATAGGGACATCAGTAAATTGAATGAT
TTTCTGAAATTTTGATTTGATGTTTACAAACGATTCGATTGTTTTTAAAATGTTATAGAT
ACTATGCTTTTAGATTAAGGTTATACTTGTTTTATGCAAATATAAACTTAGTGAACATAT
TCTTCTTATGGTTGGTAAATGATTCACACTATTAAGAATAGAGAGGATAGTGAGGATTCG
GCTTCATATATTGCACATGGCTGTCAAGAATGTGCAGGGTAAAGTTGAAACGGTTTACGG
ATTTCAGTAGTTGTAATATGGAAAAATAAACATGAAGATGCGCGTTCTATCCTAATGTCC
ATAAAGATGTGACGGTAGCAAATCCTCACAATTTGTTGGGGCCAAATGTCTACCATGAAA
AGTCAATCAAAGCAATATGATGGTATATATGCATTCTTAACTTGTCATAATAAAAATGGC
AGTAAAGGTTTTATGCATACTTTATGTACGGGACACATTGCTTATTTTTGCAATTTGGAC
TTACTAAGAGGCAATATCTCACATTGAAATAGAA
>Unigene0000392
TGGAATCGATAATTCCACTGGCCATGAAGTGGATTGAGCACACCACCGATCTCAACTCTT
TCCTGCAAGCGATTACTTTTACAGATTCTGACACTTTTGTCCTCAAAGTCGATGCAATGG
AGCTTTTGGAGTGGAACCCCCTTTTGGCCAAAGCAATCTTGAGCGACCCTGATTTCATCG
CATTCAAGCTCTGGAATTTCATGTTTTCGTCAATGGATCATCCGTCCTTCACGCTTGGAA
AACGTATGTGGCTAAGGTTCGATTCTGTTCCGCTTCAAATCGTTTCAGCGGAAAAATTGT
GGAAGACGGGAGCAGCCAGAGGTCCACACAAAACCCTTGTGCACGTCCATGGAGTTGTGT
ACGCCACTACCACCGTTCAAAGACTAACA
>Unigene0000393
CAGGGTTCCTTGATCAAGGAAAGATTAGACCAATCTTTTCTCTTTCTGACAGTTTGATAG
TCCATGTGCCAAAGAAATATGGCTCGTGGCACCTGTGCATCAACTATTGTGCGCTCATTT
TCAACAAGACTTTGGAGATGTGTTCATTAGCAATGCACCATGCTGCGTAATCGTAGCAAC
AATTGTAGTTTGACAAACAACAACAAAGGGTCTTCCCACACATTTCAGGGTAAAGCATCA
AATTGATTTGGGTCATGGATCTCCTATTCGAAATAGTGCAATGAACTGCACGTTCATTTG
GGATAATAACGAAGTTCGACTCTAGATCGAACAATTCCTTGATCAAGGCATGATTAGGCC
AATCTCTTCACCTTGTGGCAACCCGATACACCTCATGCCAAAGAAAGATGGCTCATGGCA
CTTGTGCATCGAGTATTGCAAACTTAACAAGATAATGATGAATAATTGGTCTTCACTGCT
ATGCATTGATGACCCCCTGGATCAGCTTTGAGGTGTGTAATACTCCACCAAGATCAATGT
GAAGTTAGGGTACCATCAGGTTCTAGTTCATCCTAAAGCTTTTGGAAGACAACATTCAAA
ACAAAGGAGGGATTGTGCGAATGGTTGGTTATGCCTTTTGGCTTGACCAATGTGCCAACA
ACATTCA
>Unigene0000394
AAGCACAAATCCTACCACATTAACTTCTTGCAGACAAAGAATGTCCATCTTTGGAAAAGG
TCTCTGAAAATATTGCACAATGTATATGCGAGGGGAAGTCAGTTAGACCCCTAACATTCC
ATGAGAAGAAATTCATGAGATACTTGTGCCGAGAATTATATCTTTTGAATTCAAGCCATC
AAGGGCTTTATAACAATTTTGCAAAAAACCCTATTCAGCTAATTTAACTGTCTTTTCTTC
GGTGACCTTGAGATGTATTTTGCCCCAAAAAAGGTTTGCTCCAATTGGTATCAAACATGT
TGATCTCGGATTCAGTCAAACTCAATGCATTTTGAGTAAATGGGTGTAGCTAAAGTCTGC
AAGAAAATTCCAGCTTTGTACAACAAAAT
>Unigene0000395
GTTGTCAATGTTGGAGACTGCATGCAAGTGAGTTTTTTTTCGTGCTTTCTAGAAAATTTA
AGATGAGATACAAAAAAGGGTGTTTTTGAATTTTGCGGATCAAGATTCATAACACAAGAT
ATTTATACAGTTCTGCTTTAAGCAGCTGAAAAGATTTGAATCGACTGTTTTCTCATACTG
GTGTAATGGAGAGTACTGAAATCTTTCTTTCTGTCATTGTTAAACATTTATAATTACTCA
TTTCTTCAGTGATTAATGCAATTCATGGCAGGTGTGGAGCAATGACAGGTACGAGAG
>Unigene0000396
GGATGGAGGTTATCTTGGACATAAGGGCAATTGATAATGTTTTAACTTTTTAAGCATAAT
TAGGTCAAGAAATTAAATTCCTAAAAATTTACAGACCACTTCTTCTATTGTTCTCTAATT
TCCATTCATATTCAGTTAGATGCAAGTAAAATCAGGCCTCAAAGTTATTCTTTACTTCAT
GATTTTGAACAGCTGACCATCTTGGCCTGATATTGTAATGAAATCCCATATCACAATATG
GGAGTGTGGGAGCAGGAATGTATCACAAATTAAGCGAGATGATGCCAATAAAGCAAGGCC
ATGAAAGAGGAGGATGCGATACCAAGAACAGGACACAAAAGGATAGTACATGCACGTTAG
CTAAGAAATATCACAAGAAAACATTCATTCGGCCATTAACCAAGACCCTTGACATCTAGC
AGTTAGGGAAATAACCACTTTCCAAGACTGCCGAGGGAAGACAATTGTGCTTCTACCATT
CACAGGGCATAGGTAATTCGTCCTGTGGTTCTCTGGGATTTTGCATAGCCTCCAGAAAAC
AGTGCAGCCGCATATCCCTGTTAAAGAACTTCTCCACAGCCAAATTTTGCACTTGGAGTC
CAAATAAGCTTTGAGCCCTGAGCCTCCCAGCTCAAAACCAAAAAAACAAAAAATAGAATC
AACAGAAAATAAGTGAATATCTCCTCACACATGATAATGATGCTTGAAGCATTTCATCAA
CAATATTCACATCTGGCTAAAAGATGTTTATGGATGGAATTTTAAATTCTCATGTGTAAG
CAATAGAACCCACCAGCTTTCTACATGATATTGGATGACTAGCCAGATTAAACAGA
>Unigene0000397
AAGTGGACTGCCATCAACGCTCTGGATCTCGGTATGCCCGTTACCCTGATCGGTGAGGCT
GTGTTCGCTCGTTGCCTGAGTTCGCTCAAGTCTGAGCGTGGTCGTGCTGCTGGTCTTCTC
GACGGACCAAGCCCGAGCTTCTCTGGCGACCGCAAGGCCTTCATCGACAACCTCGAGCAG
GCTCTGTACGCGTCTAAGATCATTTCTTACGCCCAGGGTTTCATGCTTATCCAGAACGCT
GCTAAGGAGTACAACTGGAAGCTGAACAAACCAGAAATCGCGCTCATGTGGCGCGGTGGC
TGCATTATCCGATCCGTCTTCTTGAAGGACATCACCAAGGCGTACCGCGCCAACCCCGAA
CTCGAGAACCTGCTTTTCGACGACTTCTTCAACAAGGCTATCCACAAGGCGCAAGCAGGA
TGGAGAGACGTTGTCTCGAAGGGCGCCCTCTGGGGTATCCCCACTCCCGCATTTAGCACC
GCGCTCAGCTTTTACGACGGATACCGTGCGAAGGATCTGCCCGCCAACTTGCTGCAAGCA
CAGCGTGACTACTTCGGCGCCCACACCTTCAGGGTCAAGCCAGAATACGCCAACGAACAG
TACAAGGTGGGCCAGGACATCCACGTCAACTGG
>Unigene0000398
GAAACAACTTTTGTAGTAGGGTGCTTGTAATGAGCACCACCTACTTTTGTAATCCCGTCT
AGACAGAGTATTAGTCATCATTGTACATACACCTAATCAACACTAAAGCCTGTGTTTGAT
AAGGAGTGGTTATAAAAACATGTAATGTACTTGTGTTCCTTTATTTAATCATCGGAACTT
GGTTTAGTATTTGTGATGGTAAGGTTGCATGCAAACCATTGCGGCCAGCTATCTGCCATA
TATGTACCTAATAGGTTGATACATATTGGGTTCTACATCCAAGTTTCTATCAAATACCTT
TATGTGAGTCAGGCCCGTGCATATTTAAGACCTACATTAATGAATCTCAATGAAGGCATC
TGCTTTAGAATTGTGACACAGCTGGTTTCCAGCCTTGGCCTCCAGCTCCGCTATTGGTCT
TCATCAGCTTCATGCTTCACTGAGGAGTCTTTCCCTCACATGGATATTCCAACATGTACT
TGGATCATATTCTTTGGGGTTTAATCTGTTTGGGTTTAGCCCCTGTAGCCATGTTTGACT
AAGCACTGAGAAAGAGACAAAT
>Unigene0000399
AAGGAAGCTCATACCTTCGTCATTTTGGTAGGTGAGAAATCTGGAAACATTCATCTAAAA
TGGCGGATTGTATTTCCCCATTTTGAAATACTTAGTCTCACTAAAATTAAGAAAACTAGT
TGTTGTGTAGAGGACACTAAGAGCTTTCCAAAAAGTCCTATTTTGTGCAAATCTAAGCTC
CATGTCAAAAATTATGGTCATCTGAAGATGAGGGTGCCATACTGCAATAAATCTAAGTGG
TTTATTTGCTTTTTCAAACTCTAACCCTGCATCGCATCCTCTGAAATCCGAAATTTCAGA
CTTTCAGGATTCAAAGCTTCGAGATTCGAGCTTTGGAGATCACTGTCACTATTCATCCGA
CGAGCTTGTGAAATTTCTGAAATGCCTAAACCCCGAAGTCTAAAATTCGGACTTCGGATT
TCGGACTTCAAGTTATGATTTGTGTGCATTGGGGCTTCAATGTTCTGAAATGCCGAAACC
CCGAAGTCTGAAATTCGAACTTTGGGTTTTGGATCTTTGTGTTTTTGGTGTTTGGGTTTC
AAGATTTCGAGGGTTCAGGTTTCAAGATTTCGAGGGTTCGGGTTTCAGGATTTCGAGGTT
GTTCATCCATCCGATCGTCGCATATCTCCGAAAGCCGGAAGTCTGAATTTCGGACGTCGG
GTTTCAAACTTCTTTTATCCTCCCCGCATGGCACTATTCATTACTCGACCCTGAGGCCAA
CTCCGAACTCTCGAATGTTCGAAGTCCGAATTTCAAACTTCGTACTTTGACGTCTTTCAG
ACCTTTTGAGTTCGCCGATTCAGAATTTTTTTCCGCCAAATCCGAATGCTTCCACGTCAC
TTCAACTCGCTCGGCTCGATCTCGAAATGTGAGCTCCCACGGCCGAAACAATCCTCATAA
TTTCTTTGTGCAGAGTCATGTTAGTCCAATTTCACCTGAGGGGCAAAATCAGATAACACT
AACCACGCCACATCTACTGATCTCCACAGTCGTATCCTCCATGGCACCTTTAAAATATCA
AACAAGTACCCATCAAATCCCAATTCAACTTCATCACCACAATCAAACATCTCAACATCA
CTTAAATTTCAAATTTACATACTACATTGACCTTGTTGGCTTAACGTCGTTGGCCCTCAA
GCAAAACTTCCACCTTTTCTAACGCCATTGGCCACCCTAGATCACACCCCCCAATCCAAA
CAACATCGGCCCTGCTGTGATTATTCATCCTAACATGACCGATGGCTTCCATTATCAGGG
TCCCACGACATTCTTAACATTTATTACAAAAAGCTAACCTAAGTACTCACAAATTCAAAA
TTCTCACAAACCCACCTAGAACCCCAATTTACATTTTGACTATCTTTGGGGCAATTTTCG
CTAGCTAAATTTGCCTCAGCATGCATTTTTTCATTTTTTCCTAGCTACCCATGCCCAATT
TAAAAATAACACCTACCATCGGGTTGGCAACACAACGAGCCTTGTCTCGACCACCTCGTA
CTCTCGCTATCGTTGCTAAATTTGATTAATTTGGGTAAATATTATAGCTCAGTTTCTCTT
AATCTCAAATTAACA
>Unigene0000400
TGCTCAATCAAAAAAATCATACTTAACATCTCGCAATTGTTAGGATTCTAAAAAGCCTCA
TTAGGATGGACCAGGGAGGACTGCCATGTCAGGTGCCATGTCATACACTACGTGGCGACA
TGAGCAGGAGCTGAAACATCAAAATTTATAGGCCACCAAGAAACAACAAAATTTCACCCG
AAACAAATGAGATGGAGAATACAGAAGCAGCAGCAGCAGCCGCCGCCATGGCCGCAGCTT
CAGAGGAAGCCTCCCACCAAATACACACCCTCCTAAGCAAAGAAGACATCAACAACCTAA
AACATTTACAGCTATTAATATTGGGAAGGCTACAAGACAGCAATGCAGTTTTGTCTCATT
TCAACGTCTTCTCAGAAAATTGTTTTGCAGATGTTGCAAGTGATTTTTCTAAGAACACAC
GCCTTCTAAAATCAATGAAGACAGATTTGGACTACATATTTCGTAAAATAAGGTTGGATG
AATTCCTATTCCTACTGTCTTCATCCTAATTTCTTAGTTATGAACGGAGTCTTGATCACT
TGTATTTATTTGTATATATTAATTTCAGAGTCTGTTTTTCATCTCTTTATCCTCACGGTT
TAACTACCTACAGTTGTGAAGGGTGAATGTGCATATTATAATCCCAACATGCAGTCATAA
TTGGTTTCTTGTGAATTTCAGCTAGCTATGCTAGTTTTGAAGTCAGATTCTTTGGTGAAG
ATAGCTTGAGTTCAGTCTTGTGATTGTGGTGGTGTTATTTTCATTATTTACCCTCGAAAG
GAATGATTCTTTTTAAGGTTCATGATGCTTGGTGCTGTGTGCACCTAACTGTGCTTACAT
TGCAGGGTAGATTACAACACATGAGATCACTCTGCAACATGTACCCTACCCCCCCGCAGG
ATTTGAACCCGTGCCTCCCCCATACAATCATGGGATCTTCACTGTCAGGCCCTCTCAGGC
ATTCTATTGATGGAGAAGAAGCATGAAGGCACGCATTTCTAGCCAGTATCCAAATGCTTT
TAAAGATATTCCAAGCGCAAGCATTGTAGACCAAAGGCCTAATCTAGAAGAACGCTCATG
ATTTAAGGAAAGGTCCTGTCATTTCTTAAATTGCAAAGCAAAGATAAACGATTTGAAGAT
GGTGTGTAAATCTTTTGTTTGGAACTCAAATTTCTGAGGAGCTTCTGTAACGATTTTTCT
TGAAGGAATTCACTGTTTTTAGACCAGGTTTCAGCCAGTGGTTTCCAAAGATGTATGTAT
GCAGAACTTCTTTCTTTTTTAGATCACAGGTTTCATTATATTTCATATTTGTTTCATTGA
ATTCATTCTTCCTATCTCAAGTGCACAACGTGGATTTAGACCTATTTATTGAAAGTTTGA
AGCTTGACACAGACAAGGGCATGACACGTGAAATCGACTATGTAATGACAAGGGTGTAGA
TGCATGGAGAGAAAGGTGTGGTGCATGGACAATGTATATAGAGGGTGGGTGTGTGCAAGT
CCCTCAAGTACTAAACACATGATTATATTGGGGATGTTTACCATGGAAATCAACAATATT
GTGAAAAAAACTAATTTTATGTATTGGGGGATTACTATAATCTATAGGTGATAGTGCATT
TGCGATTACATGTATTATTTGTGAATATGGGTTGCAA
>Unigene0000401
TTGATTTGCTCTGTGATATGTAATTATTTTTGGGGTCTAATTTGAACCATGGCCATTTCT
TATGGCCTGCACTCAATTTAAAGTTGCTTTTGCTTTTTGGAAGAGTTATCTTGAGCATTG
TAGGTTTGCAATCCTATGAACATATGCAATGAGGTTGAAGTTTTTGATCTGGATTATATA
TGTATCCTCTACTTTTTGATGTGTGTATGTGTGTGTGTACATACGTATGTAGATGTGTAA
ATATATATAGGTACATATTTCAACATGCACATATATATGCAGATATGTTTAAGTATATAT
GTACTCCTCGATGTTGCATGGAGACTAGTCTCCTACTACTGGTACTCATCTCAGAGACTT
GCATTCCAGTCTTACTTAAAATATATTTTATATTTGACGATAATGTCCCTTTTTCCCACT
TGAGGATCTGTACCGGTACTCATCTCAGAGACTTGCATTTCAGTCTTATTTAAAATATAT
TTTATATTCGACTATAATGTCCCTTTTTCCCATTTGTGGACCTGAATTTGGATTTCTTGC
CATCCCCTTTTCCATGGCAACGAAGTAGAAGAGTTGGGAAAAGGAATTGAGCTTCTTTTG
CATTTATTTTCCAATTTTAATTTTATTTTTTAGTGTGTTTTTTACATTTAGCAGGTTGGC
TGGTTTGGATTTCTTGCCATCCCCTTTTCCATGGCAACGAAGTAGAAGAGTTGGGAAAAG
GAATTGAGCTTCTTTTGCATTTATTTTCCAATTTTAATTTTATTTTTTAGTGTGTTTTTT
ACATTTAGCAGGTTGGCTGGTTTGGAGCTTTAATAAAGCCAATTAAAGTTTAAAAAGAAC
ATTGTATGGGTCGGCCTTGTCCTTTTGAGGCTTTGGCACCAAAGAGAGGATATAAAGGTA
GGTTACAGAGCTCATTTGCATCATCTATCATTGGTGTATTTTCTCTACTTGGACTTGTGG
GCTGGTTGCTCATTGTTCTTCCACTCTTGGGCGGAAATCCAAGTGTGTGGCATCTTCCTA
GAAGGACGGAAACACTTCTAGTGGTTGGTTGGGGGATGAAAACCCTCTTTCCTCGTTGGC
TTGAAGTCATATTTCAGATTTGAGAAGGAAAGAAGACATAATCAGATTTTTATATGCATA
GTTGAGCCTCTCCCTTGTGGAGCGACTTGCATTGGTGAAGGGTTTGGTACCATCTAGGGC
ACGGTAATCTGATTTGAGTTCATATGTGGCTTCCTCATAATTTATAAAGCCAAAATTTAC
TATTTGTTGTTAAGTTTGGGGTTTCTAAACCCTCATTTCATTATTATGTTTGGAATTGTA
CTTTTGTTGGTTATATTTAATTTTTCAGCCATAGTTCAAAAAATCATTATCGGTGATTA
>Unigene0000402
TTGTGGGTATTGGGTGGGTGTTGTGAATCAGGCATGGTCCCATGGAGTGGGGGCTCCATA
AATATCTCAGCAGGTGCTGTGCAGCATTTTAACTGTTTTAGGGTCCCATGAATTTGATTA
TTTTCCTCAACAATTTGGGCTGAAAAATAATGACAATTTACAGGTATATAATGATTAATT
TTCCCCCAAATTGACCTAAAAATAGTGGGGGGAATACATGTTTGTTACTAGATGGAAACA
GAACAACCTAAACTGTAGGGGGAAATTATCAGCCCCCCTCTCCAGCCACCTCTTAATTTA
AAGGGGCAAAAATGCGGAGCTCCTATTTTTCAGGCCTAGATTCTGTTTTTTCCTGTAGCT
GGTTGCAAAAATAATCACGTGACCTCCTGCAACAGGAAAATAGGAGCTGTAGCCCCTCTA
TGGTACCATGCCCTTAATCTCTCTCTAGTGAACTTGGTCGATTTTTAGCATTTTCTAATT
TAGTCCATTATTCATCTATTCATGCACATCTCTCTTTCTTATTTATACAAAGAGGTCCTA
CTCATTTGTAAGACTGTTAGAAGAATATTAGTCATATTTATTTCTTTGTCCCAATTCTTG
CTAGCATAACACTGCTGTTTTTCTGTGAGATATTGACGACCACACAATTTTCTGTCAGAT
ATTGATGAGGACACAACCATGAGGTGGAACGCCTGTCCATTTCCACACTAATGAGTTTGA
CATGCATTTGTTTATAGCGCCAATATATGCCTCCTTCCCTCCAATTGAAATTAGCCTCCT
AAGATTGAATTACATGCTAGATTGATGCTTCTCCTGCCTTGCCTCTCATGCTGGGTGCTA
ATTTCAGTGTCATCTAGTCTTCTAAGAAGACAGATCTCAAATTCTACGCACTCAGTTGAA
TTTAAGTCTTTTATTCATCAATTTGTTTTTGTGGAGTTGGAGTTTTATAATGTGTAATAT
GACATTTTTAAGAAGTGCTGTTTTTATCACATCAAGCAATATGATGAAAATTTTGCCCTA
CAAACAAGTGGCAAATAATCAACATTTTTACACAAGCAAGTGTGAGTAACTGAATCCTGC
TTCAAAATCCTCAACTCCCCAAAGCTGAACAGGGAACTGTCTTCATGAAAAGTTGCCTTA
CACCTTGTCTTCTGCATTGAAACAATGGCAGTCGGTCGTGGTGTATGCCATTTAATTTTA
TTATCACTGATCATCCAAATCCTAAAAGAGGGACTTTCTCTCTCAAGAAAAGGGAGCAAT
GAATAATTTGTAGAATTCGGCCTGTAACAATACCCAAAAAATCCTGACATAGTACATTAT
ATCACAGAGGAACTTGAGTGCTTTCTTCTTTCTGATGATTGGTTCCACGATAGATGAGAC
TTATGCATGTTTCCATGATCTTACAGTTCAAAACCAGTGGCCAAATGAGTTGGTCATTGG
TTTATTACATCATATTCTGTGGATGTTGCCATTCGCATTTGAGGACATCTGATTTACTTG
TCCTAACATTTCCTTCCTTGTCAAGTCTTGGTGGAAAGTAGGTAACTCTATCCAAGTTTA
TCATATGTATTGATTTCCTTCAAGATACTGAAACAATGTTGATATGGAACCAAAGATGTT
TTGGTAACATTTTTTCTGATTTGTAGCTCTTCGGACCTCTGGTCAGACATCTGATCGTAC
ATCTGTTATTATTCAACTTACTCAAGCCCAAGAGTTTTCTCTTCTTCAAAGCTTGCAGAC
ATGCAGAAAAATGTACATTTCTAGATAATATTTGAGATATTTAACATGAGGCATGACATT
ATTTTAAGCATCATCTCACAGAACCGCCTGAAAAGCACAAACCGTTCCATGCTCAGATAT
TCCGTCTGTTATAAAAGCTGTCAGAAAGTATC
>Unigene0000403
AGTTCCATTAGAACATCCAGCATAAGAAGGAAAGTGTTAATTCAATAGCTAATTGATTGA
GTAGACCTCCGAAAAAACCCCTCAACAATGTGCTTGATGCATGTGGACATAAGACAAGAT
GCTACAGTTCCTGAAGACACAAAAGTTAAAACAAATCACTGCAAGAACAGCATAAAAATA
GCCTTCATAACTTCAACAGCTACATTAGAACATCAAGCATAAAAAGGAAAGTTTCAATCC
AATAGCTAATTGTTTTAGTCAACCTCCAATTCAAGCTCTCGTCACTATGTTTGACGCATG
TGGACATGAGACTAACCCTTGGTCAGAAATGTGTACATATGATTCAGAATTTGCAGAAAC
CTGTCAGGCTTTGCATAGCAGTAAGTCAATTCCAAATTTCTACTTGCTCCTATATCACCT
TGGACACTAGTGTGTACTGCACAAGGTGGGTCAACAGAAACCAAGATGGGAGGCTCATTT
CAGCAAAGGCTGAAGGACTCTTTGGAGTTGAAAAGACCCTTGTATTGCAAAGGCACTTAT
TTTGGCCACAACTCAGATCAGATGTTTCCAAATACATCAAATCTTGTACCGATTGAGACG
TGGCCAAACCATTTAACACAAAGCAATATATGCACACACCTTTTCTAGTTCAAAAGAGAC
CATGGAAATCAATTTGCACGATTTTTTTCTTGGGCTATCGTA
>Unigene0000404
ACTTTTGAAGGGATCTCTTTACAGCATACAATTGTTTATAGCCCTTCGCGGAATGGAGTC
ATAGAAAGAAATAACCATACTCTTAAGGATATGGCCACTTGTATGATTCACTCGAAGTCT
CTTCCTCCACAGTATTGGGCCGAAGCATTAAATTGTGTAAATTACATTCAGAATCGTGTT
CCACACAAGGAAATAAGAGGGATGACACCCTTTGAAGCCTAGTTTGGATGCAAGCCTGAT
GTTGAGCACTTTCGAGTCTTCAGATCGAAGGCTATGGCTCATATTTCCAAGAAGAAACGC
AAGGCTTTGGAACCACAATCCAAACCTTGTATCTTTATAGGGTATCCCAATGGCGTGAAG
GGATATCGATTGATGAATCCTACTTCTCATGAGCTGTATATTGAGAGAAGTGTTAAGTTC
GATGAGTCTT
>Unigene0000405
GGTCTCTTGGGACGTCGGCCTATCAGTGAGGGAAAATTTGCCGATATGCCAATGAGCCTA
TGGGCCAAAGATTTTTGATGATTAGTCAAATTTTGCCAATCGTGTGTCAGCCTATTGGGA
TGCCAGATCTCCAAAGAGGACCGATGATACTACTTTCTAGTTGGCTGAAAAATCTTCTTA
CATAGGTAAATGTCACTGATTTACATTGGCTACTAGGAAATAGGACCTGCTCACTGCATA
TCAATGCTCAGATAACCCATTTACATAAATCCTTTCTGCCAACAAATCTGTGTAGTATCC
ATACAATGATCTGGGAATTATTTTTCCATATGCACACCATAGAAGCATGCTTCAAGCTGT
CAGCATAGCTCACCCGTACCAAAAATATTATTTCAGCCGTGCCTTCAAACTCGGTGAGAT
CTGTAGCTATTATCACCATTACCTGAAACATAAAAACTGTCTTCCATAAGTCATTGAGAA
TGAGAAAAAGTG
>Unigene0000406
GTAAATCCTATGACTCCGTGCCATATCTCCAACAGTAGGCTCTGAGCTCTGTGTCTTACC
CTTGGTAGGGTTATGTGGGCAATCTCTCCAAATATGTCCAACAACACCGCAACCATAACA
GCTACCTGGTCCTCTCCAGTGGGAAGCAGCTCCAGCTGGTACTCTAGATGACTGAGATAC
AGATCCTGACGATCCGGCTATGGACTGCTGAGGTCTCTGCTGACGAGCTCCTACTGACTG
AGCTCTCGGTGCACCCTGTGTCCTGATGGGACCCCTAGGAGGAGGCCCCATACTACGTCC
TCTCTATGCATCGAATCTCTGAGGAGGTCACTAAGGTGGGCGGGTCTGCTGCTGCTGTGG
TGGCCTAAATGAAGCTTGCCCTGAACTCTGTCCACCCCGTGGAGGAGGAACTGACCCCTT
CAACCTACCATCCTGCATCTGCTGGATACGGCTCCGAACTCTGTCTCTAGCCTGCTGTGT
CTTTCCCCGTATCTCCTCTGCAATATAGGCCTTCTCCACAGCCTCTGCTAACGTCTGTGG
GCAATGAATGCGCACTGCGCCGGCTAAATCCAAGTTCAGGCCCCGGATGAACCTGTGAAT
CCGTACCTACTCATCCTGCATATAGTTGACGTACTGGAGTAGGTCCAAAAATCGACTCTC
ATACTCAGCTACTGTCATCGAAGCCTGACGGAGGTCATGAAACTCATCTATACGCTACTG
AATAAACCTCCTGGGTAAATACCTGCTCCTGAACCGCTCCTCAAACAGCTCCCAGGTAAT
CATCTCTGAGTCAACATAGAGCTTCTGCTCCTCGGTCCTCCACCAAACTCCTGCTCCATC
CTTCAGAAGATGGATCGCAACACGAGCTTTCGTGTTGCTACTACAAGGACAGAGCTTGAA
GCATCCGCTCAAGCTCACCAACCAGGCCTCTGCCTGAAAACCGCCTGTATCACCTGAATA
GTGAGATGGTCGCAGCTTCAGGATCTCCCTGATATGGTCTGTAGCAGATGTATGATGAAT
CCTAGATCTCTCTGTATGCTCCTCCCTCTGTCTAGGGCTCCGAGACCTGTCCCTATGTCC
TGAG
>Unigene0000407
TTTCAAGGCCTTCGTCTCAAAAACTATCTCCACTTATTTGTCCAAAAGATCCCACCACCT
ATGCTCCAAGAATGGAGCGGAAGATTCACCTTCAAGCTGCAATGCAATCAAAAATTCATG
CATAATGTCTTCTTCATATATGAATTTCTCCAAGTCTACAGGGTGTTCGTTTATTTTTGG
CTTGGATACTTGCATTTGGGACTGAAGGAGGTCTCTCTCTTCATTTTGCAGCTTGGACCG
ATCATCCTTATTGGAAAAAACACCTTGGCAGGGAGGAAACAAGGCGTCATCTTCACTATC
AAAGTTATTCCACTCTGATATTTTGACCTCCTGGTCACAATTGAGATGACTAACAAAGCT
TGTCTCAGCAGGCCGCGGAGTATAGTGTGAG
>Unigene0000408
TTACTGAATGTCTGTTAAAGATCCACATTAGGCATGACTGCAGTAAAGCAATTAAAATAA
CCCATCGGAGTAGTGGCATGAAATGAGTAGAATATAAACTTAATCTGTGAATAACATCTT
AGGATCCTATCCTTGGTATCATATCCCCCAGCAATTATAGATAATATCAAACCTAGACAG
AATACACTTCGACAGACAATAAATATCATACAGAGTTACTTTACCTCTTACAAGATTAAA
GATTCCATGACACCTTTAAACCAATGGATTACACATTATAATTTGGAATGATATAATAAA
ATGTGACTGAATGCCTGTTAAAGATCCACATTAGGCATAACTGCAGTAAAGCAATTTAAA
TAAATACAATGAAAATTTCTCGTGCACATGGAGAAACTCTCATTACAAAACTATTAATAG
CCCATAAAATGAGTGGCACAGCTTGAGATGATTGCACCAGGGAATGAGACTATGGAAAAA
ATTTCTAGACACCCATGACACATCCATATGATTGATGGCCTATCACCATATGTAAGTTGA
TTTGCAGAGATTATCTGATCAAGTGCGTCTGCCCTCAAGGCCTAACTTTGATGATAACCA
TCGACAAACATCCTCCATTTCCTCAGGAATTGTATAATGGCCCAACCCTCTGTAAGTTTT
GAAAGTCGTATTGGCAAATCCTGTTAACTCCAAAACCTGAGCAGATTTTTCTCCATGTTT
GTAACTAACAACATCGTCCACTTTGCCATGGCACAACAAAAGAGGCATCGTTTCTGCACG
CTTTAAAGCCCCCTGAGAGTCCTTCAACTTGTTTTGCAAGTCCTTGCCACCAGGAAGCCA
ACCACTTAAACCAACAGCTGCAGTAATATTAACTGGATATGGATCACCGTTGCTGTATTT
TCCAACAACACAAGAAGTTGCTGAGTACAAGGCAATTGCTGCACCCATACTGAAACCTCC
AACCCCAAGCTTTATTTCAGGGGGCTCTGTTGATAAAAGATTGGCTACGTGTGCTGCTGA
AGAATCTAAACCTTCGTAGTCAGCAGCAGCTTCCTCTGAAAGATCAGCCACATCACACCA
TGCAGTGGACGGAAAACCACCAAAAAGAGCTATTGGGCGAGTAGGAGCTGTAGGGCATAT
CCATTTTATATTAGGAAGAGCTAATGTTTCCAAGAGTTGAGACCAGCTTGAACCATTGTC
CCCCAGACCATGAAGCCACACAATGGTAGCCTGATGCCTCCCCTTGGGCTTGACTACATG
GGTTCTCCCAAATTCAAACACGCGCCGAGCACCTCCACCTCGACTTCCTACAAACATTAA
TTACTCTTAACAGGACACGGAAGAAACAACAAATACATCAGTTAAAGAAAAGTAAAACCA
TATCTTTTCTTAATACAGAAATTAAATCCATTTTCCTTTGGTCAATAACTCCAAGCTTGG
GTCATGGTAACTAGGGGCCAATTACCATCACAATGGCCCGGGTTAAAATCCTGGCCAACT
CATCTCCTGTGCATTAATGTGGATCTATGTACATGTGATACTGATGAAACAACAAAAGGG
CTCACGTGTGAGTTTTCCCTGTTACTATATATTAAACCCAAGCAGCTTATGTTACACTCA
TAAAGTCATATATGATAGACTCGATAGTTCTGAGATTTACAGTAGCTTAACAGTGTATCT
AGTGTTAGTTATTTTTCTGGTCATATATATGTTAAATTCAGTAGTTTTGAGATTTACAGT
AATGCAATAATGAACATGGTGGTAGTTATACTTCCCAGTCATATATATGGTAAAA
>Unigene0000409
AAATATTTTGTCTTCTACATGGGGATGCTTATTCAAAAGCCAAAATAAGTTGCAGAGACC
ATGGGCAAGTGTATCTTTACAACCCAAGATTAGATTTATACACATAGATTCCATAGAAAT
TCCATGGGCTTTCATAAAACTAGATAAAGCATTGTTGCCTTTTCTTGTGGTGTCTTCATC
AATCTTTGAGACGAAAGAGTAAAATGTCTTGAGGGCTCTCATGCGCCTTCTTTCGCTGCT
AAATACCATGGAGTAGGCAGACCACAATGGCTCATGATAAAACAAAGCAGACCCCATAAT
CTTGTGATTATTGACAGATTCAACAAATGCCTTAACAAGGTGATTTGAAAATGGAACAAC
CAGGCACCTGCTGTCCTTCCCCATACCAACCAAATCTAAGATATAACCAAATCCCAAACT
CAACAATACCTCTCCAAGATTTACAACAGAGGAATTCTCGTATTGCACTTGTAAGAATGG
AAGCAGTCCCTCATTCACCAAGTTCTGTATCAAATTTACAGGCAACTCCACAGAGCTAGG
ATCTGCACCCAAACAGAAAGATGGTATAGCTGGAACATCCTGCCCCAGGTGCAATTTATC
A
>Unigene0000410
TTCTTTAAACCCACGGGGAGAAAGAATGGGTTGGTCTTCAATTCCGCTAATCTCCAAAAA
GGGACATGACATTCAACCGCCACCTCCCCACCCTACTACTTCCTCAAGTGGTTGCCTCTG
TAGAACATGGCCATCGATACCATACCGAACACGTTATAATCTCTCGGTTTACAATCCACT
CTTCTTTCTTGCCACTTTTAAATTGAGCAAATGAATGATGAACTCAATGTTATTCATCTC
CTTCCTCAATTTATAGCAGGTCCTAATCCTGGACAAGCTTCCTTATGACTCCAAGATGGA
TCATTCACAACTTTGGTATTGGCAAGCATGGAGTACACCTATCAGCTTTCACTTTCAGCC
ACTCCTATGATCAAATTCACACCTTGAATCCAACCCTCGCACTACAATACTATCTCCTCA
ATACAGATATCTTCTTTGCAAATCATCAATTTCTTAAGCTTGGATCTCCAAATGAGGATA
CTTTTGGCATCAACAAAGAATTTCAATCTCCACGATAGTTCATTCCTAGGTGTTCCATGA
TACATCTCTTTTCATTCAATATTTAGATTATATCCATTTAGGAACTCCAATGTCATTGTT
TGTGGTCTGCATGCACTCCATACTGTCTCAGATTCCATATTGTCCTAGTTTATCTTGGCA
GCTACAAGGTGGTTCTTGTTCATTGTCAAAAGTGGGGATAATTTCCTCTAAGCAGGGAGA
AAATGATTAAGATATCCATTATAGTTAGTATGTTAACTACAGTTTTTAACCTAAATAAGT
CAAATCCATATGCAAGTAGCCTTAGTGAAATCATTCAAATGATAGATGGAAACAAATTAA
GGATGAGAACAGTTGAAATATTGTAGGTGGGAGTTGAATATAATAAATGTAGTAACTATA
ACTATATAGGCACCCTCTCTACGGCTCAGCTCGGCTCAGCTCGGTGGGCCCTGATCATCT
GGGATTAACTGGGTACCAATTTGTTGATCGACGCATTTTGAATCACTGTCCGTGATTCAT
CATAAGGAAAATCTCATGTTGGAGACACAGACCAAGCTTTCTTAACCAGATTACCCTATA
ACCCCCTTAAGGTGTGAAATGGTCAAAAAAATAAATGCTTGTTACCATTTCAGATCTGTT
GAAGCACGGGAAACAAAAAAAAATTAACGAGTCTGTCAGGAGATATGGTTAAAACTTGCA
TTGCAAAGATAAATAAGTGCTAATTGGAAATTACCATTATATTCAAATTATTCAAATAGT
TATAGTTAAAATTTATGTTGAAACCA
>Unigene0000411
ATCTTGATAATCTTGGATGAAGAATCTATTTAATTGGGTAAGAGATGTTGAGAAGAACTT
GAAATTCGGAAAAGAAATCAAATCTGCAGTGATGACAGCAAAAATAACACGTGTATGTGG
TTTCGTTCACCAAGGTGAATTGATGCTGGAAGCTATTGAACCAATATGCTTTTAAATGTG
TGCTTATGAGAGTACAGTTTTTTATAGGAAATATTAGTGTGGTTACCACAGAAGCTGTCA
TTTTCATTAAGGTCATGGTAATGTGGCGGTAGATAATACAAAAAACATTTTGCACATGTT
AATCAGCAGGTACGAGAAACAAATGAAGCTTTCCCCATGGAGAAATGAAAGAAATCGCGC
ATGTCTATTGCCTGAACCAAGAGGCTCAGAATTTTACATGAGGGTAGAATGATGCAAAAA
ATCACTGGCACCTGACAAATTTATATAAATTTAAGAGCATGTCACACCCATAGCCTGTGC
AAGTTATAGTTCAAATAGAAAGTTAGTGACTAGCTCATGCCCAAAATGAATTGCATGGTC
TCATGATTAGGATCCCAGAAGATATTGGTTACAATACTTTAAATGAGTATTTAGATGTGT
TATATGTGTACGAGGAAGCAAACGAGGTTTGCATAAGA
>Unigene0000412
GTTTGCTAGTAGAATTTGAAGTATTTGAATCATAATGGTTTCAAGGGGAATCTAAAAATT
TTCAAATCTTCCCTAAAAAGGAATTACAGTGGTATTAGAGAAAATATCTCTGAAGAGTAT
TCATGTAAGAAGGTAACCAAGAATACATTTGCTAACAAAGAAAAGTAACGAAGACTTCAG
ATCAGCCACTTGAAGGGCCTAACATGGCCAACAAAGGTTCTGAAGAGGCCAAGTTTGATA
GACTTATCAAAGAGCAAGACAAGTTGATGAATACTACGGATTTGCTAGCCCTAAGTTTTC
AAAATCTTCATGGGCCAAAATATCACAATGGTGAGGGAATTTTGTGAGGCAGCCCCAAGG
GTCAAATTTTGGATTTGCTGCTAAGCCTTTTTAGCCTACCTTCGTCCCAAGAGAAGAAGT
CATTCCAAAGGTTGAAACACAACCTTCAATGGGTCACAACATTGTGGCCAACTATGAGGA
GTATAGGGCTCTTCCGAATGAGAGTCGTGATGCCATTTCACTTGCAGAGTTCATAGGAGT
GGGCAAGGGTAGATCAAGGCCTGAGCCTAGATCTCAAGCACCGGCCAGTCTTCCTAACAT
AGCAAAGTTTGAATCATTACCTTTTGAGGGTGATTTAAAGAGTTCTCCCTTAGTGACGAG
GAGAGGAGGAAATCCCAGGTCATGAACTGAAGAAAGAGAAATCGGATATGCAAGAAGGTT
TTGAGGTGGAGCTCCAAGAAGACTATGATGAGGGGCATGCACATGAGAAAAGGGCTTTAC
CGGTTGCTAATGTTGATTTTTAGCTTGCTTGAATTTTAGAACCTATGGGAAGCAAATTGA
TTGTGTTCATGACTTAAACAATAACCGTGAAGATGTTTTATTGACTTCTAATGTTTGCAT
GTGTCAATA
>Unigene0000413
ATTAGGGGATTCCACGTGGATTTGGCGGCAATGGTTTTCAGACAGAGGTTTTCGGTGGGG
TGAAAACGGTTTCGCAACACGAGGCAAATTATTTGATCACACTTTTGTAATTTGTAATGG
TTTTCAGACGAGGTTTTCGGTGAGTTCAAAACAATTTTCCTGGCCTTGTTTTCGGAATAC
ATTCCCGCAATGAAAACCTTTTGACTAATTATCCAAATTCACCTCTTCTCCATCCTTTCT
TTTTCTGCCCCTTTTCTTCAATAAGTTGAAAGGAGTGTGTGAAATTGCAGAGTGAGAATG
GTGATCCACGTAATACCCGGACTCAACGTTGAGAGGGAAGTTAAGAATGGCCCTGGAGCC
GCGCATTCCATACGCCGCACGGTCATATGCGGCTGCTGCAGCTTCCGCGGAATTGAAAGT
GCCGAGCCAAAATCTGGAGCCCTTTTTCTCAGGGTTTCGAATCTCTGCAGCATATTTCCC
GCGACCTTTAATGAGCCTCACTCCTCTGTAATGTCTTTCTGCAACCGCATCCTCGCCTCT
TATTTCGCTTTCCTCTGAAGACCTCGCAGAATTCGGAGCGCTATTTATCACCTCCTCCCC
ACCATTTAACAGAGGAGAAAATGGAGTGAAAGCGGTGGAATCCTCCGCCAAAATAGCAGC
GCTTGTATTAGTCCTCATTTGAGCGTCAGACCTGTAATATTCCTCCCCCAGCAAATACTG
ACCAATTGTGTTCAACATTGTGGCTTCCTCGAGTGTCGTGTTCATTGTCGCCGCTGCACG
AGTACTGAAATTAAAGAATGGCAGGCAAGTATTTAT
>Unigene0000414
TGCCTCTTTAGGAGCGTTGTAGTTTGAAACAATATGAGCCGCTTGGATTGAGTACAACAT
GGGATGGATATGCTCAAGATGCTGAAAAACATGCATAATCCATTCACGTATGATTGTGCA
TCTTGTAACTGATGGAATAAATTGAACTGCAAAAAGTTACACCTATACTTTCCATTGAGT
TTAAAGCTCTTGAGCAAATATGGCAGCTGGCCCAACATTGTTCTTGGAAAATCCAACCGC
ACAAGAAAGAAATGTTGTGGAGTTTTGTTTATGAGCAATTGTGTAAAATTCCTTCCTCGT
GATGAAACGACTCGGCTGTGTGTGAAAAAATTAGAAGTGACAATACTCAGGTTTTTGTCT
TCAAATCTGAGTGTTCACTGATAATGTGATCATAATACAAATGTTTCCTTTATTAAAATG
ATACTATCATTGATGGACAACCA
>Unigene0000415
ATTAATATAAAGAAGTGAAATCAGATAATCTAGGCCTAAGGGAACCATATTATGATATTT
GACAATCACTCAAACAAAATCATAATTTAGTGGACTCCGATGCATCAACTGCCCATGCTG
GAGGAGAAAACCAAACATATTATTGAAGTAATTTAATTATTATTTTATTGATGATTATCT
AGTTAGATTCCAAGAAACAAACCAGCTTATTTCTTATACCACACATGGTAATGATGTCCT
ATTAGCCATGTGAGATTTGATCTACCTAACTTCACAACGAACATAATTCTATAATTGTTT
CAGATGAAATGAATACACTTCCACGAAGAAATGAGAAACATAACAATATTGAAGGAATAG
GTCCATATACATTAAACAATTACCAAA
>Unigene0000416
GAAGAAGCTGTTTTACCAATCTGAAATAACAGATTAAGTCTAGAAGGTAAAAAAACATTT
TTGATTATCACCTATGCAGCTTGCCCTGTGATTCAAACCTTACACAAATTGAAGATGGCC
ATCTTACAAATATCTAAAATATCATCATTACTTAATTGTTCCCCTTTTGTGTAATTTGTT
CAAGAAATGTTATGTAGATTTGATTCCCATGGTTTGGTAGGTACTAGGAATGGGCAGTGC
TTATGGATTTTTCTATTAATTGGCTTTGAGATGTTCAGAAGGCATGAAATTGAGTCTTGA
GTATATCAATGCCTTATTCAGGCGGGGAATACCACCTTTGAAGATTGCACATGGCCTTGT
AGAGTGCAAAATGTTATTTGATCTTAAAGCTATACCCCTCTTGGATCATTTGTACTACTA
TTCAATAATGGAACCTTTAATGTTTTGTAAGGGCCAATGATAGGTGGGAACTTCTAAAGT
AAAATTACAAATAGGGATTCATTGCCCATTTGTAATCTTTAACTTGGCATTGGAAGCTAA
TCCACAAAGGTTTGTAGGAGGCCTTGAAGAGCTGTGAGCTATCATCAAAACTAATTGGGT
TCTTCACACAAATGGCTTGAGGAAAGGTTCGATTGTTTATTTCCCAATGTGGCATGTGTT
TGAATTGTGTATGCCAAACCTGTTTCCAAGCAATTAATAGATA
>Unigene0000417
TTCTATTTTTTTCCTCCTTATACAGCAATTACGTTCATGAAATGTCTACATTGTGCTCCA
AATCTAACACCATACAGAAACATTTAGATAGAGTAAAAGAAAACATGCGCCTAAAAAAAC
AAGTGGAGACCACGAGACTTTTCACAGACAAATCAGAGGCGCACACATTTTTGCAGACCC
CTTCCAATCAAGGGCCATGTGACCACAATTATCAAATGAATCGAAGAACACTTCTAAATG
CCATACAATGTCATAAACTGCTAATATGATAGCATATTTATCTGAGATAAATATTTGCAG
TGCCATTCTCCTTCTATAACTTTTAAATACTTGTAATCCATGAAGATGCTCAATGGAAGA
ATCTCCAGTAAAATCTGACTATCAATACTAATGAACATCGGCAGCACTTCCAGATCATGT
ATACGTGAGAGCTAAAACTCCTTTCCTTGGCAAATTTACAATTGCAAAGCAGAAAATATG
CCCACTTTTATATTTTCTTTATGATCTGCACTACATCTTCATCCTCCAATTCGTGATCCT
TCCCAACTCTTTGTGGTTTGTGCTTCGCACTGGAACCCCATACCAAAGCATACTTAAACT
GCTTTAACATATCCTTATGAATTCGGGTGCAGAAGTCTTCAACAGTCCGCCTTTTTGATG
AAAGAATGACTGGATCTTCATAATCAGGATTAAGCCCCTTAGGCTTTGTATATATTCGAG
TCAAATCCAAATATTCCCACACTTTCTCCAGCAGGCCATCCAAATTCCATTCCAAGTGAG
CACTGACTGGACAATAGTGCGGCAGCCTGTCCAAGATCTCCAACTCCTCAAGGCTGATTT
GGTCAACCTTATTAATGACATAAATGCAAGGCATATATATACGACTACCTTCAATCACAT
CTATAAGATCGTCTGCAGTAGCATCATAACGAAGAGATATATCAGCGTTATGAATCCTGT
ATTCTCCACAAATGGCCTTAACAGTTTCAAGGTCAAGGTTTGTGTTCGCTGCAGTAGATG
TAAAATTTATTCCACCCTTGTCCTTCTTCCTAAATGTCAGATTAGGAGGTTCTTTGTTCA
GCCTTATCCCAAAACCTTCAAGCTCTTTTTCTATCAGGCGTTTGTGAGTAATTGGCTTAA
TAGCATCAAGTACTATTAAGATGCAATTGCATGTTCGGGCAGTACTGATCACCTGCCTTC
CTCTCCCTTTTCCATCTTTTGCACCTTCAATAATCCCTGGAAGATCCAGTAACTGAATCC
TTGCACCTCGATACCGAATGACACCAGGAATGCATGTTAGAGTGGTGAACTCATATGATG
CCACCTCAGAAAATGTACCAGTCAACTTGTTAAGAAGAGTTGACTTTCCAACTGATGGAA
ATCCCACAAGGCCAACTCGAGCATCTCCGCTTTTAGTAACATCAAAGCCTTCACCAGCAC
CTCCCCCTCCTTTCGTAGGAGGAGCAAGAATTTCTCGTCGCAATTTAGCAAGTTTGGCCT
TTAGCAATCCCAAGTGATGGGCTGTGGCTTTATTTTTTTGAGTTCTTGCCATCTCATCTT
CGATGTCTTTAATTTTCATCATTACAGTCGCCATTGTTGCAGTTGAGTGAGTTACCAAGC
TTAGGACTTAATGGCCGTGGCACGCAAGGGTTTAGAGAAAATGACAGATTCTATTGTTCG
AGTGTTGTAACAGGGGCAACCATCGACGAAAAAG
>Unigene0000418
CGCACAACACCTAGGCAAATGGTTGTTTCTTCAATGCGATTAACTTTTATTTTAAGTTCG
ACAACCGCGACAGTTGCAAATCTATATTTAACGTTGCGTTTCTTATCGTTTTCAGCGATT
TGAAAGGCAGGTTTGTTTTTCTGTTGCAAAAGAGGGCCTTCAAAAGAGCTTTCTTTCCAA
TCTGAGGGACAGCGGGCTTTTTAACACACATCCGTTTCAACCTCAGAGCCGTATATGGAG
AAATAAGTAAATTTGTTATTTTAACAATGTAATCGCTGATTTCAGGTGGCCTGTTGCAGT
TTTGCCGCTCTTTGCAGCCGACAAAAATGTATAAAGTACGTTTCATTTTTGTTCTTTTTG
TGTTTGATGCGATGTGAGAAGGGGAGGAAAAGCTCAGAAAAGTAGATTGTTATTATCAGC
CGATGAAGCTTTTGAAGGCTTAAACAATGTGTTCTTTTTGAGGAATTCCAAGTTTTTGAA
GGGGGAGAAACGTTGTGCAGGCGATCGGTTCAAAATTTCCAGTGTCGACGCCGAAATATC
AGGTCAGCTATGACGGTGAAGCTTAATATGAAACCCTCACAAACTTGTGTTAAAACGCCT
TCGAATTGAGCGGTAAGTAATCCTCGAGCATGATTGAAATAGCCTGTAGAAAGATCGGTT
CAAAATTTCCAGTGTCGACGCCGGTCAGCTATGACGGTGAAGCTTAATATGAAACCCTCA
CAAACTTGTGTTAAAACGCCTTCGAATTGAGCGGTAAGTAATCCTCGAGCATGATTGAAA
TAGCCTGTAGAAAGATCGGTTGAATATTTTCTGCGTGTTGCGTGAATCTACCTTAGGTGC
TTGCAACATCATTACGGCCATAAAATGCCTGTTTTCCTTGTGTTTAACAAGACCGGTTGA
AAAGTTGAATGCACATTATTATACTTCTTAATGTATTATGTAATGCACTGTGAAAATCTC
ATGCCTTTAATATATTGAGCTGTTTAGTTTTGTTGCTTCTTTATCAATCCTACCGAGGTA
AGCTGCAAGGGTTTTAACCAGTGAACGGCCAAACCTTCTGCTTCTGCGGCCGAGGTAATT
TTTCTCATAATTTTTTCAAGAATTGCAGTCTCATATTTCTTTAAAAGTAAGATATTTCCG
TAAAATGTAAGTATGACAACGCGTCGGCATCAAACAGACTGCGAAAAATGGAGCTGAAGC
GGCTCACTCGTTGCGAGGCCTGCGTATACGTCATATTCCCGGGTCTTCTCGCCATGACTG
CGCTTCTTTCCGGACTTTTTCTCTGGGGACTCTTGAAAAAACACAAGTCAAAAGAAAAAG
CATCGAGCAGTAGCAAAGTTGAAAAGGCCTCCGTTTTCCCAACGCCATCGCAAGAAAAGA
CATTCTTTCCGCCCGATTCCTGGAATGTTTACGTTAACGAAGCGCCCTTCGATCCCCAAA
CCAACTACGCCCAGCTACTTTCCGAAGCGCAGAAATTCATGGCGCAGGAAAAAGATGGAC
CACCGTCGAACCCCCGGCTGTCACGAACCTTATCGTCTAAGCCTGGCCAACAAATAACGC
CGTCAGATAACATTAACGTTTTGCCTGTAGAAAAGTGCAAATCGTCGTGGAAATTTTGGA
AGCGATCGAAGAAAATAAGCGAGGGAAATGGCAGCATTTCTTCTCCTCCTCACCAGGCAC
GGTCTCTCAAGAGGTCGGTGTCGGGGCCTGTGCGGTCCCATTCCGGAACCGGAAGAAAAG
GTCATGGTTATTATTCTGGTCCGCTTTACTCCGTGGGAATGCCCCACGAACCGGCTAATT
ACAAGTTTAGTGGCCGGTCTGGTACACGCAGTGGCTCCACCACGCCTGTTCGTGGAGAAG
AAATTGAGTCTCCCTATGTATTGCTCAAATCTTGTGCCCGCCAAACACATGAACCCGAAC
TCTTATACACAGTTTGAATACGGCAAGTATGTAGTCTATTTTTTATATTAACAAAAAGCT
TATTTCTACTTGACCCAACCATAAAGTAGAGAAAAATTACTCTGCAACTTACCCTGCGAA
GATTTTTGAAGTTAATTGTTTCGGGAAGCGTTTTTTATTCGACTCGTATGAATGGTGAAC
AGTTGTGCGCGTTTACGTGTTTTGCACATCTTCCGTATAGTTTAATGATTTTAAACGTGT
TCAAATGTT
>Unigene0000419
GAGGTTGTTCCTCAACTGGCATAAAGTGTGTATAAATATATACAGCACACAAGGTTGGGA
ACCAAAATAAAAGGCAAAGGGGAAACCCAATTCTCAACTTGAGGTGGAGAAGACGGTAAC
CACGACTGAAGATGTTGTCAGAATACTCGATAAGTAGCATCAAAATGGGAACAAATACCA
TGATACTACAAAAACTACTATGGTTAAGAGTGAGGACGTGATGGTTGTTGACTCGGCATT
TCACACTTAAGCTTCGAGTTGTTTTCTATTCTTTTTATACACTCAACAATCCTTAACATC
GTGCCCCAATGCCTCACGCCAAGTGCAAAACGGTACAAGCTCACCTGAAGAGGTTGTAAA
CGATGTGATAAGAGGCGGGGGTAAAGATGACATAGGAGGGG
>Unigene0000420
GTGTCCCTTTCATTCACCTATAATTTTGAGCATGCTTATTAAATTTCTAGGTTTCCATTT
AGGGTGTTCATCTCTCTAAATGGTTCTATGGGGGCTTAAGGATCTCAACAAGGTTTATGG
GAAAACAAAGGGTAACGAACATCTCAATTGTTCATTTGAAGGGTATAACTAAGGGAAGCC
AACAAGTGTTTCATGAGCTCTTTGACACTTTTTGGGTAAAATTGAATGCTTTTGCCATAG
TCATGAGACAGGCTCGTCGAGTAATCGGCAAGCCAATTTTAGACTTTGACTCAGACTTTG
CAATTTTTAAAAAGATAATATTACTATTTTTAATGGTTTATTAAATTTAATTGTTTTTTA
TGGGTTATTTAATTTTAATTGTTTTTAATGATATTTTTAATTTTGATCATTCTTCTATTT
TTTTAAGCAAGCTCAGCTACATCTGGCAAATAATCGCCAACATTGTCTCTGTTTGTGACT
CGACGAGTCTCATAACTACAACTTTTGTTAAAGGTGGCAAAAAGTCTAGCAAGTGATACT
ATATTAGGACTTTGCTTTCGTCATGAAGCCATTAGGAAAGAAAGAAAGAGACAACTAAAT
TACATTAATGTCCACGAATGACCAAAAATAGGTCAATGAGACTCAAGAATTCTTCCAAGT
ACAATTGAAAGTGTTAGGGTAAACGGAGCCTAGGAC
>Unigene0000421
ACAATACAATTTGCAGGACATATTCCTTTCTTATAGTCTAATAAGTTGTACATAACCAAA
AGGAACACAGTCTAAGGAGCAGAAGGTACCAAGCTCTGGTATTGGGCATCCCTGTGATGG
AGAGACTTGTCCTTTTCCATGTGATAAATACTGTGATGCACAAATAGGATTATCAAAAAA
AGGGCATCATATTGAACTCAAACTGCTCTACGGAAATACACCAATACAGACACGTGGCCT
TCAACACGCACACACCTAACTTCTTGACTTCCCTACCAAAGGTGACGACCCATATCTATT
CCCCTCACCTTATCCAACAAATACTTAATGACATTACACTAAAAGACATGCTCAAATGGG
GTGAGGGTGCATGGCATTTAACATGCACGTTTTGCACTCATTCCTGACTCAACTACCAAA
GATGACAACACATATCTATTCGTCTCACCTTATCCAACAAACACCTAATGACATTACACT
AAAAGATATGCTCACATGAGGTGAGCGTGCAATATATCTGTACCGAGATTAACATATTCC
AACTCCTTGCAACTACATGACCATTCATAAAGTGATATGGACACATGAATGCCAAATGGG
CATTATTCCAACATTTCTTCCCCATAATGAACATTTGGGGAGACTGCAAGTTTATCTTCG
ACTCTGTGGGACTTGTCCTTCGCAAATGCTTTCGTGCAGATCTCTGCTACCTGGATCTTT
GTCCTGCAATAAACCATTTTAAGATATCCTCGTTGTATCAACTCAGTAATATAATGATAT
TTTATGTCGGTACGCCCAGACCTACTATGAGAAATTGGATTCCTGATCATTCGTTAGTAT
GTTTGATTATTTTATCAAATTGGACAGATATTAAATTTATTAATGAGCATTTATTGTTGT
ACTTGCAACTTGATGAATTAGAACGTTTGTAAATGAGTCACCCATACATATTGTTGTGCT
AGTTAATGAATAAGTTTCTACCCAAAACCGGTTTAATTTCGTTGTCCTGAAACCAGACTT
GTTTCTAGTATATTTTGTGTCTAGATCCCAAGAGAAATAAGGGGAACACAATATAAATAC
AAAAGTAAATGTAATTGATAATTAGATTGCAGAAAAAAAAACTTAAATTCGTTCACACAT
GAAGAACAATATTGTCAACAAGAACTGTAATCAAATTTTTACTAATCTCAAA
>Unigene0000422
AGATCTTCAACAAGTTGCTCCCTTTTTAATACTTCAACAAACTGTGTATTTACATGTCCA
CATCTGTGATGCCAAAGGACAGAATATGATTTTTCATCATTTGTTATTGCCAGCACCACT
TCTGGTACTGCTGCACACAACTTGTACATGTTTCCATCTCTAATTACTTTAGCAATAACC
ATTCATTCCGCATCCCTTGGAACTCATACCTCACTATCAAGATGTACCAATATTCCCGCA
CCATTAATCTTACTAATTGACAAAAGGCTTTTTGCTAAAGGAAGGACATATCATACATCT
TCGATTTTTGTATATGCACCATCATACATCTTTAATAAGATATTACTGACTCCCATAATC
TCATGCTTTCTGTCATCTCCAAGATTGTCAG
>Unigene0000423
TAACCTATTTTGAATTTTTGAAAGGTAGTATTAGAAAATTACCGTGACAGAAAAAATGTT
TGCTTGGCATATGTGGAGGTCAAATTTAACTTCTTCTTCCACCTATAATTACTTTGGCTC
AATCACTACACGTGTAAATGCATCTCGAAAACATTTTGACATCACTCCTATTTATTAACT
TGTCAATGAACCACCAGAAATTTCTAGTCTGGCAGCTGGCTAAGGGCCAATTGATAGCTT
TGGTAGTTCAATTGATGAAATAGAAAGGGTGAAATAAAAACTCTTTCTCGAAAGGTAAGA
ATATATCTATAGCATATATTTGTAAATTATATTGTTGAGACTATTTATTAGTATTTAGAT
GGTGTTTTGTTGCTGGTCAACAATTCAACCTGTAAATATATGCTATCCTTTTCCAAGGTC
TTGAAAGTGACCCATATATCTACCGTATATGTTTACAAGATAAA
>Unigene0000424
TTTCCAAGTTGCATGAACTTCATGCGGAAATAAAATGATATCACGTTAATGTCCATGAAT
AACCAACATTTGTCATTGGGACTGGCAGTACAACTAGAAAAGATAGGAGGAAGTGCAAAA
GTACAAAACACCGTCTATAAGAGGGGAAAAATAGAAAGAAAAAAAAAGTAATAAGAAATA
CAAAAATACGAAAAAGCAGGTTTACCAGGACAAACCCAGGCAACCCTAGGAAATTGTTGG
AGATCATAGCAAAAAAGACAGCTATATAAGGGAATACATCACAAGAAACATGACAAGTAG
GATATCTTGTCATCAATAGAATTTGAGTGAGGATCCAAAGGAGAGGAGGTTGGATCATCT
TTCTCATATCTGCACATGAATTTGATGCTGTG
>Unigene0000425
GGCAACGGGTGACGGCGCGACAACCTCGCCAGAGTTAACTGACAATGAGGCCTCCATCAA
TTCTTCAACTGCAATAAAATACACATCACTTGTGCATTTAAATCCACCGGCTGTTCTACT
TTTTCCAGATTTTCTCTGCTACCGATTGCAATTTGCAGGGCATTGCTGTGAAATTAATGG
CTGCCGAAAAGGAAGATGTCAGCAGCAAGTATGCGAACCAGTTGTCCTCTTACATCAGCA
ATTAAATTTCCATAAAAATTCTTCCTTCACCAATCTATGGAAATTTAAGTCCGTGTTGAT
TTATGAATACACGTGGTGGACAAGGGAGACAGTGGCTGTGGTGACCGGAGCGAACAAAGG
AATTGGTTTTGAAATTGTCCGTCAATTGGCAGAAAATGGTCTTACTGTTGTGCTCACCGC
AAGAAACGTCAATAGAGGAATGACGGCTACAAAAACCCTTCATGAGCAGGGTCTAAACAA
CGTGGTATTCCATGGATTGAAAATACAAAACCTCCCCAGCTTTCGGAATTTGCAATTTGG
TTGAACGATAACTATGGAGGTCTGGACATTCTGGTAAGACATATGGCACAGATCAAATAG
AATAAAAGTGAATGTTTTTATTTACTTCGTTTACAATGTATTTTAGAGGAGATTCATTCA
AGCTATACGCTAAATGTACAGAGGCGGCCATGTCACATATTTGCTTGTTGCTCGGTAGTC
AAATTT
>Unigene0000426
ATGGATATGCAAAAATAATCTTGATAAAGATAATGAGTGTTGTACTAACCTTGATAACTA
TTTTGAAGGTGAGAGAGCTCCTAAGGAGGTTGACTGGTGATTTGATGATGCTTTTCAAAA
TTTTGACAACAGGGTGTTGGTGATTGCGAGTGTAATGATGTTGTTTGTAGTGTAGATATT
CATCCTTGCATCCAAATTTTGACTAAGGAGGCAATGGAGGAAGAGGTTGGCTAAATAAGA
TCAAAGGCGTTTGCAACGATTGTTGATGATCACAAATCACCATCGATTTTTCAAAGAAGT
TATAAAAAAATATATAGAAGATGGAAAATGGTTGAAACCCCTTGACATATGAGGTTTTAG
GTTGTTTGAAACCCAGCGGGAGGTTAGGGATTCGGGTAGGAAGAGGTAGGGTAAATTAGG
CTAGGTTTGATTTTGAGTGGTTAAGAGGAGGGTAGATGGGATTTATGATTGCTGCTTATA
A
>Unigene0000427
AACTCCAGGAGTGCCCTTAAAAAGAAGGACCTTTGGGAGAGATATGAAGAAAAGTGCCCT
CCTGGAGGGCAGGACAGGGTTGTTCTGTATACCACCACCCTCAGAGGGATCAGGAAGACA
TTTGAGGATTGCAATAGTGTGAGGTGTGTGGTTGAGAGCTATGGTATCTGCTTCATTGAG
AGAGATGTGTCTATGCACTTGCTGTTCAGGAATGAACTGGAGAAATTGATGGGCAGGATT
GTTCCTGTCCCAAGGCTGTTCATAAAGGGCAGGTACATTGGTGGTGCAAGGGAGGTGCTG
GAGCTTCACGAGGAGGGTACATTGGGGGAGCTTCTAGAAGGGATCCCAGCTGATGATACA
CAAGGCAAGGTCTGTGATGGGTGTGGAGGAATCAGATTTGTGCCTTGCTTAGAATGCAGT
GGAAGCAGCAAGCTGCTTAAAGAGGAGGACAACTGTGTGGTTAGGTGTCCAGAATGCAAT
GAGAATGGGTTGATTCAGTGCCCCATTTGTTGTTGACACAAATGCAACTTTTTCAGTGAG
TTGCATAAGAGATTTCCAATCGGAACAAGAAAAATCTATGATGCCGATTCAGCTCAAAGA
TCCATGGTCCATTACAACAGCATCACAGGGTAAATGGGTTCTCAATTCAATGAATTTGAT
TCATATGAATTACTTTGAGTGGTCCTGGTGATATAGAAAGTAGGACAGATTTGGAATTCA
GGTTTGGTTATCCTATAAGACTTTCTGAGCTTATTGTCCACTGACAGTTACAGGAGTGCA
TAGTTTTAGTGATTATATTGTTCATTACTTTTGTATTAGCATGGTTCTAAAGATTGTTTG
GTTTGTAAAGAGTGGCAAATTCTGATATGTTAAGCTTATTATAGTAGGGTCTCTGGTACA
TATAACTTTGTATTACACCAGTTTAT
>Unigene0000428
CGTAAGCAGCTCAGTGAGCAGCGAGAATCTGGCAAACTCCCTGAAGCATTTTTGCAGATT
GCGTTTGCGGTAGGTGGGTCATATGTTTCACATCTTATGTTGGTACAGCTTAGAGTTCTG
CTTAGATTGATGCTAATGCTATGGACTTGAAAGATTTTGCAATGTTTGGAAAGATGTTGT
TCTCCTCAATAAGGTCGACCTGATTGTTGAGGAACATGGAGACATTGAGAAGTCATGTGT
TCTTGAGGAGTTAAAAATGGAGATTAAAAGTATCAATTCATTAGCACATATCGTATGCTC
AGTCCGATGCCAAGTGGATCTCAATTCTATTCTTGACTGCAAGGCATATGATGCTAAGCA
TGTTGCTCATCTAGAATCTATGTTGGCCAAGAGCAATTCGCAATTAAGTTGCCACAAACA
TGACAGTAAAGTGAAAACAGTGCGTGTGGTGGAGGAAGGATCAATTGTGCTTGATCAGTT
CAAAGATTTCTGAAACATGTATAAAGAAAATGAAGGGGCGTGGCTAAATCCTATCACATT
TTTGATAGGTGTCTCAGATTATAAGCCATGGACTTCCAATTGACCTGTAACTTGATTGTT
GGATAATCTCTGACTGTACTGCCCCTTCCACATATGTTGGATCTCATTCATTCCTCCTCA
ACTTCAATACAGTGAAATTCCAGCACCCAGAACAGGAAGTACTCGGGGATAGCAAAGGGC
ACATCAAACTTGCAGTATTGGTTGCCCAGAGAAAATATCTTGATCGGGCCTGCTAACTTA
TGCAAATCGGTCAATGGTTGCCGACAAATTGTGTAAGCTACTGTGACTGCCATGGTGACT
ATCTGCAACCAATGAACTAATAGCCGTGGGATCTGTGATATCTATATGCTTACTCTGGGT
GGCCGTTACTTGCGCTGCATGACTGACAAGCTTTTAAAAGTATCTCATTCAAATTTTTTT
CAATGGTTGACATTGCTAATTTTAGTCACATTATATACTTTCACTAGGTATGCTGAATTT
[truncated: 90,198,431 more chars]
