# Supplementary material for: Transcriptome Sequencing Reveals Regulatory Mechanisms of Taxol Synthesis in Taxus wallichiana var. Mairei
Source: Int J Genomics. 2019 May 2;2019:1596895. doi: 10.1155/2019/1596895 (PMC6525947; doi:10.1155/2019/1596895)
Supplement: Supplementary 3 — Table S3: four database annotation statistics. [file 1596895.f3.xlsx]

## Sheet: Sheet1
Tab.S3 Four database annotation statistics
Total Unigenes	Nr	Swissprot	KOG	KEGG	annotation genes	without annotation gene
114566	38310	26823	24473	13568	39034	75532
