# Supplementary material for: Transcriptome Sequencing Reveals Regulatory Mechanisms of Taxol Synthesis in Taxus wallichiana var. Mairei
Source: Int J Genomics. 2019 May 2;2019:1596895. doi: 10.1155/2019/1596895 (PMC6525947; doi:10.1155/2019/1596895)
Supplement: Supplementary 4 — Table S4: annotated unigenes were assigned to KEGG pathways. [file 1596895.f4.xls]

Tab. S4 annotated unigenes were assigned to KEGG pathways
KEGG_A_class	KEGG_B_class	Pathway	Count (7810)	Pathway ID	Genes	K_IDs
Metabolism	Global and Overview	Metabolic pathways	3421	ko01100	Unigene0000021;Unigene0000050;Unigene0000099;Unigene0000110;Unigene0000160;Unigene0000165;Unigene0000208;Unigene0000225;Unigene0000260;Unigene0000265;Unigene0000354;Unigene0000372;Unigene0000397;Unigene0000494;Unigene0000523;Unigene0000564;Unigene0000619;Unigene0000624;Unigene0000719;Unigene0000740;Unigene0000766;Unigene0000796;Unigene0000800;Unigene0000807;Unigene0000809;Unigene0000857;Unigene00…
0078505;Unigene0078517;Unigene0078525;Unigene0078526;Unigene0078534;Unigene0078541;Unigene0078549;Unigene0078550;Unigene0078598;Unigene0078641;Unigene0078656;Unigene0078674;Unigene0078759;Unigene0078777;Unigene0078799;Unigene0078812;Unigene0078885;Unigene0078887;Unigene0078899;Unigene0079042;Unigene0079044;Unigene0079045;Unigene0079077;Unigene0079090;Unigene0079094;Unigene0079096;Unigene0079118;U…	K01918+K03046+K02133+K01580+K05350+K02291+K01897+K02132+K10717+K02685+K09658+K03841+K00033+K01915+K10717+K02701+K10046+K05275+K01897+K01735+K08246+K01920+K01179+K03883+K09840+K00430+K00083+K00700+K00430+K00558+K06444+K01178+K01693+K10526+K10526+K01904+K00234+K00249+K00430+K02256+K00549+K00703+K03004+K03046+K04120+K07512+K05577+K01711+K10525+K00735+K00028+K00606+K00128+K00026+K00413+K00108+K00430+…
Metabolism	Global and Overview	Biosynthesis of secondary metabolites	1978	ko01110	Unigene0000021;Unigene0000110;Unigene0000160;Unigene0000165;Unigene0000260;Unigene0000372;Unigene0000397;Unigene0000425;Unigene0000523;Unigene0000619;Unigene0000740;Unigene0000766;Unigene0000809;Unigene0000857;Unigene0000868;Unigene0000903;Unigene0000906;Unigene0001048;Unigene0001094;Unigene0001115;Unigene0001120;Unigene0001193;Unigene0001194;Unigene0001201;Unigene0001229;Unigene0001247;Unigene00…	K01918+K01580+K05350+K02291+K10717+K03841+K00033+K15095+K10717+K10046+K01735+K08246+K09840+K00430+K00083+K00700+K00430+K06444+K01693+K10526+K10526+K01904+K00234+K00249+K00430+K00549+K00703+K13083+K04120+K10525+K00606+K00128+K00026+K00430+K13082+K01649+K00215+K01783+K00030+K00264+K00787+K00549+K00430+K09828+K00083+K00873+K00134+K00940+K00235+K00938+K00938+K04037+K00844+K00787+K00382+K10775+K00811+…
Metabolism	Global and Overview	Biosynthesis of antibiotics	982	ko01130	Unigene0000372;Unigene0000397;Unigene0000740;Unigene0001194;Unigene0001201;Unigene0001482;Unigene0001509;Unigene0001647;Unigene0001695;Unigene0001698;Unigene0001709;Unigene0001740;Unigene0001991;Unigene0002004;Unigene0002021;Unigene0002101;Unigene0002252;Unigene0002253;Unigene0002553;Unigene0002720;Unigene0002752;Unigene0002813;Unigene0002912;Unigene0003090;Unigene0003091;Unigene0003237;Unigene00…	K03841+K00033+K01735+K00234+K00249+K00128+K00026+K00215+K01783+K00030+K00264+K00787+K00873+K00134+K00940+K00235+K00938+K00938+K00844+K00787+K00382+K00811+K12524+K03526+K01696+K00616+K00128+K00236+K14682+K00815+K01624+K03781+K01835+K00036+K00021+K03781+K00026+K00033+K00939+K01803+K00249+K00249+K00249+K01623+K01681+K00850+K00031+K03781+K00026+K00164+K03781+K00234+K01836+K01836+K01836+K00128+K01900+…
Metabolism	Global and Overview	Microbial metabolism in diverse environments	869	ko01120	Unigene0000110;Unigene0000372;Unigene0000397;Unigene0000494;Unigene0000624;Unigene0001194;Unigene0001469;Unigene0001482;Unigene0001509;Unigene0001568;Unigene0001647;Unigene0001666;Unigene0001695;Unigene0001698;Unigene0001709;Unigene0001991;Unigene0002004;Unigene0002101;Unigene0002181;Unigene0002240;Unigene0002553;Unigene0002752;Unigene0002912;Unigene0003237;Unigene0003286;Unigene0003339;Unigene00…	K01580+K03841+K00033+K01915+K05275+K00234+K00028+K00128+K00026+K05907+K00215+K01427+K01783+K00030+K00264+K00873+K00134+K00235+K00387+K18121+K00844+K00382+K12524+K00616+K00128+K00236+K01624+K01602+K01835+K00036+K00026+K00033+K01803+K01580+K01623+K01681+K00850+K00031+K00026+K00164+K00234+K00128+K01900+K00121+K00164+K00164+K01835+K00297+K01689+K00626+K00616+K01070+K00844+K01057+K13811+K01648+K01648+…
Genetic Information Processing	Translation	Ribosome	807	ko03010	Unigene0000133;Unigene0000387;Unigene0000468;Unigene0000509;Unigene0000576;Unigene0000901;Unigene0000902;Unigene0001248;Unigene0001280;Unigene0001316;Unigene0001570;Unigene0001745;Unigene0001752;Unigene0001940;Unigene0002257;Unigene0002285;Unigene0002378;Unigene0002429;Unigene0002441;Unigene0002565;Unigene0002606;Unigene0002645;Unigene0002770;Unigene0002779;Unigene0003143;Unigene0003318;Unigene00…	K02927+K02882+K02901+K02915+K02991+K02882+K02882+K02995+K02865+K02876+K02974+K02958+K02940+K02937+K02906+K02936+K02993+K02936+K02894+K02964+K02931+K02983+K02875+K02969+K02865+K02941+K02962+K02917+K02877+K02933+K02992+K02978+K02969+K02898+K02958+K02908+K02880+K02936+K02980+K02924+K02964+K02955+K02961+K02877+K02896+K02924+K02960+K02905+K02930+K02903+K02882+K02943+K02946+K02921+K02945+K02903+K02873+…
Metabolism	Global and Overview	Carbon metabolism	715	ko01200	Unigene0000372;Unigene0000397;Unigene0001194;Unigene0001201;Unigene0001469;Unigene0001509;Unigene0001695;Unigene0001698;Unigene0001991;Unigene0002004;Unigene0002101;Unigene0002240;Unigene0002553;Unigene0002752;Unigene0003237;Unigene0003339;Unigene0003734;Unigene0003894;Unigene0004056;Unigene0004325;Unigene0004626;Unigene0005014;Unigene0005018;Unigene0005199;Unigene0005224;Unigene0005248;Unigene00…	K03841+K00033+K00234+K00249+K00028+K00026+K01783+K00030+K00873+K00134+K00235+K18121+K00844+K00382+K00616+K00236+K01624+K03781+K01602+K00036+K03781+K00026+K00033+K01803+K00249+K00249+K00249+K01623+K01681+K00850+K00031+K03781+K00026+K00164+K03781+K00234+K01900+K00121+K00164+K00164+K00297+K01689+K00626+K00616+K01070+K00844+K01057+K19269+K11517+K05605+K00122+K05605+K01738+K01595+K01895+K00033+K01623+…
Metabolism	Global and Overview	Biosynthesis of amino acids	469	ko01230	Unigene0000494;Unigene0000740;Unigene0001094;Unigene0001247;Unigene0001603;Unigene0001647;Unigene0001695;Unigene0001698;Unigene0001709;Unigene0001774;Unigene0001991;Unigene0002004;Unigene0002813;Unigene0002912;Unigene0003091;Unigene0003237;Unigene0003437;Unigene0003523;Unigene0003734;Unigene0005199;Unigene0005514;Unigene0005571;Unigene0005861;Unigene0005952;Unigene0009016;Unigene0009629;Unigene00…	K01915+K01735+K01693+K00549+K01649+K00215+K01783+K00030+K00264+K00549+K00873+K00134+K00811+K12524+K01696+K00616+K14682+K00815+K01624+K01803+K01623+K01681+K00850+K00031+K01689+K00616+K00817+K01735+K01735+K00811+K00053+K00891+K00891+K01738+K00811+K00811+K00811+K06001+K01623+K01681+K15633+K00053+K01681+K05359+K14454+K12657+K01624+K00600+K00030+K00615+K01687+K01739+K01681+K01623+K05359+K10206+K01624+…
Metabolism	Energy metabolism	Oxidative phosphorylation	392	ko00190	Unigene0000099;Unigene0000214;Unigene0000225;Unigene0000807;Unigene0000912;Unigene0001194;Unigene0001238;Unigene0001389;Unigene0001528;Unigene0002008;Unigene0002022;Unigene0002101;Unigene0002446;Unigene0002627;Unigene0002961;Unigene0002972;Unigene0003066;Unigene0003163;Unigene0003339;Unigene0003426;Unigene0004075;Unigene0004487;Unigene0005137;Unigene0005240;Unigene0005662;Unigene0005941;Unigene00…	K02133+K01535+K02132+K03883+K01535+K00234+K02256+K05577+K00413+K05574+K01535+K00235+K02133+K00413+K03935+K00412+K02128+K03936+K00236+K03942+K02136+K02111+K02133+K02113+K02137+K03879+K00234+K02148+K02136+K01535+K02134+K02133+K02152+K02262+K00412+K03940+K02132+K02153+K01535+K02132+K00236+K03934+K03883+K11352+K03884+K03936+K02132+K02152+K03950+K02151+K02149+K02111+K02151+K00419+K02145+K01507+K02265+…
Genetic Information Processing	Folding, sorting and degradation	Protein processing in endoplasmic reticulum	380	ko04141	Unigene0000305;Unigene0000967;Unigene0001297;Unigene0001459;Unigene0001850;Unigene0003047;Unigene0003900;Unigene0004446;Unigene0004686;Unigene0004687;Unigene0004722;Unigene0005325;Unigene0005589;Unigene0005757;Unigene0006204;Unigene0006299;Unigene0007434;Unigene0007468;Unigene0007588;Unigene0008029;Unigene0008170;Unigene0008276;Unigene0008557;Unigene0009000;Unigene0009093;Unigene0010509;Unigene00…	K03094+K03283+K10666+K09584+K06689+K16196+K13993+K08653+K13993+K13993+K13525+K09580+K03283+K13993+K14006+K09490+K16196+K06689+K04079+K16196+K04079+K03283+K16196+K03283+K14015+K10666+K09584+K13525+K03283+K08852+K10601+K07953+K09518+K13525+K13525+K13993+K06689+K13993+K13993+K13993+K13993+K13993+K13993+K13993+K13993+K03283+K08054+K06689+K01230+K01230+K08288+K09490+K03283+K03283+K03094+K09490+K10084+…
Genetic Information Processing	Transcription	Spliceosome	327	ko03040	Unigene0000479;Unigene0000967;Unigene0000992;Unigene0001127;Unigene0001292;Unigene0001298;Unigene0001598;Unigene0002589;Unigene0003471;Unigene0003825;Unigene0003932;Unigene0004666;Unigene0005055;Unigene0005589;Unigene0006355;Unigene0007031;Unigene0007201;Unigene0007352;Unigene0007769;Unigene0007780;Unigene0008276;Unigene0008408;Unigene0008931;Unigene0009000;Unigene0010237;Unigene0010268;Unigene00…	K12741+K03283+K12830+K12823+K12828+K11086+K12860+K12741+K12831+K11093+K12833+K12818+K11098+K03283+K12733+K12741+K12893+K12813+K11095+K12813+K03283+K12741+K12844+K03283+K12871+K12873+K12741+K12842+K12890+K13025+K13025+K13025+K12896+K03283+K12897+K12862+K12834+K11087+K12819+K03283+K12818+K12881+K12822+K12837+K12821+K12818+K03283+K12852+K03283+K12897+K12861+K12741+K03283+K12850+K12741+K12830+K12623+…
Metabolism	Carbohydrate metabolism	Glycolysis / Gluconeogenesis	308	ko00010	Unigene0000372;Unigene0001482;Unigene0001991;Unigene0002004;Unigene0002553;Unigene0002752;Unigene0003286;Unigene0003734;Unigene0004089;Unigene0005199;Unigene0005514;Unigene0005861;Unigene0006707;Unigene0006721;Unigene0006773;Unigene0008213;Unigene0009016;Unigene0009697;Unigene0011461;Unigene0011638;Unigene0012078;Unigene0012718;Unigene0012890;Unigene0013130;Unigene0013763;Unigene0014406;Unigene00…	K03841+K00128+K00873+K00134+K00844+K00382+K00128+K01624+K01835+K01803+K01623+K00850+K00128+K00121+K01568+K01835+K01689+K00844+K01895+K01785+K01623+K15633+K01810+K00382+K03841+K00128+K01624+K03841+K01623+K00844+K01624+K00128+K00382+K00873+K00131+K01689+K01803+K00128+K15633+K00128+K00134+K01610+K00134+K00128+K00382+K01689+K00844+K01610+K15634+K01689+K01895+K00129+K00844+K00134+K01895+K01895+K00134+…
Metabolism	Carbohydrate metabolism	Starch and sucrose metabolism	308	ko00500	Unigene0000160;Unigene0000800;Unigene0000903;Unigene0001082;Unigene0001340;Unigene0001713;Unigene0001742;Unigene0001775;Unigene0002428;Unigene0002452;Unigene0002553;Unigene0002796;Unigene0002983;Unigene0003660;Unigene0003731;Unigene0003769;Unigene0003935;Unigene0004089;Unigene0004158;Unigene0004324;Unigene0004644;Unigene0004665;Unigene0005928;Unigene0006430;Unigene0006612;Unigene0006615;Unigene00…	K05350+K01179+K00700+K01178+K00703+K08678+K13648+K15920+K01179+K13648+K00844+K01051+K01213+K00695+K01188+K00688+K00705+K01835+K00695+K01176+K01193+K00700+K01177+K01051+K01194+K01179+K05350+K01188+K00963+K01835+K00695+K00695+K00844+K01193+K01051+K01188+K01188+K01187+K01188+K00963+K01188+K01051+K01188+K01188+K01810+K01188+K01051+K01193+K01194+K01188+K01188+K00700+K00844+K01213+K01176+K01193+K00688+…
Metabolism	Biosynthesis of other secondary metabolites	Phenylpropanoid biosynthesis	281	ko00940	Unigene0000014;Unigene0000160;Unigene0000857;Unigene0000868;Unigene0000906;Unigene0001193;Unigene0001229;Unigene0001578;Unigene0001853;Unigene0001947;Unigene0002786;Unigene0003058;Unigene0003417;Unigene0003500;Unigene0003731;Unigene0003995;Unigene0004000;Unigene0004290;Unigene0004350;Unigene0004851;Unigene0006511;Unigene0006753;Unigene0006757;Unigene0006893;Unigene0006912;Unigene0009922;Unigene00…	K12355+K05350+K00430+K00083+K00430+K01904+K00430+K00430+K00430+K00083+K10775+K00487+K00083+K00083+K01188+K01904+K00430+K00430+K00430+K00083+K00430+K00430+K00083+K05350+K01188+K01188+K01188+K01188+K01188+K01188+K00083+K00083+K01188+K00083+K00430+K10775+K01188+K00083+K01188+K00430+K01188+K00430+K00083+K00083+K00430+K00430+K00083+K00430+K05349+K01188+K13066+K00430+K12355+K01904+K01904+K00083+K01904+…
Cellular Processes	Transport and catabolism	Endocytosis	259	ko04144	Unigene0000391;Unigene0000967;Unigene0002410;Unigene0002476;Unigene0003149;Unigene0003325;Unigene0003758;Unigene0004303;Unigene0004637;Unigene0004983;Unigene0004994;Unigene0005020;Unigene0005589;Unigene0005625;Unigene0005674;Unigene0006009;Unigene0006147;Unigene0006243;Unigene0006691;Unigene0008276;Unigene0009000;Unigene0010016;Unigene0010037;Unigene0011558;Unigene0012298;Unigene0013571;Unigene00…	K12493+K03283+K18461+K07904+K01115+K17917+K19367+K07937+K12197+K07889+K12191+K05756+K03283+K19476+K19476+K05758+K19476+K12489+K07904+K03283+K03283+K19476+K12196+K03283+K00889+K03283+K05758+K07901+K03283+K07904+K03283+K18466+K12486+K19366+K03283+K07904+K07937+K10365+K10365+K07904+K03283+K03283+K12200+K05756+K03283+K12492+K05756+K03283+K05755+K03283+K03283+K03283+K19476+K03283+K07901+K07901+K03283+…
Metabolism	Nucleotide metabolism	Purine metabolism	246	ko00230	Unigene0000050;Unigene0000265;Unigene0001345;Unigene0001357;Unigene0001666;Unigene0001719;Unigene0001873;Unigene0001991;Unigene0002021;Unigene0002732;Unigene0002783;Unigene0004089;Unigene0004272;Unigene0005044;Unigene0008213;Unigene0010092;Unigene0010172;Unigene0010839;Unigene0011494;Unigene0011495;Unigene0012767;Unigene0013315;Unigene0013630;Unigene0013753;Unigene0013754;Unigene0014368;Unigene00…	K03046+K02685+K03004+K03046+K01427+K02685+K03022+K00873+K00940+K02684+K03017+K01835+K03504+K00939+K01835+K03043+K13811+K03006+K11808+K11808+K03043+K01517+K00764+K03015+K03015+K00764+K00962+K03026+K00939+K03010+K10807+K03006+K00873+K00088+K00939+K00939+K00365+K18532+K03007+K01510+K03014+K03040+K01466+K00939+K00939+K03006+K01835+K00873+K01939+K03012+K01835+K00764+K03043+K00873+K00939+K03046+K03046+…
Genetic Information Processing	Translation	RNA transport	237	ko03013	Unigene0000550;Unigene0000551;Unigene0001001;Unigene0001161;Unigene0001282;Unigene0001484;Unigene0001910;Unigene0002852;Unigene0003252;Unigene0005419;Unigene0005636;Unigene0006357;Unigene0006658;Unigene0010809;Unigene0010881;Unigene0010882;Unigene0010970;Unigene0012074;Unigene0012075;Unigene0012314;Unigene0012712;Unigene0012965;Unigene0013009;Unigene0013813;Unigene0014486;Unigene0014677;Unigene00…	K14297+K14297+K14317+K12160+K14305+K14313+K14304+K05749+K03252+K03236+K03113+K01164+K13126+K12160+K13025+K13025+K13025+K03231+K03231+K03242+K03253+K14321+K14328+K12881+K14297+K14303+K03240+K03245+K03113+K07936+K00784+K00784+K03257+K14297+K03249+K03246+K03754+K14290+K07936+K03251+K03254+K12883+K13025+K14290+K14290+K03259+K03231+K12880+K03231+K13126+K03231+K03231+K03236+K03231+K14324+K13025+K18213+…
Metabolism	Carbohydrate metabolism	Glyoxylate and dicarboxylate metabolism	236	ko00630	Unigene0000494;Unigene0001509;Unigene0002240;Unigene0002752;Unigene0003894;Unigene0004056;Unigene0004626;Unigene0005014;Unigene0005571;Unigene0005980;Unigene0005984;Unigene0006168;Unigene0009422;Unigene0010475;Unigene0010712;Unigene0010773;Unigene0011417;Unigene0012236;Unigene0012558;Unigene0013130;Unigene0013273;Unigene0013411;Unigene0013682;Unigene0014580;Unigene0014941;Unigene0014974;Unigene00…	K01915+K00026+K18121+K00382+K03781+K01602+K03781+K00026+K01681+K03781+K00026+K03781+K00626+K19269+K11517+K00122+K01433+K01638+K01681+K00382+K01637+K01681+K03781+K00026+K00600+K03781+K00122+K00281+K00026+K01681+K01602+K00382+K01915+K01681+K00026+K00122+K01601+K01455+K01647+K01681+K00382+K14272+K01915+K03781+K00830+K00382+K03781+K01647+K01915+K01915+K00026+K00026+K00026+K02437+K02437+K01915+K01915+…
Metabolism	Carbohydrate metabolism	Pyruvate metabolism	215	ko00620	Unigene0000896;Unigene0001469;Unigene0001482;Unigene0001509;Unigene0001603;Unigene0001991;Unigene0002673;Unigene0002752;Unigene0003286;Unigene0005014;Unigene0005984;Unigene0006707;Unigene0006887;Unigene0009422;Unigene0011255;Unigene0011449;Unigene0011461;Unigene0011537;Unigene0012236;Unigene0013020;Unigene0013130;Unigene0014406;Unigene0014580;Unigene0015184;Unigene0015716;Unigene0016546;Unigene00…	K01759+K00028+K00128+K00026+K01649+K00873+K01069+K00382+K00128+K00026+K00026+K00128+K01759+K00626+K11262+K01595+K01895+K18881+K01638+K01006+K00382+K00128+K00026+K01963+K00026+K00029+K00128+K01962+K00382+K00873+K01759+K00128+K00026+K00128+K11262+K01610+K01759+K01679+K00128+K00382+K01649+K01610+K01895+K01895+K01895+K00382+K00029+K00128+K00128+K00102+K01895+K00873+K00051+K01649+K01679+K00026+K00026+…
Metabolism	Carbohydrate metabolism	Amino sugar and nucleotide sugar metabolism	213	ko00520	Unigene0000619;Unigene0001422;Unigene0001713;Unigene0001742;Unigene0001775;Unigene0002440;Unigene0002452;Unigene0002553;Unigene0003114;Unigene0003760;Unigene0003761;Unigene0004089;Unigene0005678;Unigene0005925;Unigene0006593;Unigene0006594;Unigene0006595;Unigene0006865;Unigene0006955;Unigene0007893;Unigene0008213;Unigene0009683;Unigene0009697;Unigene0010326;Unigene0010601;Unigene0011378;Unigene00…	K10046+K01711+K08678+K13648+K15920+K00326+K13648+K00844+K13379+K00326+K00326+K01835+K01183+K01097+K01836+K01836+K01836+K01836+K00621+K00963+K01835+K10046+K00844+K00963+K01784+K01183+K17497+K01809+K10046+K01784+K12451+K13379+K01810+K01183+K05305+K01183+K00966+K00844+K01183+K01183+K12451+K00844+K00844+K01183+K01835+K01810+K01809+K01835+K00698+K00820+K00847+K00820+K00844+K00326+K01183+K01183+K13648+…
Metabolism	Metabolism of other amino acids	Glutathione metabolism	208	ko00480	Unigene0000397;Unigene0000735;Unigene0000796;Unigene0001086;Unigene0001196;Unigene0001908;Unigene0001971;Unigene0002622;Unigene0003293;Unigene0004009;Unigene0004325;Unigene0004595;Unigene0004937;Unigene0005018;Unigene0005606;Unigene0005796;Unigene0005952;Unigene0006146;Unigene0006408;Unigene0006848;Unigene0010285;Unigene0010778;Unigene0011754;Unigene0011959;Unigene0014016;Unigene0014281;Unigene00…	K00033+K00799+K01920+K00799+K00799+K18592+K00799+K01255+K00383+K00799+K00036+K00434+K00799+K00033+K00434+K00799+K00031+K00434+K00799+K00799+K00799+K01256+K00033+K00799+K00799+K18592+K00434+K10807+K00799+K00799+K00799+K00799+K00799+K00799+K00799+K00799+K00799+K00033+K00799+K13299+K00799+K00434+K00434+K00799+K00799+K00681+K11204+K00031+K00033+K00036+K00031+K00033+K00799+K00799+K00681+K00799+K00799+…
Genetic Information Processing	Folding, sorting and degradation	RNA degradation	205	ko03018	Unigene0001960;Unigene0002237;Unigene0002300;Unigene0002867;Unigene0003023;Unigene0004848;Unigene0005257;Unigene0005861;Unigene0006252;Unigene0006658;Unigene0007455;Unigene0007598;Unigene0008705;Unigene0008706;Unigene0008707;Unigene0008751;Unigene0009016;Unigene0009196;Unigene0009382;Unigene0011329;Unigene0011340;Unigene0014205;Unigene0015148;Unigene0015807;Unigene0016477;Unigene0016570;Unigene00…	K12619+K12619+K12606+K04077+K12614+K12619+K12619+K00850+K12585+K13126+K12619+K12606+K12619+K12619+K12619+K12619+K01689+K12619+K12619+K01148+K12586+K03654+K00962+K04077+K12581+K12619+K12619+K12619+K12619+K01689+K12619+K12623+K01689+K01689+K04077+K12607+K12619+K12622+K12619+K01689+K12602+K12619+K13126+K12619+K12619+K12619+K12604+K12619+K12619+K12581+K12620+K12619+K12619+K12619+K12608+K12608+K01689+…
Metabolism	Energy metabolism	Carbon fixation in photosynthetic organisms	204	ko00710	Unigene0000372;Unigene0001469;Unigene0001509;Unigene0001695;Unigene0002004;Unigene0003734;Unigene0004056;Unigene0005014;Unigene0005199;Unigene0005514;Unigene0005984;Unigene0011449;Unigene0012078;Unigene0013020;Unigene0013763;Unigene0014355;Unigene0014580;Unigene0014897;Unigene0015716;Unigene0015754;Unigene0016015;Unigene0016453;Unigene0016546;Unigene0016574;Unigene0017075;Unigene0018898;Unigene00…	K03841+K00028+K00026+K01783+K00134+K01624+K01602+K00026+K01803+K01623+K00026+K01595+K01623+K01006+K03841+K14454+K00026+K01624+K00026+K00615+K03841+K01623+K00029+K01602+K01624+K01803+K00026+K00134+K01610+K01601+K00134+K14272+K01610+K00615+K00134+K00134+K14455+K00134+K00134+K00029+K00927+K00615+K00051+K00026+K00026+K01624+K14454+K00814+K14454+K00026+K01803+K01610+K00927+K01623+K00026+K01601+K00615+…
Cellular Processes	Transport and catabolism	Peroxisome	203	ko04146	Unigene0000208;Unigene0000719;Unigene0000804;Unigene0001759;Unigene0002596;Unigene0003894;Unigene0004284;Unigene0004626;Unigene0004647;Unigene0005795;Unigene0005952;Unigene0005980;Unigene0006168;Unigene0006976;Unigene0008375;Unigene0009823;Unigene0010175;Unigene0010712;Unigene0011310;Unigene0011396;Unigene0011589;Unigene0011592;Unigene0012240;Unigene0012680;Unigene0012781;Unigene0013113;Unigene00…	K01897+K01897+K13347+K13346+K13356+K03781+K04565+K03781+K01897+K00232+K00031+K03781+K03781+K00232+K13343+K13343+K01897+K11517+K07513+K04565+K04564+K07513+K00869+K04565+K03426+K12261+K03781+K13347+K03781+K01897+K13356+K13348+K13237+K01897+K01897+K00232+K01897+K13299+K00232+K13347+K07513+K00869+K01897+K03781+K00031+K13356+K00830+K00232+K03781+K13356+K00031+K13237+K13356+K07513+K07513+K13356+K03781+…
Environmental Information Processing	Signal transduction	Plant hormone signal transduction	198	ko04075	Unigene0000033;Unigene0000613;Unigene0000814;Unigene0000975;Unigene0000989;Unigene0001501;Unigene0001524;Unigene0002231;Unigene0002482;Unigene0002562;Unigene0003004;Unigene0004842;Unigene0005086;Unigene0006898;Unigene0006899;Unigene0007037;Unigene0007045;Unigene0009634;Unigene0010719;Unigene0011072;Unigene0011210;Unigene0013590;Unigene0014121;Unigene0015859;Unigene0016695;Unigene0016960;Unigene00…	K13463+K14432+K14492+K14487+K14495+K13415+K14496+K14493+K14498+K14495+K14488+K14508+K14488+K14489+K14489+K14489+K14492+K14488+K12126+K14500+K14490+K14489+K14489+K14496+K14504+K13422+K14500+K14495+K13449+K14493+K14510+K14488+K14500+K14488+K14512+K14488+K14488+K14492+K14495+K14495+K13946+K14506+K14506+K14488+K14497+K14496+K14488+K14488+K14505+K14491+K14491+K14506+K14505+K14488+K14488+K14490+K14489+…
Genetic Information Processing	Folding, sorting and degradation	Ubiquitin mediated proteolysis	198	ko04120	Unigene0000305;Unigene0000358;Unigene0001467;Unigene0001850;Unigene0001957;Unigene0003259;Unigene0003555;Unigene0004413;Unigene0004617;Unigene0005493;Unigene0005917;Unigene0007148;Unigene0007272;Unigene0007468;Unigene0009381;Unigene0010013;Unigene0010706;Unigene0011907;Unigene0012347;Unigene0013316;Unigene0014149;Unigene0014396;Unigene0014491;Unigene0014793;Unigene0014854;Unigene0014994;Unigene00…	K03094+K03357+K03363+K06689+K10592+K10686+K03358+K10576+K04506+K10581+K03363+K03363+K10590+K06689+K03363+K03363+K04506+K10601+K03363+K06689+K10587+K03364+K03363+K06689+K10586+K10586+K10586+K03094+K10143+K06689+K03869+K10592+K10573+K10592+K10688+K10583+K06689+K10592+K10576+K10597+K10688+K10586+K10576+K03347+K10586+K03363+K10580+K03094+K10576+K10582+K10578+K10571+K10582+K10592+K03347+K03347+K03363+…
Metabolism	Carbohydrate metabolism	Citrate cycle (TCA cycle)	188	ko00020	Unigene0001194;Unigene0001509;Unigene0001698;Unigene0002101;Unigene0002752;Unigene0003339;Unigene0005014;Unigene0005571;Unigene0005952;Unigene0005984;Unigene0006140;Unigene0006212;Unigene0006709;Unigene0006841;Unigene0006842;Unigene0010300;Unigene0010301;Unigene0012478;Unigene0012558;Unigene0012575;Unigene0012839;Unigene0013130;Unigene0013381;Unigene0013411;Unigene0014580;Unigene0015673;Unigene00…	K00234+K00026+K00030+K00235+K00382+K00236+K00026+K01681+K00031+K00026+K00164+K00234+K01900+K00164+K00164+K01648+K01648+K01899+K01681+K00236+K01900+K00382+K01899+K01681+K00026+K01899+K00030+K00026+K01681+K01899+K00382+K01681+K00026+K00658+K01610+K01679+K00030+K00234+K01647+K01681+K00382+K01610+K00031+K01900+K00382+K00164+K01899+K01647+K01648+K01679+K00031+K00026+K00026+K01899+K01648+K00026+K01610+…
Organismal Systems	Environmental adaptation	Plant-pathogen interaction	187	ko04626	Unigene0000079;Unigene0000698;Unigene0000816;Unigene0002883;Unigene0003448;Unigene0003612;Unigene0004282;Unigene0004724;Unigene0005732;Unigene0006245;Unigene0006926;Unigene0007588;Unigene0007849;Unigene0008170;Unigene0008473;Unigene0008508;Unigene0009734;Unigene0009957;Unigene0010113;Unigene0010118;Unigene0010120;Unigene0010363;Unigene0011948;Unigene0012629;Unigene0013102;Unigene0013295;Unigene00…	K13448+K13412+K13448+K02183+K13420+K02183+K13447+K13448+K13448+K02183+K13448+K04079+K13420+K04079+K13420+K13420+K13414+K13457+K13459+K13457+K13457+K13448+K18875+K13420+K13420+K13412+K18875+K13459+K02183+K18875+K13459+K13457+K13457+K13459+K13459+K13459+K13457+K13459+K13459+K13448+K13420+K13457+K04371+K04079+K04079+K13448+K13428+K13448+K13457+K04079+K13412+K02183+K00864+K00864+K13457+K13420+K13448+…
Metabolism	Global and Overview	Fatty acid metabolism	184	ko01212	Unigene0000208;Unigene0000719;Unigene0001201;Unigene0001388;Unigene0001674;Unigene0002062;Unigene0003455;Unigene0004647;Unigene0005224;Unigene0005248;Unigene0005431;Unigene0005795;Unigene0006976;Unigene0008316;Unigene0009422;Unigene0010175;Unigene0011229;Unigene0011255;Unigene0011310;Unigene0011351;Unigene0011592;Unigene0012288;Unigene0014746;Unigene0015184;Unigene0015440;Unigene0016092;Unigene00…	K01897+K01897+K00249+K07512+K03921+K00059+K00059+K01897+K00249+K00249+K00249+K00232+K00232+K00507+K00626+K01897+K10527+K11262+K07513+K09458+K07513+K10781+K00059+K01963+K00059+K01897+K00059+K00249+K00059+K01962+K00249+K00507+K01897+K11262+K00249+K01897+K00232+K01897+K00507+K00232+K00059+K07513+K10527+K00507+K01897+K00249+K00232+K00059+K00059+K00249+K00059+K00059+K00059+K10246+K00249+K07513+K07513+…
Metabolism	Nucleotide metabolism	Pyrimidine metabolism	182	ko00240	Unigene0000050;Unigene0000265;Unigene0001345;Unigene0001357;Unigene0001719;Unigene0001873;Unigene0002021;Unigene0002732;Unigene0002783;Unigene0003907;Unigene0004147;Unigene0004272;Unigene0005004;Unigene0006011;Unigene0010042;Unigene0010092;Unigene0010839;Unigene0012767;Unigene0013753;Unigene0013754;Unigene0013880;Unigene0015148;Unigene0015413;Unigene0016031;Unigene0017066;Unigene0017282;Unigene00…	K03046+K02685+K03004+K03046+K02685+K03022+K00940+K02684+K03017+K00384+K01937+K03504+K00609+K01956+K09903+K03043+K03006+K03043+K03015+K03015+K01955+K00962+K03026+K03010+K10807+K00943+K03006+K11540+K03007+K01510+K03014+K03040+K00384+K03006+K13998+K03012+K00384+K03043+K03046+K03046+K03006+K03006+K03006+K03046+K03046+K03043+K01937+K03043+K10808+K02326+K02326+K03043+K03043+K03046+K03046+K03046+K00940+…
Metabolism	Amino acid metabolism	Cysteine and methionine metabolism	182	ko00270	Unigene0000796;Unigene0000950;Unigene0001247;Unigene0001509;Unigene0001774;Unigene0002077;Unigene0002813;Unigene0002912;Unigene0003010;Unigene0003523;Unigene0005014;Unigene0005984;Unigene0010273;Unigene0011200;Unigene0011331;Unigene0011798;Unigene0011799;Unigene0013798;Unigene0013818;Unigene0014355;Unigene0014580;Unigene0015716;Unigene0016018;Unigene0017969;Unigene0018064;Unigene0019051;Unigene00…	K01920+K00558+K00549+K00026+K00549+K00558+K00811+K12524+K17398+K00815+K00026+K00026+K00811+K01738+K00811+K00811+K00811+K00558+K00558+K14454+K00026+K00026+K01739+K00558+K00456+K00811+K00026+K01611+K01251+K01760+K01738+K00549+K11204+K00549+K14455+K00811+K01251+K00826+K00811+K00026+K00026+K14454+K14454+K00026+K00549+K00026+K17069+K01251+K01251+K17069+K00811+K00640+K00549+K00549+K01738+K01738+K00549+…
Genetic Information Processing	Translation	Ribosome biogenesis in eukaryotes	157	ko03008	Unigene0001024;Unigene0001960;Unigene0002237;Unigene0002331;Unigene0004848;Unigene0005257;Unigene0005885;Unigene0006357;Unigene0007455;Unigene0008705;Unigene0008706;Unigene0008707;Unigene0008751;Unigene0009196;Unigene0009382;Unigene0009805;Unigene0010069;Unigene0014404;Unigene0014822;Unigene0016570;Unigene0016607;Unigene0017545;Unigene0017849;Unigene0018100;Unigene0018264;Unigene0018418;Unigene00…	K14572+K12619+K12619+K03115+K12619+K12619+K11883+K01164+K12619+K12619+K12619+K12619+K12619+K12619+K12619+K14555+K14557+K11128+K14563+K12619+K07936+K12619+K12619+K12619+K14567+K14537+K12619+K12845+K18532+K14290+K12845+K07936+K12619+K12619+K14290+K14290+K14569+K12619+K12619+K12619+K12619+K12619+K12619+K12619+K12619+K12619+K12619+K12845+K12619+K12619+K12619+K12619+K12619+K11130+K14525+K12619+K14559+…
Metabolism	Amino acid metabolism	Alanine, aspartate and glutamate metabolism	156	ko00250	Unigene0000110;Unigene0000494;Unigene0001709;Unigene0002813;Unigene0005004;Unigene0005315;Unigene0006011;Unigene0006082;Unigene0006961;Unigene0010273;Unigene0011331;Unigene0011798;Unigene0011799;Unigene0012857;Unigene0013103;Unigene0013630;Unigene0013880;Unigene0014355;Unigene0014368;Unigene0014604;Unigene0015411;Unigene0015478;Unigene0015705;Unigene0016899;Unigene0017173;Unigene0017513;Unigene00…	K01580+K01915+K00264+K00811+K00609+K01580+K01956+K01953+K17761+K00811+K00811+K00811+K00811+K01580+K17761+K00764+K01955+K14454+K00764+K17761+K00278+K00294+K17761+K17761+K17761+K17761+K01915+K11540+K00811+K00262+K17761+K14272+K01915+K01580+K14455+K00830+K00262+K00811+K01580+K00811+K01915+K01915+K01939+K01755+K14454+K00820+K00814+K14454+K01915+K01915+K00764+K17761+K00262+K01915+K01580+K00811+K00820+…
Metabolism	Lipid metabolism	Fatty acid degradation	152	ko00071	Unigene0000208;Unigene0000719;Unigene0001201;Unigene0001482;Unigene0003286;Unigene0004647;Unigene0005224;Unigene0005248;Unigene0005431;Unigene0005795;Unigene0006707;Unigene0006721;Unigene0006976;Unigene0009422;Unigene0010175;Unigene0011229;Unigene0011310;Unigene0011592;Unigene0014406;Unigene0016092;Unigene0016452;Unigene0017169;Unigene0019089;Unigene0019138;Unigene0019780;Unigene0020028;Unigene00…	K01897+K01897+K00249+K00128+K00128+K01897+K00249+K00249+K00249+K00232+K00128+K00121+K00232+K00626+K01897+K10527+K07513+K07513+K00128+K01897+K00249+K00128+K00249+K00128+K01897+K00128+K00249+K01897+K00232+K01897+K00232+K00128+K07513+K10527+K01897+K00249+K00121+K00232+K00128+K00128+K18857+K00121+K18857+K00249+K00128+K00249+K07513+K07513+K00121+K00121+K00121+K00626+K00249+K01897+K01897+K00249+K07513+…
Cellular Processes	Transport and catabolism	Phagosome	148	ko04145	Unigene0003927;Unigene0004983;Unigene0006258;Unigene0007058;Unigene0009994;Unigene0010346;Unigene0010897;Unigene0011031;Unigene0011786;Unigene0012060;Unigene0012994;Unigene0013828;Unigene0013882;Unigene0014933;Unigene0015164;Unigene0015240;Unigene0015613;Unigene0016044;Unigene0017899;Unigene0019131;Unigene0019306;Unigene0019681;Unigene0024021;Unigene0027109;Unigene0027317;Unigene0027942;Unigene00…	K07374+K07889+K02148+K02152+K07374+K00921+K02153+K04392+K07374+K04392+K07374+K08054+K04392+K02152+K02151+K02149+K02151+K02145+K02145+K02150+K02155+K02145+K08057+K02155+K02147+K02146+K07374+K04392+K07374+K08057+K03661+K07375+K07374+K10956+K07374+K02150+K07374+K04392+K07374+K08057+K07342+K07897+K07374+K07374+K04392+K04392+K02155+K02155+K02155+K07374+K08488+K02155+K02155+K02145+K07375+K10956+K02149+…
Genetic Information Processing	Translation	mRNA surveillance pathway	147	ko03015	Unigene0000913;Unigene0003750;Unigene0004688;Unigene0005752;Unigene0006658;Unigene0006667;Unigene0009792;Unigene0010881;Unigene0010882;Unigene0010970;Unigene0012600;Unigene0012887;Unigene0013009;Unigene0013813;Unigene0015373;Unigene0015947;Unigene0017264;Unigene0020195;Unigene0020658;Unigene0021075;Unigene0021123;Unigene0021308;Unigene0022058;Unigene0023564;Unigene0024050;Unigene0025132;Unigene00…	K14411+K08873+K14408+K14403+K13126+K14376+K14398+K13025+K13025+K13025+K14403+K11584+K14328+K12881+K14406+K14409+K11584+K14404+K14398+K14398+K06269+K13917+K11584+K03456+K06269+K12883+K13025+K06269+K14407+K13126+K06965+K14398+K14324+K13025+K04382+K13025+K14376+K14404+K13025+K14411+K12881+K06269+K14411+K11584+K00565+K14399+K12883+K11584+K11583+K06269+K14411+K00565+K14396+K04382+K04382+K14328+K14327+…
Metabolism	Carbohydrate metabolism	Pentose and glucuronate interconversions	143	ko00040	Unigene0001482;Unigene0001695;Unigene0002796;Unigene0002983;Unigene0003286;Unigene0005279;Unigene0006430;Unigene0006707;Unigene0007893;Unigene0009915;Unigene0010326;Unigene0010392;Unigene0012323;Unigene0012324;Unigene0012562;Unigene0014406;Unigene0014645;Unigene0014976;Unigene0017169;Unigene0017404;Unigene0019138;Unigene0020028;Unigene0020416;Unigene0021102;Unigene0021411;Unigene0022315;Unigene00…	K00128+K01783+K01051+K01213+K00128+K00011+K01051+K00128+K00963+K01051+K00963+K01051+K00854+K00854+K17743+K00128+K01051+K01805+K00128+K01213+K00128+K00128+K00008+K00065+K00128+K01051+K01051+K00011+K01184+K01184+K01051+K00065+K00128+K00128+K00008+K00008+K00008+K00128+K01051+K00008+K01184+K00011+K00002+K01213+K01051+K01051+K01051+K01051+K01213+K00011+K00128+K00963+K01051+K00128+K01184+K01051+K01051+…
Metabolism	Carbohydrate metabolism	Pentose phosphate pathway	136	ko00030	Unigene0000372;Unigene0000397;Unigene0001695;Unigene0003237;Unigene0003734;Unigene0004089;Unigene0004325;Unigene0005018;Unigene0005514;Unigene0005861;Unigene0008213;Unigene0009629;Unigene0010066;Unigene0011754;Unigene0012078;Unigene0012890;Unigene0013763;Unigene0014897;Unigene0015754;Unigene0016015;Unigene0016453;Unigene0017075;Unigene0018812;Unigene0019908;Unigene0023672;Unigene0026627;Unigene00…	K03841+K00033+K01783+K00616+K01624+K01835+K00036+K00033+K01623+K00850+K01835+K00616+K01057+K00033+K01623+K01810+K03841+K01624+K00615+K03841+K01623+K01624+K00131+K00033+K00615+K01835+K00033+K00615+K00036+K01810+K00616+K00616+K00033+K01835+K01624+K01623+K01053+K00033+K00615+K00033+K00033+K00033+K00036+K00036+K01835+K01835+K01835+K01624+K01624+K01624+K00616+K00033+K03841+K03841+K00131+K01624+K00616+…
Metabolism	Global and Overview	2-Oxocarboxylic acid metabolism	132	ko01210	Unigene0001603;Unigene0001698;Unigene0002813;Unigene0003437;Unigene0005571;Unigene0005952;Unigene0010273;Unigene0011010;Unigene0011331;Unigene0011798;Unigene0011799;Unigene0012558;Unigene0012832;Unigene0013411;Unigene0014355;Unigene0015700;Unigene0015894;Unigene0016128;Unigene0018964;Unigene0019051;Unigene0020360;Unigene0020700;Unigene0021457;Unigene0021480;Unigene0021760;Unigene0021801;Unigene00…	K01649+K00030+K00811+K14682+K01681+K00031+K00811+K00053+K00811+K00811+K00811+K01681+K00053+K01681+K14454+K00030+K01687+K01681+K01681+K00811+K00053+K00030+K01647+K01681+K14272+K00053+K01649+K00052+K00031+K14455+K00053+K01652+K00811+K01687+K00826+K00811+K01647+K01649+K00031+K14454+K00814+K14454+K15741+K01681+K00811+K01681+K00030+K00825+K14677+K01647+K01681+K14455+K00031+K00031+K01681+K01681+K14455+…
Environmental Information Processing	Membrane transport	ABC transporters	132	ko02010	Unigene0000053;Unigene0001329;Unigene0001448;Unigene0003366;Unigene0003489;Unigene0003792;Unigene0006342;Unigene0007146;Unigene0007268;Unigene0007632;Unigene0008237;Unigene0008700;Unigene0008702;Unigene0008703;Unigene0008749;Unigene0008852;Unigene0008853;Unigene0011563;Unigene0012535;Unigene0013703;Unigene0013999;Unigene0014265;Unigene0014610;Unigene0015055;Unigene0015293;Unigene0018235;Unigene00…	K05658+K05658+K05658+K05658+K05658+K05658+K05658+K05658+K05658+K05658+K05658+K05658+K05658+K05658+K05658+K05658+K05658+K05658+K05658+K05665+K05658+K05658+K05658+K05658+K05658+K05658+K05658+K05658+K05658+K05658+K05658+K05658+K05658+K05658+K05658+K05658+K05658+K05658+K05658+K05658+K05658+K05658+K05658+K05658+K05658+K05658+K05658+K05666+K05658+K05658+K05658+K05658+K05658+K05665+K05665+K05658+K05658+…
Metabolism	Carbohydrate metabolism	Galactose metabolism	130	ko00052	Unigene0001054;Unigene0002553;Unigene0004089;Unigene0004644;Unigene0005230;Unigene0005279;Unigene0005377;Unigene0005792;Unigene0005861;Unigene0007893;Unigene0008213;Unigene0009697;Unigene0009828;Unigene0010017;Unigene0010326;Unigene0010508;Unigene0010601;Unigene0011638;Unigene0012423;Unigene0013023;Unigene0013027;Unigene0014172;Unigene0014726;Unigene0015554;Unigene0016048;Unigene0016825;Unigene00…	K06617+K00844+K01835+K01193+K07407+K00011+K07407+K07407+K00850+K00963+K01835+K00844+K01193+K01187+K00963+K12309+K01784+K01785+K01784+K06617+K06617+K07407+K01193+K06617+K06617+K00844+K18819+K01193+K00844+K00011+K00844+K07407+K01835+K12309+K01835+K01193+K01190+K07407+K18819+K00011+K07407+K00844+K12309+K07407+K00011+K00963+K01835+K01835+K12309+K00844+K01835+K01785+K06617+K00963+K12309+K12309+K18819+…
Metabolism	Amino acid metabolism	Valine, leucine and isoleucine degradation	129	ko00280	Unigene0001201;Unigene0001482;Unigene0002752;Unigene0003286;Unigene0005224;Unigene0005248;Unigene0005431;Unigene0006707;Unigene0009422;Unigene0010747;Unigene0011060;Unigene0011310;Unigene0011592;Unigene0013130;Unigene0014406;Unigene0016452;Unigene0017169;Unigene0017962;Unigene0019089;Unigene0019138;Unigene0020028;Unigene0020097;Unigene0021411;Unigene0021715;Unigene0022119;Unigene0023935;Unigene00…	K00249+K00128+K00382+K00128+K00249+K00249+K00249+K00128+K00626+K05605+K05605+K07513+K07513+K00382+K00128+K00249+K00128+K00382+K00249+K00128+K00128+K00249+K00128+K00382+K07513+K00249+K00382+K00128+K00128+K18660+K00826+K00140+K00249+K00128+K00249+K07513+K07513+K00626+K00249+K00249+K07513+K00249+K00249+K00128+K07513+K07513+K00128+K00626+K00382+K05605+K00249+K00128+K07513+K07513+K05605+K00128+K00253+…
Genetic Information Processing	Replication and repair	DNA replication	121	ko03030	Unigene0000265;Unigene0001544;Unigene0001719;Unigene0002530;Unigene0002732;Unigene0003815;Unigene0004227;Unigene0004272;Unigene0004638;Unigene0004963;Unigene0005851;Unigene0006095;Unigene0010598;Unigene0011368;Unigene0012745;Unigene0012746;Unigene0012947;Unigene0013579;Unigene0016959;Unigene0017231;Unigene0017617;Unigene0017801;Unigene0019890;Unigene0023311;Unigene0029997;Unigene0033136;Unigene00…	K02685+K07466+K02685+K10742+K02684+K02212+K07466+K03504+K07466+K10755+K02541+K07466+K07466+K07466+K07466+K07466+K04802+K07466+K04799+K03469+K03469+K07466+K10755+K07466+K04802+K07466+K07466+K03469+K03469+K10745+K03469+K07466+K07466+K07466+K07466+K07466+K03469+K07466+K07466+K07466+K07466+K07466+K02326+K02326+K07466+K07466+K07466+K02212+K07466+K07466+K10739+K03469+K07466+K10756+K10756+K10756+K07466+…
Metabolism	Carbohydrate metabolism	Fructose and mannose metabolism	120	ko00051	Unigene0000372;Unigene0001422;Unigene0002553;Unigene0003734;Unigene0004726;Unigene0005199;Unigene0005279;Unigene0005514;Unigene0005861;Unigene0009697;Unigene0011379;Unigene0011765;Unigene0012078;Unigene0013763;Unigene0014333;Unigene0014897;Unigene0014976;Unigene0015080;Unigene0016015;Unigene0016288;Unigene0016453;Unigene0016825;Unigene0017075;Unigene0018898;Unigene0020416;Unigene0022026;Unigene00…	K03841+K01711+K00844+K01624+K19355+K01803+K00011+K01623+K00850+K00844+K17497+K01809+K01623+K03841+K05305+K01624+K01805+K19355+K03841+K00966+K01623+K00844+K01624+K01803+K00008+K00100+K00844+K00011+K00844+K00008+K00008+K00008+K01809+K01624+K00847+K01803+K01623+K00008+K00011+K01803+K19355+K00844+K00011+K00847+K00966+K00008+K19355+K00844+K01624+K01624+K01624+K00008+K03841+K03841+K01624+K01623+K01803+…
Metabolism	Lipid metabolism	Glycerophospholipid metabolism	116	ko00564	Unigene0000408;Unigene0003149;Unigene0003168;Unigene0003233;Unigene0004823;Unigene0005112;Unigene0005176;Unigene0006569;Unigene0006713;Unigene0008440;Unigene0009081;Unigene0010607;Unigene0011307;Unigene0012982;Unigene0013315;Unigene0015310;Unigene0016742;Unigene0016774;Unigene0017455;Unigene0020245;Unigene0020489;Unigene0021311;Unigene0023894;Unigene0026697;Unigene0027739;Unigene0029354;Unigene00…	K06130+K01115+K01613+K01613+K00981+K13333+K01114+K16818+K00006+K01114+K16860+K14674+K14674+K13333+K01517+K00006+K14156+K00006+K00655+K01114+K13333+K00006+K00967+K13508+K01114+K00006+K01114+K01613+K13333+K01049+K14674+K00981+K01126+K01613+K00981+K01613+K13508+K01114+K08744+K13508+K13508+K13508+K00999+K13511+K01115+K00111+K00995+K01047+K00006+K01094+K01094+K13523+K13523+K00901+K06130+K01114+K00901+…
Metabolism	Metabolism of other amino acids	beta-Alanine metabolism	113	ko00410	Unigene0000021;Unigene0000110;Unigene0001201;Unigene0001482;Unigene0003286;Unigene0005224;Unigene0005248;Unigene0005315;Unigene0005431;Unigene0006371;Unigene0006639;Unigene0006707;Unigene0010747;Unigene0011060;Unigene0012857;Unigene0014406;Unigene0016452;Unigene0017169;Unigene0018979;Unigene0019089;Unigene0019138;Unigene0020028;Unigene0020097;Unigene0021411;Unigene0023469;Unigene0023935;Unigene00…	K01918+K01580+K00249+K00128+K00128+K00249+K00249+K01580+K00249+K13366+K00276+K00128+K05605+K05605+K01580+K00128+K00249+K00128+K00276+K00249+K00128+K00128+K00249+K00128+K00129+K00249+K01580+K00128+K00128+K00140+K01580+K00249+K00128+K00249+K12259+K12259+K01580+K00249+K01580+K00249+K00249+K00249+K00128+K00128+K00276+K05605+K00249+K00128+K05605+K00128+K05605+K01580+K00128+K00140+K00140+K00128+K05605+…
Genetic Information Processing	Replication and repair	Nucleotide excision repair	112	ko03420	Unigene0001544;Unigene0004227;Unigene0004272;Unigene0004638;Unigene0004963;Unigene0006095;Unigene0006582;Unigene0010598;Unigene0011368;Unigene0012745;Unigene0012746;Unigene0012947;Unigene0013579;Unigene0017801;Unigene0018519;Unigene0019890;Unigene0023311;Unigene0029997;Unigene0033136;Unigene0034312;Unigene0042761;Unigene0042783;Unigene0043178;Unigene0043179;Unigene0043180;Unigene0044185;Unigene00…	K07466+K07466+K03504+K07466+K10755+K07466+K03144+K07466+K07466+K07466+K07466+K04802+K07466+K07466+K10839+K10755+K07466+K04802+K07466+K07466+K07466+K07466+K07466+K07466+K07466+K07466+K07466+K07466+K07466+K07466+K02326+K02326+K07466+K07466+K07466+K07466+K07466+K10739+K07466+K10756+K10756+K10756+K07466+K07466+K07466+K10839+K10839+K10839+K03143+K07466+K07466+K10754+K10140+K10848+K10848+K07466+K06634+…
Metabolism	Amino acid metabolism	Arginine and proline metabolism	111	ko00330	Unigene0001482;Unigene0002813;Unigene0003286;Unigene0005489;Unigene0006371;Unigene0006707;Unigene0007866;Unigene0010273;Unigene0011211;Unigene0011331;Unigene0011443;Unigene0011798;Unigene0011799;Unigene0011967;Unigene0011982;Unigene0011983;Unigene0014355;Unigene0014406;Unigene0014710;Unigene0015478;Unigene0017169;Unigene0018089;Unigene0019051;Unigene0019138;Unigene0020028;Unigene0020315;Unigene00…	K00128+K00811+K00128+K01259+K13366+K00128+K12251+K00811+K00318+K00811+K10536+K00811+K00811+K00318+K01426+K01426+K14454+K00128+K12657+K00294+K00128+K01426+K00811+K00128+K00128+K01611+K00128+K14455+K00128+K00128+K00811+K00811+K00472+K14454+K14454+K00128+K12259+K12259+K00811+K01259+K00128+K12657+K12657+K00128+K14455+K00128+K14455+K00811+K00128+K00128+K00128+K14454+K00811+K00472+K00472+K00472+K13427+…
Metabolism	Carbohydrate metabolism	Propanoate metabolism	109	ko00640	Unigene0001201;Unigene0002752;Unigene0005224;Unigene0005248;Unigene0005431;Unigene0006709;Unigene0009422;Unigene0010747;Unigene0011060;Unigene0011255;Unigene0011461;Unigene0012478;Unigene0012839;Unigene0013130;Unigene0013381;Unigene0015184;Unigene0015673;Unigene0016452;Unigene0016915;Unigene0017319;Unigene0017762;Unigene0017962;Unigene0019089;Unigene0020050;Unigene0020097;Unigene0021715;Unigene00…	K00249+K00382+K00249+K00249+K00249+K01900+K00626+K05605+K05605+K11262+K01895+K01899+K01900+K00382+K01899+K01963+K01899+K00249+K01899+K01962+K01720+K00382+K00249+K11262+K00249+K00382+K01895+K00249+K01895+K01895+K01900+K00382+K00140+K01895+K01899+K00249+K01899+K01720+K00249+K01720+K01895+K01720+K00626+K01895+K00249+K01899+K01900+K01895+K00249+K00249+K00249+K01895+K01900+K00626+K00382+K05605+K00249+…
Metabolism	Amino acid metabolism	Glycine, serine and threonine metabolism	108	ko00260	Unigene0001550;Unigene0002752;Unigene0002912;Unigene0003091;Unigene0006639;Unigene0011993;Unigene0012718;Unigene0013130;Unigene0014941;Unigene0015480;Unigene0017962;Unigene0018979;Unigene0020026;Unigene0020550;Unigene0021715;Unigene0021760;Unigene0022380;Unigene0024991;Unigene0025411;Unigene0026254;Unigene0026685;Unigene0028304;Unigene0031369;Unigene0031370;Unigene0034475;Unigene0035518;Unigene00…	K00108+K00382+K12524+K01696+K00276+K06001+K15633+K00382+K00600+K00281+K00382+K00276+K15633+K12235+K00382+K14272+K15634+K00830+K00382+K00130+K01696+K00130+K02437+K02437+K00130+K01834+K00130+K15919+K15919+K15919+K00060+K15919+K00382+K00276+K00108+K00108+K15918+K15918+K00133+K01620+K00058+K00872+K01754+K00830+K00830+K00276+K01834+K01079+K00276+K00600+K01733+K15634+K15634+K15893+K15893+K00130+K01834+…
Metabolism	Lipid metabolism	Biosynthesis of unsaturated fatty acids	108	ko01040	Unigene0001674;Unigene0002062;Unigene0003455;Unigene0005795;Unigene0006976;Unigene0008316;Unigene0011310;Unigene0011592;Unigene0014746;Unigene0015440;Unigene0016308;Unigene0016572;Unigene0019204;Unigene0020753;Unigene0021307;Unigene0021370;Unigene0021663;Unigene0022119;Unigene0022966;Unigene0023218;Unigene0026150;Unigene0026977;Unigene0027323;Unigene0030327;Unigene0030998;Unigene0031504;Unigene00…	K03921+K00059+K00059+K00232+K00232+K00507+K07513+K07513+K00059+K00059+K00059+K00059+K00507+K00232+K00507+K00232+K00059+K07513+K01068+K00507+K00232+K00059+K00059+K00059+K00059+K00059+K10246+K07513+K07513+K00059+K00059+K00059+K10256+K10256+K00507+K07513+K07513+K07513+K07513+K07513+K00507+K00059+K07513+K07513+K00232+K00232+K00059+K07513+K10256+K07513+K07513+K00507+K03921+K00232+K01068+K01068+K01068+…
Metabolism	Metabolism of other amino acids	Cyanoamino acid metabolism	107	ko00460	Unigene0000160;Unigene0001908;Unigene0003731;Unigene0006893;Unigene0006912;Unigene0009922;Unigene0009998;Unigene0010067;Unigene0010362;Unigene0011338;Unigene0011551;Unigene0014102;Unigene0014281;Unigene0014941;Unigene0015249;Unigene0015542;Unigene0018750;Unigene0019704;Unigene0021338;Unigene0023184;Unigene0028782;Unigene0029339;Unigene0031098;Unigene0031311;Unigene0032473;Unigene0034798;Unigene00…	K05350+K18592+K01188+K05350+K01188+K01188+K01188+K01188+K01188+K01188+K01188+K01188+K18592+K00600+K01188+K01188+K05349+K01188+K01455+K00681+K01188+K01188+K00681+K01188+K05350+K05349+K01188+K01188+K01188+K01455+K01455+K01455+K05349+K01188+K05349+K01501+K13035+K08248+K12153+K18592+K05350+K05350+K01188+K01188+K01188+K01188+K01188+K01188+K05350+K00600+K05349+K05349+K18592+K01188+K05350+K05350+K01188+…
Metabolism	Energy metabolism	Photosynthesis	106	ko00195	Unigene0000564;Unigene0001582;Unigene0002366;Unigene0004487;Unigene0005240;Unigene0009849;Unigene0010506;Unigene0015371;Unigene0015387;Unigene0017026;Unigene0017258;Unigene0018656;Unigene0018811;Unigene0020328;Unigene0021240;Unigene0021329;Unigene0022015;Unigene0022462;Unigene0026870;Unigene0029800;Unigene0029821;Unigene0030035;Unigene0030438;Unigene0032053;Unigene0032087;Unigene0032280;Unigene00…	K02701+K02707+K02634+K02111+K02113+K02634+K02638+K02111+K02714+K02717+K02689+K08901+K02694+K02703+K02699+K03541+K02111+K02696+K02111+K02109+K02703+K02634+K02634+K02696+K02692+K02717+K02110+K03541+K02703+K03542+K02716+K02724+K02703+K02689+K02689+K02716+K08903+K02697+K02638+K02639+K02714+K02640+K02112+K02112+K02112+K02112+K02635+K02689+K02704+K02111+K02635+K08905+K02109+K02109+K02108+K02110+K02108+…
Metabolism	Lipid metabolism	Glycerolipid metabolism	106	ko00561	Unigene0001482;Unigene0003286;Unigene0005230;Unigene0005279;Unigene0005377;Unigene0005792;Unigene0006707;Unigene0010607;Unigene0011307;Unigene0014172;Unigene0014406;Unigene0014857;Unigene0017169;Unigene0017455;Unigene0019138;Unigene0020028;Unigene0021411;Unigene0021839;Unigene0022950;Unigene0026249;Unigene0026274;Unigene0026565;Unigene0026697;Unigene0030805;Unigene0031811;Unigene0032480;Unigene00…	K00128+K00128+K07407+K00011+K07407+K07407+K00128+K14674+K14674+K07407+K00128+K03715+K00128+K00655+K00128+K00128+K00128+K00863+K00011+K00128+K00128+K07407+K13508+K00863+K00128+K07407+K00864+K00864+K00011+K00002+K14457+K07407+K14674+K11155+K07407+K00011+K00128+K00128+K00128+K00128+K15918+K15918+K00128+K13508+K00128+K00011+K00011+K00863+K00863+K00128+K06118+K13508+K00128+K00128+K13508+K13508+K00128+…
Metabolism	Amino acid metabolism	Tryptophan metabolism	105	ko00380	Unigene0001482;Unigene0003286;Unigene0003894;Unigene0004626;Unigene0005980;Unigene0006140;Unigene0006168;Unigene0006707;Unigene0006841;Unigene0006842;Unigene0009422;Unigene0011982;Unigene0011983;Unigene0013682;Unigene0014206;Unigene0014406;Unigene0014974;Unigene0017169;Unigene0017728;Unigene0018089;Unigene0019138;Unigene0020028;Unigene0021411;Unigene0022201;Unigene0023315;Unigene0026249;Unigene00…	K00128+K00128+K03781+K03781+K03781+K00164+K03781+K00128+K00164+K00164+K00626+K01426+K01426+K03781+K00486+K00128+K03781+K00128+K11816+K01426+K00128+K00128+K00128+K11816+K03781+K00128+K00128+K00486+K00164+K03781+K11816+K00128+K03781+K00164+K00626+K03781+K11816+K11816+K00825+K00128+K03781+K11816+K00128+K03781+K00626+K16903+K03781+K00128+K00128+K03781+K01501+K03781+K00128+K00252+K00128+K00452+K03781+…
Metabolism	Amino acid metabolism	Tyrosine metabolism	103	ko00350	Unigene0002813;Unigene0003523;Unigene0006639;Unigene0006721;Unigene0009701;Unigene0010273;Unigene0010520;Unigene0011331;Unigene0011798;Unigene0011799;Unigene0013269;Unigene0013517;Unigene0014146;Unigene0014355;Unigene0018979;Unigene0019051;Unigene0019201;Unigene0020173;Unigene0023469;Unigene0023721;Unigene0024594;Unigene0025939;Unigene0026305;Unigene0028042;Unigene0028268;Unigene0028273;Unigene00…	K00811+K00815+K00276+K00121+K00817+K00811+K00422+K00811+K00811+K00811+K00545+K00422+K00545+K14454+K00276+K00811+K01800+K01800+K00129+K01555+K14455+K00121+K00811+K00811+K18857+K00121+K18857+K14454+K14454+K00422+K00121+K00121+K00121+K00811+K00001+K14455+K00276+K01557+K00121+K14455+K00811+K00545+K01800+K00451+K00422+K00121+K00121+K07253+K14454+K00811+K00121+K18606+K00121+K00121+K01800+K00276+K01800+…
Genetic Information Processing	Replication and repair	Homologous recombination	103	ko03440	Unigene0001544;Unigene0004227;Unigene0004272;Unigene0004638;Unigene0006095;Unigene0006835;Unigene0010040;Unigene0010412;Unigene0010598;Unigene0011368;Unigene0012745;Unigene0012746;Unigene0013579;Unigene0017801;Unigene0023311;Unigene0024186;Unigene0033136;Unigene0034312;Unigene0042761;Unigene0042783;Unigene0043178;Unigene0043179;Unigene0043180;Unigene0044185;Unigene0044186;Unigene0044410;Unigene00…	K07466+K07466+K03504+K07466+K07466+K04482+K10879+K08775+K07466+K07466+K07466+K07466+K07466+K07466+K07466+K10880+K07466+K07466+K07466+K07466+K07466+K07466+K07466+K07466+K07466+K07466+K10875+K07466+K07466+K03553+K03553+K07466+K07466+K07466+K07466+K07466+K10739+K10881+K07466+K07466+K07466+K07466+K07466+K07466+K10869+K10869+K07466+K10877+K03111+K10882+K10880+K07466+K10866+K10881+K10901+K10740+K10739+…
Metabolism	Lipid metabolism	alpha-Linolenic acid metabolism	100	ko00592	Unigene0001115;Unigene0001120;Unigene0001446;Unigene0002096;Unigene0005795;Unigene0006569;Unigene0006976;Unigene0010607;Unigene0011189;Unigene0011229;Unigene0011307;Unigene0011310;Unigene0011592;Unigene0016085;Unigene0018991;Unigene0019425;Unigene0020753;Unigene0021370;Unigene0022119;Unigene0023149;Unigene0026150;Unigene0027984;Unigene0028268;Unigene0028539;Unigene0033064;Unigene0033065;Unigene00…	K10526+K10526+K10525+K10529+K00232+K16818+K00232+K14674+K10526+K10527+K14674+K07513+K07513+K10526+K05894+K05894+K00232+K00232+K07513+K10527+K00232+K10526+K18857+K18857+K07513+K07513+K08241+K14674+K05894+K07513+K07513+K07513+K07513+K07513+K07513+K07513+K05894+K00232+K00232+K07513+K00454+K00454+K07513+K00454+K07513+K00232+K00232+K00232+K00232+K00454+K07513+K08241+K01723+K08241+K01047+K05894+K01723+…
Genetic Information Processing	Folding, sorting and degradation	Proteasome	97	ko03050	Unigene0001936;Unigene0003692;Unigene0004636;Unigene0012357;Unigene0012719;Unigene0012880;Unigene0013129;Unigene0013445;Unigene0017967;Unigene0021176;Unigene0021912;Unigene0025007;Unigene0027276;Unigene0028022;Unigene0030205;Unigene0030349;Unigene0030811;Unigene0031582;Unigene0032003;Unigene0033004;Unigene0033005;Unigene0033831;Unigene0035365;Unigene0035819;Unigene0037428;Unigene0037429;Unigene00…	K02734+K02737+K03029+K02738+K06700+K03032+K03064+K02735+K02732+K03062+K03062+K02732+K02730+K02727+K03064+K03031+K03061+K02728+K02729+K03062+K03062+K02728+K03062+K02726+K03035+K03035+K03061+K02739+K03038+K03038+K02729+K02737+K02732+K03062+K02730+K02736+K02736+K03035+K10881+K02725+K03062+K03039+K03061+K03063+K02731+K02727+K02728+K02728+K02734+K11599+K03038+K03038+K03037+K03033+K03036+K02730+K03030+…
Metabolism	Amino acid metabolism	Phenylalanine, tyrosine and tryptophan biosynthesis	93	ko00400	Unigene0000740;Unigene0002813;Unigene0003091;Unigene0003523;Unigene0009701;Unigene0009724;Unigene0010058;Unigene0010273;Unigene0011110;Unigene0011111;Unigene0011331;Unigene0011798;Unigene0011799;Unigene0011993;Unigene0013460;Unigene0014355;Unigene0016884;Unigene0018039;Unigene0019051;Unigene0019589;Unigene0024594;Unigene0026305;Unigene0026685;Unigene0028042;Unigene0030896;Unigene0031265;Unigene00…	K01735+K00811+K01696+K00815+K00817+K01735+K01735+K00811+K00891+K00891+K00811+K00811+K00811+K06001+K05359+K14454+K05359+K15227+K00811+K01735+K14455+K00811+K01696+K00811+K14454+K14454+K00811+K14455+K05359+K05359+K14455+K00811+K14454+K00811+K01735+K05359+K05359+K05359+K01850+K00811+K01658+K01609+K01609+K01609+K00811+K05359+K00766+K00766+K05359+K14455+K01609+K00800+K00800+K01657+K14455+K15227+K01626+…
Genetic Information Processing	Replication and repair	Mismatch repair	93	ko03430	Unigene0001544;Unigene0004227;Unigene0004272;Unigene0004638;Unigene0004963;Unigene0005379;Unigene0006095;Unigene0010598;Unigene0011368;Unigene0012745;Unigene0012746;Unigene0012947;Unigene0013579;Unigene0016558;Unigene0017801;Unigene0019890;Unigene0023311;Unigene0029997;Unigene0033136;Unigene0034312;Unigene0035053;Unigene0042761;Unigene0042783;Unigene0043178;Unigene0043179;Unigene0043180;Unigene00…	K07466+K07466+K03504+K07466+K10755+K10746+K07466+K07466+K07466+K07466+K07466+K04802+K07466+K08737+K07466+K10755+K07466+K04802+K07466+K07466+K10746+K07466+K07466+K07466+K07466+K07466+K07466+K07466+K07466+K07466+K07466+K07466+K07466+K07466+K07466+K07466+K10739+K07466+K10756+K10756+K10756+K07466+K07466+K07466+K07466+K07466+K10754+K07466+K03657+K03111+K07466+K08735+K10755+K10746+K10740+K10739+K10739+…
Genetic Information Processing	Transcription	RNA polymerase	89	ko03020	Unigene0000050;Unigene0001345;Unigene0001357;Unigene0001873;Unigene0002783;Unigene0010092;Unigene0010839;Unigene0012767;Unigene0013753;Unigene0013754;Unigene0015413;Unigene0016031;Unigene0017369;Unigene0022687;Unigene0023147;Unigene0023351;Unigene0025566;Unigene0030140;Unigene0033616;Unigene0036406;Unigene0036407;Unigene0036752;Unigene0037301;Unigene0037302;Unigene0040508;Unigene0040524;Unigene00…	K03046+K03004+K03046+K03022+K03017+K03043+K03006+K03043+K03015+K03015+K03026+K03010+K03006+K03007+K03014+K03040+K03006+K03012+K03043+K03046+K03046+K03006+K03006+K03006+K03046+K03046+K03043+K03043+K03043+K03043+K03046+K03046+K03046+K03046+K03006+K03046+K14721+K03046+K03046+K03046+K03046+K03046+K03016+K03010+K03008+K03019+K03000+K03013+K03006+K03008+K03016+K03016+K03025+K03014+K02999+K03024+K14721+…
Metabolism	Amino acid metabolism	Arginine biosynthesis	85	ko00220	Unigene0000494;Unigene0001666;Unigene0002813;Unigene0003437;Unigene0010273;Unigene0011331;Unigene0011798;Unigene0011799;Unigene0014355;Unigene0018037;Unigene0019051;Unigene0019120;Unigene0021760;Unigene0023001;Unigene0024594;Unigene0025453;Unigene0026305;Unigene0028042;Unigene0028889;Unigene0029887;Unigene0030222;Unigene0030896;Unigene0031109;Unigene0031265;Unigene0031600;Unigene0032190;Unigene00…	K01915+K01427+K00811+K14682+K00811+K00811+K00811+K00811+K14454+K01915+K00811+K00262+K14272+K01915+K14455+K00262+K00811+K00811+K01915+K01915+K01755+K14454+K00814+K14454+K01915+K01915+K00262+K01915+K00811+K00262+K14677+K00262+K14455+K14455+K00811+K01915+K01915+K01915+K00814+K00814+K01915+K01915+K14454+K00262+K00811+K01915+K01755+K13427+K00262+K00262+K00811+K01915+K00261+K00611+K00811+K01438+K14455+…
Metabolism	Lipid metabolism	Fatty acid biosynthesis	82	ko00061	Unigene0000208;Unigene0000719;Unigene0001674;Unigene0002062;Unigene0003455;Unigene0004647;Unigene0010175;Unigene0011255;Unigene0011351;Unigene0012288;Unigene0014746;Unigene0015184;Unigene0015440;Unigene0016092;Unigene0016308;Unigene0016572;Unigene0017319;Unigene0019780;Unigene0020050;Unigene0020703;Unigene0020816;Unigene0021663;Unigene0023286;Unigene0026977;Unigene0027323;Unigene0030327;Unigene00…	K01897+K01897+K03921+K00059+K00059+K01897+K01897+K11262+K09458+K10781+K00059+K01963+K00059+K01897+K00059+K00059+K01962+K01897+K11262+K01897+K01897+K00059+K01897+K00059+K00059+K00059+K00059+K00059+K00059+K00059+K01897+K01897+K00059+K01897+K01897+K00208+K00208+K00059+K00059+K03921+K00059+K00059+K01897+K02160+K00059+K00059+K02372+K00059+K00059+K00059+K00059+K00059+K01897+K01962+K00059+K09458+K09458+…
Metabolism	Amino acid metabolism	Phenylalanine metabolism	82	ko00360	Unigene0001193;Unigene0002786;Unigene0002813;Unigene0003058;Unigene0003523;Unigene0003995;Unigene0006639;Unigene0009701;Unigene0010273;Unigene0011331;Unigene0011798;Unigene0011799;Unigene0011982;Unigene0011983;Unigene0013866;Unigene0014355;Unigene0018089;Unigene0018979;Unigene0019051;Unigene0022266;Unigene0023469;Unigene0023515;Unigene0024594;Unigene0026305;Unigene0026343;Unigene0028042;Unigene00…	K01904+K10775+K00811+K00487+K00815+K01904+K00276+K00817+K00811+K00811+K00811+K00811+K01426+K01426+K10775+K14454+K01426+K00276+K00811+K01904+K00129+K01904+K14455+K00811+K01904+K00811+K14454+K14454+K00588+K00811+K14455+K00276+K01904+K14455+K00811+K07253+K14454+K00811+K10775+K00487+K18606+K00276+K00811+K00276+K00811+K14455+K01904+K01904+K10775+K10775+K00487+K01904+K14455+K18606+K00457+K00487+K10775+…
Metabolism	Carbohydrate metabolism	Ascorbate and aldarate metabolism	81	ko00053	Unigene0000619;Unigene0001482;Unigene0003286;Unigene0004595;Unigene0004779;Unigene0005022;Unigene0005606;Unigene0006146;Unigene0006707;Unigene0009683;Unigene0010751;Unigene0011932;Unigene0014406;Unigene0016845;Unigene0017169;Unigene0018260;Unigene0019138;Unigene0020028;Unigene0021411;Unigene0021587;Unigene0022006;Unigene0023364;Unigene0023969;Unigene0026249;Unigene0026274;Unigene0031206;Unigene00…	K10046+K00128+K00128+K00434+K00423+K08232+K00434+K00434+K00128+K10046+K00469+K10046+K00128+K00434+K00128+K00423+K00128+K00128+K00128+K00434+K00434+K00423+K08232+K00128+K00128+K00423+K00128+K01053+K00469+K08232+K00434+K00423+K00128+K00469+K00128+K00128+K00128+K00434+K00128+K00128+K17744+K16190+K16190+K16190+K00128+K00128+K00128+K00434+K14190+K00423+K00128+K00225+K00434+K17744+K00012+K00469+K00434+…
Metabolism	Biosynthesis of other secondary metabolites	Flavonoid biosynthesis	80	ko00941	Unigene0001351;Unigene0001601;Unigene0003058;Unigene0005766;Unigene0011311;Unigene0012845;Unigene0013107;Unigene0014415;Unigene0015131;Unigene0015471;Unigene0018232;Unigene0019828;Unigene0019898;Unigene0019899;Unigene0033083;Unigene0033849;Unigene0044134;Unigene0044135;Unigene0045756;Unigene0048565;Unigene0048566;Unigene0055919;Unigene0056015;Unigene0058188;Unigene0060483;Unigene0063168;Unigene00…	K13083+K13082+K00487+K13082+K00660+K13081+K05277+K05278+K13082+K05277+K13083+K00475+K05278+K05278+K00588+K08695+K00475+K00475+K00660+K00660+K00660+K13081+K00660+K13081+K13065+K00487+K13083+K05277+K01859+K01859+K05278+K00660+K13082+K05277+K13082+K13082+K13081+K13081+K00487+K13065+K00487+K13065+K08695+K00588+K00588+K09754+K09754+K13065+K00588+K00588+K00588+K08243+K13083+K13081+K13083+K13083+K00588+…
Metabolism	Carbohydrate metabolism	Inositol phosphate metabolism	78	ko00562	Unigene0005176;Unigene0005199;Unigene0005765;Unigene0008440;Unigene0010346;Unigene0010751;Unigene0012298;Unigene0018898;Unigene0020245;Unigene0027508;Unigene0027739;Unigene0030000;Unigene0030088;Unigene0030555;Unigene0031510;Unigene0033801;Unigene0034019;Unigene0035816;Unigene0036153;Unigene0036654;Unigene0042932;Unigene0043505;Unigene0049503;Unigene0049504;Unigene0056653;Unigene0056666;Unigene00…	K01114+K01803+K00915+K01114+K00921+K00469+K00889+K01803+K01114+K00140+K01114+K01114+K01858+K01106+K01803+K00010+K01106+K00469+K01803+K05857+K00469+K15422+K01858+K01858+K10572+K00140+K00140+K01858+K01803+K05857+K05857+K00010+K19517+K19517+K01114+K01110+K01110+K15422+K01110+K00999+K01110+K01092+K00913+K01114+K01114+K00921+K01803+K00469+K18081+K00914+K05857+K05857+K01858+K00889+K18649+K03103+K00140+…
Metabolism	Energy metabolism	Nitrogen metabolism	76	ko00910	Unigene0000494;Unigene0001709;Unigene0004594;Unigene0017946;Unigene0018037;Unigene0019120;Unigene0021338;Unigene0023001;Unigene0024672;Unigene0025453;Unigene0028889;Unigene0029257;Unigene0029887;Unigene0031600;Unigene0032190;Unigene0035132;Unigene0036228;Unigene0036843;Unigene0037075;Unigene0039315;Unigene0039613;Unigene0040583;Unigene0041898;Unigene0046101;Unigene0046102;Unigene0046103;Unigene00…	K01915+K00264+K01674+K01725+K01915+K00262+K01455+K01915+K01673+K00262+K01915+K01673+K01915+K01915+K01915+K00262+K01915+K10534+K10534+K01725+K00262+K00262+K10534+K01455+K01455+K01455+K10534+K01674+K01501+K01915+K01915+K01915+K01673+K02575+K01915+K01915+K01673+K00262+K01915+K01725+K00262+K00262+K01725+K01915+K00261+K01674+K01674+K00262+K10534+K10534+K00261+K00284+K01673+K00366+K01915+K01674+K01674+…
Metabolism	Metabolism of cofactors and vitamins	Ubiquinone and other terpenoid-quinone biosynthesis	74	ko00130	Unigene0001193;Unigene0003058;Unigene0003523;Unigene0003995;Unigene0007044;Unigene0007138;Unigene0007460;Unigene0007869;Unigene0008704;Unigene0008788;Unigene0008789;Unigene0011005;Unigene0013860;Unigene0016587;Unigene0016891;Unigene0019797;Unigene0022266;Unigene0023515;Unigene0026343;Unigene0037553;Unigene0037554;Unigene0037890;Unigene0039238;Unigene0039239;Unigene0040413;Unigene0042725;Unigene00…	K01904+K00487+K00815+K01904+K14760+K14760+K14760+K14760+K14760+K14760+K14760+K14760+K14760+K14760+K14760+K03809+K01904+K01904+K01904+K03809+K03809+K14760+K03809+K03809+K14760+K14760+K03809+K14760+K09834+K01904+K14760+K01661+K00487+K18606+K00591+K14760+K03809+K12501+K01904+K01904+K06125+K03809+K03809+K14760+K00487+K01904+K18606+K00457+K12502+K12502+K02548+K05928+K00487+K12501+K06126+K03183+K03809+…
Genetic Information Processing	Translation	Aminoacyl-tRNA biosynthesis	72	ko00970	Unigene0001434;Unigene0003469;Unigene0008436;Unigene0008475;Unigene0008850;Unigene0011303;Unigene0011703;Unigene0012775;Unigene0012776;Unigene0013379;Unigene0013576;Unigene0015000;Unigene0016896;Unigene0018666;Unigene0029919;Unigene0033380;Unigene0038737;Unigene0046007;Unigene0050037;Unigene0054794;Unigene0059756;Unigene0064147;Unigene0066270;Unigene0068851;Unigene0068882;Unigene0069132;Unigene00…	K01889+K01866+K04567+K01867+K04567+K01872+K04567+K01892+K01892+K01868+K01874+K01893+K02434+K01868+K01880+K01875+K01874+K04567+K01876+K01883+K01893+K01892+K01881+K01873+K01876+K01875+K01893+K01870+K01883+K01869+K01869+K01881+K01876+K02435+K01867+K01892+K01887+K01887+K01887+K01887+K04567+K01889+K01866+K01885+K00604+K00604+K01868+K01893+K01893+K01880+K01880+K01880+K01890+K02433+K01876+K01868+K01873+…
Genetic Information Processing	Folding, sorting and degradation	Protein export	71	ko03060	Unigene0001083;Unigene0002656;Unigene0006299;Unigene0015502;Unigene0015510;Unigene0016502;Unigene0017832;Unigene0020465;Unigene0022892;Unigene0032837;Unigene0035108;Unigene0035109;Unigene0035110;Unigene0035494;Unigene0035495;Unigene0039279;Unigene0040192;Unigene0046472;Unigene0047492;Unigene0050920;Unigene0050939;Unigene0050940;Unigene0051075;Unigene0052064;Unigene0056348;Unigene0058689;Unigene00…	K09647+K03070+K09490+K03217+K09490+K09490+K03104+K09490+K09490+K10956+K09540+K09540+K09540+K09490+K09490+K03116+K07342+K12275+K09490+K03109+K12946+K12946+K10956+K09481+K03217+K09490+K09481+K09490+K09648+K03106+K03106+K03217+K03118+K12946+K10956+K10956+K12947+K03106+K03106+K03110+K10956+K09647+K10956+K12948+K13280+K13280+K03108+K03100+K03217+K10956+K03070+K03105+K03105+K03100+K03100+K13431+K09490+…
Metabolism	Amino acid metabolism	Lysine degradation	70	ko00310	Unigene0001482;Unigene0003286;Unigene0003725;Unigene0006140;Unigene0006707;Unigene0006841;Unigene0006842;Unigene0009422;Unigene0011373;Unigene0014234;Unigene0014406;Unigene0015749;Unigene0017169;Unigene0019138;Unigene0019225;Unigene0020028;Unigene0021411;Unigene0026249;Unigene0026274;Unigene0027065;Unigene0031811;Unigene0035104;Unigene0035114;Unigene0035847;Unigene0039400;Unigene0042027;Unigene00…	K00128+K00128+K11420+K00164+K00128+K00164+K00164+K00626+K11423+K11420+K00128+K11420+K00128+K00128+K00658+K00128+K00128+K00128+K00128+K00164+K00128+K00658+K00164+K00626+K00825+K00128+K00128+K00626+K00128+K00658+K00128+K00128+K00252+K00128+K11420+K11422+K00128+K00128+K00128+K00128+K11423+K18826+K18826+K11419+K11420+K00658+K11423+K00306+K11433+K11433+K14157+K11423+K11423+K11420+K00626+K11420+K00128+…
Metabolism	Metabolism of cofactors and vitamins	Porphyrin and chlorophyll metabolism	69	ko00860	Unigene0002503;Unigene0006182;Unigene0007667;Unigene0016724;Unigene0017146;Unigene0018050;Unigene0020758;Unigene0021624;Unigene0022645;Unigene0031069;Unigene0040672;Unigene0041768;Unigene0049076;Unigene0049899;Unigene0058445;Unigene0061358;Unigene0061359;Unigene0061637;Unigene0063490;Unigene0068789;Unigene0072837;Unigene0072967;Unigene0075156;Unigene0075347;Unigene0075536;Unigene0076618;Unigene00…	K04037+K01599+K01772+K01599+K04039+K04038+K10960+K00218+K01698+K00228+K00231+K19054+K08099+K14735+K04039+K04038+K04038+K03405+K00218+K13545+K13606+K03404+K01749+K00228+K08099+K01772+K03403+K02259+K01719+K08101+K19054+K08099+K13545+K18010+K00510+K13071+K00218+K04040+K01845+K02257+K01764+K01885+K08099+K02495+K00231+K04037+K01698+K19073+K03428+K04039+K13606+K00228+K00228+K13600+K13600+K04035+K02259+…
Metabolism	Metabolism of terpenoids and polyketides	Terpenoid backbone biosynthesis	68	ko00900	Unigene0001740;Unigene0002252;Unigene0002253;Unigene0002720;Unigene0003090;Unigene0004366;Unigene0004927;Unigene0009422;Unigene0011455;Unigene0012240;Unigene0012931;Unigene0013205;Unigene0015285;Unigene0016108;Unigene0018339;Unigene0020758;Unigene0020859;Unigene0022626;Unigene0024495;Unigene0033348;Unigene0035847;Unigene0038818;Unigene0042944;Unigene0043807;Unigene0044052;Unigene0049515;Unigene00…	K00787+K00938+K00938+K00787+K03526+K00021+K12742+K00626+K13789+K00869+K11778+K05356+K03527+K08658+K00021+K10960+K00787+K00869+K06013+K13789+K00626+K05955+K13789+K00991+K00626+K05906+K13789+K00021+K05955+K00919+K13789+K01770+K05906+K05906+K13789+K00938+K01823+K15891+K11778+K11778+K15892+K00099+K00099+K13789+K11778+K15889+K01662+K01662+K01662+K00587+K00626+K01641+K05954+K01770+K01770+K13789+K01662+…
Metabolism	Lipid metabolism	Cutin, suberine and wax biosynthesis	67	ko00073	Unigene0000409;Unigene0000541;Unigene0001590;Unigene0002596;Unigene0002980;Unigene0004747;Unigene0011104;Unigene0012069;Unigene0012127;Unigene0013191;Unigene0014586;Unigene0016210;Unigene0017128;Unigene0017402;Unigene0022761;Unigene0023800;Unigene0027741;Unigene0028447;Unigene0029044;Unigene0032232;Unigene0033478;Unigene0036501;Unigene0036502;Unigene0037418;Unigene0037419;Unigene0042148;Unigene00…	K15402+K15400+K15402+K13356+K15400+K15403+K15402+K15402+K15400+K15400+K15400+K15400+K13356+K15403+K15402+K13356+K15403+K15400+K13356+K13356+K13356+K15400+K15400+K13407+K15402+K13356+K13356+K15404+K15402+K15398+K15400+K15400+K15400+K15402+K17991+K17991+K15402+K15402+K15402+K15400+K15400+K15402+K15400+K15398+K15402+K13356+K13407+K15402+K15400+K15400+K15400+K15400+K15400+K17991+K15400+K15400+K13356+…
Metabolism	Lipid metabolism	Sphingolipid metabolism	63	ko00600	Unigene0005230;Unigene0005278;Unigene0005377;Unigene0005792;Unigene0010508;Unigene0012448;Unigene0013332;Unigene0014172;Unigene0015684;Unigene0015685;Unigene0017536;Unigene0026565;Unigene0028992;Unigene0029508;Unigene0031177;Unigene0031729;Unigene0032480;Unigene0036433;Unigene0037482;Unigene0040807;Unigene0041162;Unigene0041354;Unigene0043234;Unigene0043695;Unigene0047654;Unigene0047832;Unigene00…	K07407+K04708+K07407+K07407+K12309+K04713+K04708+K07407+K04708+K04708+K00654+K07407+K12309+K04711+K01190+K04713+K07407+K07407+K04708+K12309+K07407+K00654+K04713+K04711+K04711+K12309+K04708+K04708+K12309+K12309+K04713+K17108+K01634+K04708+K04710+K07407+K00654+K04708+K17108+K04718+K07407+K04710+K04718+K04713+K07407+K04713+K12309+K07407+K07407+K07407+K07407+K01190+K04710+K12349+K04708+K12349+K04715+…
Metabolism	Metabolism of terpenoids and polyketides	Carotenoid biosynthesis	63	ko00906	Unigene0000165;Unigene0000809;Unigene0001048;Unigene0002960;Unigene0003434;Unigene0004680;Unigene0005388;Unigene0010589;Unigene0012450;Unigene0012681;Unigene0015013;Unigene0017977;Unigene0024909;Unigene0027299;Unigene0027960;Unigene0035680;Unigene0040135;Unigene0044713;Unigene0046183;Unigene0047881;Unigene0062778;Unigene0063652;Unigene0069872;Unigene0071061;Unigene0073177;Unigene0074427;Unigene00…	K02291+K09840+K06444+K09842+K09843+K15746+K09843+K15746+K09841+K09842+K09840+K09840+K09840+K09843+K09838+K09840+K09841+K09840+K09841+K09840+K09840+K06444+K02291+K09840+K09842+K15744+K09842+K02293+K09843+K06443+K15747+K09838+K09838+K09843+K09843+K09843+K09839+K09839+K09839+K09839+K09839+K09839+K09839+K09840+K09835+K09840+K00514+K09835+K09835+K09837+K15746+K15746+K15746+K02291+K02291+K06443+K09840+…
Metabolism	Energy metabolism	Sulfur metabolism	61	ko00920	Unigene0001356;Unigene0001568;Unigene0002181;Unigene0010172;Unigene0011200;Unigene0016018;Unigene0020441;Unigene0021867;Unigene0027614;Unigene0028533;Unigene0033081;Unigene0033386;Unigene0035342;Unigene0035940;Unigene0037074;Unigene0038093;Unigene0038886;Unigene0039495;Unigene0040085;Unigene0040086;Unigene0040781;Unigene0043505;Unigene0049285;Unigene0050084;Unigene0050537;Unigene0052372;Unigene00…	K17725+K05907+K00387+K13811+K01738+K01739+K08738+K01738+K00390+K08738+K08738+K17069+K00387+K17069+K00387+K00640+K01738+K01738+K08738+K08738+K08738+K15422+K00387+K17069+K00387+K01738+K15422+K01738+K01738+K01011+K00387+K00387+K00640+K00640+K00387+K00640+K01738+K00640+K01738+K01738+K01738+K00860+K01738+K01739+K13811+K08738+K13811+K17725+K01738+K00392+K01082+K01738+K01082+K13034+K13034+K01738+K01738+…
Cellular Processes	Transport and catabolism	Regulation of autophagy	61	ko04140	Unigene0002225;Unigene0002741;Unigene0005879;Unigene0011301;Unigene0013182;Unigene0015197;Unigene0015337;Unigene0019965;Unigene0024903;Unigene0026252;Unigene0030084;Unigene0031869;Unigene0053160;Unigene0055233;Unigene0055234;Unigene0057107;Unigene0057108;Unigene0057183;Unigene0062510;Unigene0067088;Unigene0067089;Unigene0067778;Unigene0067865;Unigene0069718;Unigene0069719;Unigene0073841;Unigene00…	K08269+K08341+K08334+K08342+K17890+K07198+K08331+K08342+K07198+K08341+K08341+K08341+K08269+K07198+K07198+K08336+K08336+K08332+K08332+K08341+K08341+K07198+K08341+K07198+K07198+K08341+K08341+K08341+K08332+K08332+K08332+K08339+K08343+K08343+K08342+K08334+K07198+K08269+K07198+K17888+K07198+K00914+K07198+K07198+K08331+K08331+K07198+K07198+K07198+K07198+K07198+K07198+K07198+K07198+K07198+K08269+K08341+…
Genetic Information Processing	Replication and repair	Base excision repair	60	ko03410	Unigene0002829;Unigene0004272;Unigene0005363;Unigene0006184;Unigene0006309;Unigene0010605;Unigene0011118;Unigene0011119;Unigene0011471;Unigene0012947;Unigene0015192;Unigene0016959;Unigene0024951;Unigene0029675;Unigene0029997;Unigene0036186;Unigene0037529;Unigene0047680;Unigene0047681;Unigene0051608;Unigene0062548;Unigene0062549;Unigene0062676;Unigene0063671;Unigene0069141;Unigene0073099;Unigene00…	K10773+K03504+K03575+K10798+K10803+K10798+K10798+K10798+K03512+K04802+K10802+K04799+K01246+K10563+K04802+K10802+K10802+K02326+K02326+K10802+K10798+K10798+K10801+K10802+K10798+K04799+K10798+K01246+K10772+K01246+K10800+K10800+K01247+K02335+K02335+K03505+K04802+K10773+K10773+K03660+K03648+K03505+K01246+K10563+K10747+K02325+K10798+K02327+K10773+K01142+K02328+K10802+K10802+K02324+K02324+K10747+K10772+…
Environmental Information Processing	Signal transduction	Phosphatidylinositol signaling system	59	ko04070	Unigene0002883;Unigene0003612;Unigene0004823;Unigene0005765;Unigene0006245;Unigene0010346;Unigene0012298;Unigene0014038;Unigene0030555;Unigene0032842;Unigene0034019;Unigene0036654;Unigene0038648;Unigene0043505;Unigene0052810;Unigene0056653;Unigene0057633;Unigene0058057;Unigene0058058;Unigene0062325;Unigene0062327;Unigene0063011;Unigene0065362;Unigene0068665;Unigene0069328;Unigene0070290;Unigene00…	K02183+K02183+K00981+K00915+K02183+K00921+K00889+K02183+K01106+K02183+K01106+K05857+K00981+K15422+K00981+K10572+K02183+K05857+K05857+K01110+K01110+K15422+K01110+K00999+K02183+K01110+K02183+K01092+K00913+K02183+K02183+K00901+K00901+K00921+K18081+K00914+K05857+K05857+K00889+K18649+K00901+K00889+K00913+K00981+K00888+K00913+K00913+K00901+K05857+K05857+K05857+K10572+K10047+K00921+K13024+K02183+K00921+…
Metabolism	Carbohydrate metabolism	Butanoate metabolism	57	ko00650	Unigene0000110;Unigene0002240;Unigene0005315;Unigene0006961;Unigene0009422;Unigene0012857;Unigene0013103;Unigene0014604;Unigene0015705;Unigene0016899;Unigene0017173;Unigene0017513;Unigene0020457;Unigene0022026;Unigene0024591;Unigene0026007;Unigene0027538;Unigene0034965;Unigene0035847;Unigene0036372;Unigene0038129;Unigene0044052;Unigene0045405;Unigene0048327;Unigene0048328;Unigene0053089;Unigene00…	K01580+K18121+K01580+K17761+K00626+K01580+K17761+K17761+K17761+K17761+K17761+K17761+K17761+K00100+K01580+K01652+K01580+K17761+K00626+K01580+K01580+K00626+K17761+K17761+K17761+K17761+K01580+K17761+K17761+K00100+K01580+K01580+K17761+K01580+K17761+K01580+K01580+K01580+K18121+K18121+K16871+K01640+K01580+K01580+K00626+K17761+K01652+K01641+K17761+K01653+K01580+K01580+K17761+K01580+K00626+K07511+K01580
Metabolism	Biosynthesis of other secondary metabolites	Tropane, piperidine and pyridine alkaloid biosynthesis	57	ko00960	Unigene0002813;Unigene0003523;Unigene0006639;Unigene0009701;Unigene0010273;Unigene0011331;Unigene0011798;Unigene0011799;Unigene0014355;Unigene0018970;Unigene0018979;Unigene0019051;Unigene0019883;Unigene0024594;Unigene0026305;Unigene0026608;Unigene0028042;Unigene0030792;Unigene0030896;Unigene0031265;Unigene0036444;Unigene0036659;Unigene0039559;Unigene0040173;Unigene0042151;Unigene0042152;Unigene00…	K00811+K00815+K00276+K00817+K00811+K00811+K00811+K00811+K14454+K08081+K00276+K00811+K08081+K14455+K00811+K08081+K00811+K08081+K14454+K14454+K00811+K08081+K08081+K08081+K08081+K08081+K08081+K14455+K00276+K14455+K00811+K14454+K00811+K18606+K00276+K00811+K00276+K00811+K14455+K14455+K18606+K08081+K08081+K08081+K08081+K08081+K00276+K14454+K00276+K00276+K00815+K15849+K00811+K00811+K14455+K08081+K14454
Metabolism	Metabolism of cofactors and vitamins	Biotin metabolism	53	ko00780	Unigene0002062;Unigene0003455;Unigene0007681;Unigene0011351;Unigene0012988;Unigene0014746;Unigene0015440;Unigene0016308;Unigene0016572;Unigene0017389;Unigene0021663;Unigene0026977;Unigene0027323;Unigene0030327;Unigene0030998;Unigene0031504;Unigene0037822;Unigene0037991;Unigene0038107;Unigene0039058;Unigene0050512;Unigene0050513;Unigene0053411;Unigene0057376;Unigene0064743;Unigene0068791;Unigene00…	K00059+K00059+K01942+K09458+K19562+K00059+K00059+K00059+K00059+K00652+K00059+K00059+K00059+K00059+K00059+K00059+K00652+K00059+K00059+K00059+K00208+K00208+K00059+K00059+K00059+K00059+K00059+K00059+K02372+K00059+K00059+K00059+K00059+K00059+K01012+K01012+K01012+K00059+K09458+K09458+K00208+K00059+K00059+K00059+K09458+K00059+K09458+K09458+K19562+K19562+K00059+K00059+K00059
Metabolism	Biosynthesis of other secondary metabolites	Isoquinoline alkaloid biosynthesis	52	ko00950	Unigene0002813;Unigene0003523;Unigene0006639;Unigene0010273;Unigene0010520;Unigene0011331;Unigene0011798;Unigene0011799;Unigene0013517;Unigene0014355;Unigene0018979;Unigene0019051;Unigene0024594;Unigene0026305;Unigene0028042;Unigene0030896;Unigene0031265;Unigene0034149;Unigene0036444;Unigene0044405;Unigene0045205;Unigene0048005;Unigene0048006;Unigene0050110;Unigene0054461;Unigene0060540;Unigene00…	K00811+K00815+K00276+K00811+K00422+K00811+K00811+K00811+K00422+K14454+K00276+K00811+K14455+K00811+K00811+K14454+K14454+K00422+K00811+K14455+K00276+K14455+K00811+K13384+K00422+K14454+K00811+K00276+K00811+K00422+K00422+K00276+K00811+K00422+K14455+K14455+K00422+K00422+K00422+K01592+K00276+K01592+K00422+K14454+K00276+K00276+K00815+K15849+K00811+K00811+K14455+K14454
Genetic Information Processing	Transcription	Basal transcription factors	48	ko03022	Unigene0006582;Unigene0011499;Unigene0012615;Unigene0012882;Unigene0013518;Unigene0016582;Unigene0016817;Unigene0018924;Unigene0021137;Unigene0022360;Unigene0054352;Unigene0054353;Unigene0066498;Unigene0071266;Unigene0071600;Unigene0071740;Unigene0071757;Unigene0071807;Unigene0071911;Unigene0072082;Unigene0073790;Unigene0074265;Unigene0074290;Unigene0077551;Unigene0078049;Unigene0078409;Unigene00…	K03144+K03125+K03126+K03122+K03120+K03120+K03133+K03120+K03123+K03136+K03120+K03120+K03143+K06634+K02202+K03124+K10845+K03139+K03129+K03137+K03127+K14649+K10844+K03132+K10843+K03133+K10842+K03135+K03135+K03138+K03126+K03142+K03123+K03134+K03120+K03128+K03141+K03124+K03124+K03124+K03130+K03129+K03120+K03138+K03136+K03131+K03136+K10843
Metabolism	Lipid metabolism	Steroid biosynthesis	47	ko00100	Unigene0000766;Unigene0001943;Unigene0010607;Unigene0011307;Unigene0011528;Unigene0016830;Unigene0018533;Unigene0020300;Unigene0022823;Unigene0034656;Unigene0034657;Unigene0037367;Unigene0040882;Unigene0048059;Unigene0060283;Unigene0060312;Unigene0064549;Unigene0067079;Unigene0069275;Unigene0069523;Unigene0069593;Unigene0071194;Unigene0072278;Unigene0072279;Unigene0073088;Unigene0073981;Unigene00…	K08246+K09828+K14674+K14674+K05917+K09832+K00213+K09828+K09829+K01824+K01824+K14674+K14424+K00213+K05917+K09832+K00222+K00213+K00801+K01052+K09828+K07748+K08242+K08242+K01853+K00227+K14423+K01052+K01052+K00559+K09828+K09828+K00213+K07748+K05917+K14424+K01052+K01824+K01824+K00511+K00511+K14674+K14674+K05917+K14424+K00801+K14674
Metabolism	Lipid metabolism	Fatty acid elongation	45	ko00062	Unigene0001388;Unigene0005032;Unigene0005390;Unigene0014337;Unigene0018138;Unigene0022966;Unigene0023694;Unigene0025037;Unigene0025789;Unigene0032010;Unigene0032266;Unigene0046360;Unigene0046873;Unigene0046874;Unigene0056247;Unigene0056248;Unigene0060310;Unigene0062560;Unigene0063710;Unigene0063711;Unigene0063712;Unigene0067638;Unigene0068403;Unigene0068529;Unigene0068549;Unigene0068550;Unigene00…	K07512+K15397+K15397+K15397+K15397+K01068+K15397+K15397+K15397+K10246+K15397+K15397+K15397+K15397+K15397+K15397+K15397+K15397+K01068+K01068+K01068+K15397+K15397+K15397+K10249+K10249+K15397+K10703+K15397+K10703+K07512+K07512+K15397+K10251+K10258+K15397+K15397+K15397+K15397+K15397+K01074+K10258+K15397+K07511+K15397
Metabolism	Glycan biosynthesis and metabolism	N-Glycan biosynthesis	45	ko00510	Unigene0000354;Unigene0002024;Unigene0006715;Unigene0012850;Unigene0014855;Unigene0014930;Unigene0026943;Unigene0059703;Unigene0061902;Unigene0067827;Unigene0067828;Unigene0067966;Unigene0068441;Unigene0068971;Unigene0070385;Unigene0075317;Unigene0075419;Unigene0075735;Unigene0075781;Unigene0075951;Unigene0077823;Unigene0078526;Unigene0078641;Unigene0078812;Unigene0080368;Unigene0082007;Unigene00…	K09658+K07252+K07252+K03845+K01230+K01230+K12669+K00736+K07151+K00902+K00902+K01230+K07151+K00726+K09659+K07252+K01001+K07441+K03849+K00737+K03844+K03850+K03848+K01231+K00729+K12666+K03846+K01228+K12669+K12670+K00721+K03842+K05546+K03843+K03847+K00737+K12667+K12667+K07151+K12668+K07151+K05546+K07151+K07432+K01228
Organismal Systems	Environmental adaptation	Circadian rhythm - plant	45	ko04712	Unigene0002286;Unigene0002331;Unigene0002949;Unigene0004148;Unigene0007756;Unigene0010719;Unigene0011311;Unigene0015341;Unigene0016450;Unigene0017918;Unigene0026290;Unigene0045756;Unigene0048565;Unigene0048566;Unigene0056015;Unigene0064827;Unigene0069287;Unigene0069495;Unigene0071294;Unigene0072714;Unigene0072715;Unigene0073376;Unigene0079747;Unigene0081465;Unigene0085270;Unigene0085324;Unigene00…	K12129+K03115+K16241+K16223+K12120+K12126+K00660+K16241+K10143+K16241+K12129+K00660+K00660+K00660+K00660+K12125+K03115+K12121+K00660+K12118+K12118+K10143+K12119+K12126+K12115+K03097+K03097+K12124+K12129+K10143+K16240+K12127+K10143+K12133+K03097+K03115+K12121+K12120+K00660+K00660+K00660+K00660+K00660+K12119+K12119
Metabolism	Glycan biosynthesis and metabolism	Glycosaminoglycan degradation	44	ko00531	Unigene0006249;Unigene0010508;Unigene0010887;Unigene0010930;Unigene0010932;Unigene0010933;Unigene0010948;Unigene0010950;Unigene0010952;Unigene0010956;Unigene0010959;Unigene0012512;Unigene0028992;Unigene0040807;Unigene0041948;Unigene0047832;Unigene0055269;Unigene0058524;Unigene0058525;Unigene0060872;Unigene0060873;Unigene0076197;Unigene0080068;Unigene0084515;Unigene0086792;Unigene0087471;Unigene00…	K07964+K12309+K07964+K07964+K07964+K07964+K07964+K07964+K07964+K07964+K07964+K10532+K12309+K12309+K12373+K12309+K10532+K12309+K12309+K07964+K07964+K10532+K01205+K10532+K12309+K07964+K12373+K12373+K12373+K07964+K07964+K07964+K07964+K07964+K07964+K07964+K10532+K10532+K10532+K01205+K12373+K07964+K07964+K12309
Metabolism	Amino acid metabolism	Histidine metabolism	42	ko00340	Unigene0001094;Unigene0001482;Unigene0003286;Unigene0006707;Unigene0009701;Unigene0014406;Unigene0017169;Unigene0019138;Unigene0020028;Unigene0021411;Unigene0023469;Unigene0026249;Unigene0026274;Unigene0031811;Unigene0042027;Unigene0043822;Unigene0047412;Unigene0051283;Unigene0056153;Unigene0058637;Unigene0061556;Unigene0061558;Unigene0063757;Unigene0066092;Unigene0067348;Unigene0067349;Unigene00…	K01693+K00128+K00128+K00128+K00817+K00128+K00128+K00128+K00128+K00128+K00129+K00128+K00128+K00128+K00128+K00128+K00128+K00128+K00128+K00128+K01693+K01693+K00013+K00128+K00128+K00128+K00128+K01663+K00765+K00765+K01590+K11755+K11755+K18649+K00128+K01814+K00128+K14085+K01663+K00128+K00128+K00128
Metabolism	Metabolism of cofactors and vitamins	Pantothenate and CoA biosynthesis	41	ko00770	Unigene0000021;Unigene0001480;Unigene0004581;Unigene0011010;Unigene0011580;Unigene0012832;Unigene0015142;Unigene0015456;Unigene0015894;Unigene0020360;Unigene0021801;Unigene0024680;Unigene0026007;Unigene0026602;Unigene0027358;Unigene0027441;Unigene0067866;Unigene0067867;Unigene0068104;Unigene0069343;Unigene0069655;Unigene0071547;Unigene0077177;Unigene0078434;Unigene0080184;Unigene0080185;Unigene00…	K01918+K00606+K02201+K00053+K00606+K00053+K06133+K09680+K01687+K00053+K00053+K00053+K01652+K01687+K00606+K00826+K00053+K00053+K00826+K01598+K01431+K01598+K01918+K00207+K01464+K01464+K01513+K01513+K01687+K00826+K01652+K00859+K09680+K06133+K01922+K01653+K00053+K06133+K00053+K00053+K00859
Metabolism	Energy metabolism	Photosynthesis - antenna proteins	40	ko00196	Unigene0001931;Unigene0006813;Unigene0010722;Unigene0011078;Unigene0011586;Unigene0014566;Unigene0015657;Unigene0017424;Unigene0021339;Unigene0039838;Unigene0041761;Unigene0046948;Unigene0047511;Unigene0048658;Unigene0049306;Unigene0050744;Unigene0050927;Unigene0054801;Unigene0058821;Unigene0070322;Unigene0070323;Unigene0073187;Unigene0074260;Unigene0076994;Unigene0081259;Unigene0081260;Unigene00…	K08912+K08916+K08907+K08913+K08912+K08917+K08914+K08907+K08913+K08913+K08909+K08909+K08912+K08916+K08913+K08912+K08908+K08912+K08907+K08912+K08913+K08912+K08915+K08913+K08911+K08911+K08916+K08916+K08916+K08916+K08910+K08909+K08914+K08915+K08912+K08916+K14172+K14172+K08908+K08910
Metabolism	Lipid metabolism	Ether lipid metabolism	39	ko00565	Unigene0003149;Unigene0005176;Unigene0008440;Unigene0009081;Unigene0010607;Unigene0011307;Unigene0020245;Unigene0025844;Unigene0027739;Unigene0030000;Unigene0037367;Unigene0060123;Unigene0064245;Unigene0069913;Unigene0071303;Unigene0075993;Unigene0076252;Unigene0077546;Unigene0078517;Unigene0079729;Unigene0082993;Unigene0084091;Unigene0087178;Unigene0087179;Unigene0087180;Unigene0087181;Unigene00…	K01115+K01114+K01114+K16860+K14674+K14674+K01114+K01062+K01114+K01114+K14674+K01114+K01062+K01115+K01047+K01114+K01114+K01115+K13519+K01115+K01115+K13510+K01115+K01115+K01115+K01115+K01115+K01115+K01115+K00993+K00993+K01114+K14674+K01115+K14674+K01115+K01115+K00993+K14674
Metabolism	Metabolism of other amino acids	Taurine and hypotaurine metabolism	38	ko00430	Unigene0000110;Unigene0001908;Unigene0004378;Unigene0005315;Unigene0012857;Unigene0014281;Unigene0018064;Unigene0023184;Unigene0024591;Unigene0027538;Unigene0031098;Unigene0036372;Unigene0038129;Unigene0054779;Unigene0059494;Unigene0063292;Unigene0063293;Unigene0063510;Unigene0065240;Unigene0066222;Unigene0069580;Unigene0069581;Unigene0071668;Unigene0073068;Unigene0077632;Unigene0078887;Unigene00…	K01580+K18592+K10712+K01580+K01580+K18592+K00456+K00681+K01580+K01580+K00681+K01580+K01580+K01580+K18592+K01580+K01580+K10712+K01580+K01580+K01580+K01580+K10712+K18592+K10712+K10712+K10712+K18592+K18592+K01580+K01580+K10712+K10712+K01580+K18592+K01580+K01580+K01580
Metabolism	Lipid metabolism	Arachidonic acid metabolism	38	ko00590	Unigene0001908;Unigene0002763;Unigene0010182;Unigene0010607;Unigene0011307;Unigene0014281;Unigene0037367;Unigene0037965;Unigene0037966;Unigene0037967;Unigene0045548;Unigene0048317;Unigene0048374;Unigene0059494;Unigene0061965;Unigene0064089;Unigene0068119;Unigene0070084;Unigene0071303;Unigene0073068;Unigene0074294;Unigene0082853;Unigene0082854;Unigene0082855;Unigene0082856;Unigene0083828;Unigene00…	K18592+K00079+K00079+K14674+K14674+K18592+K14674+K00432+K00432+K00432+K00079+K00432+K00432+K18592+K15730+K00079+K01254+K05309+K01047+K18592+K00079+K00432+K00432+K00432+K00432+K18592+K18592+K00432+K00432+K00432+K00079+K14674+K14674+K18592+K01254+K00432+K05309+K14674
Metabolism	Metabolism of other amino acids	Selenocompound metabolism	37	ko00450	Unigene0001247;Unigene0001774;Unigene0003907;Unigene0010172;Unigene0013576;Unigene0016018;Unigene0019174;Unigene0020444;Unigene0022043;Unigene0023640;Unigene0025329;Unigene0032212;Unigene0032369;Unigene0038147;Unigene0038148;Unigene0038737;Unigene0039863;Unigene0046817;Unigene0046818;Unigene0046819;Unigene0068141;Unigene0068918;Unigene0069408;Unigene0071245;Unigene0074085;Unigene0074304;Unigene00…	K00549+K00549+K00384+K13811+K01874+K01739+K08247+K01760+K00549+K00549+K00384+K00384+K00549+K00549+K00549+K01874+K00549+K08247+K08247+K08247+K00384+K00384+K11717+K11717+K01761+K00384+K01739+K13811+K01760+K13811+K00549+K00549+K00549+K00549+K00549+K01739+K00549
Metabolism	Biosynthesis of other secondary metabolites	Stilbenoid, diarylheptanoid and gingerol biosynthesis	36	ko00945	Unigene0003058;Unigene0015214;Unigene0033083;Unigene0034660;Unigene0060483;Unigene0063168;Unigene0071348;Unigene0074125;Unigene0075282;Unigene0076000;Unigene0077517;Unigene0077524;Unigene0080086;Unigene0080087;Unigene0081811;Unigene0081812;Unigene0083517;Unigene0083550;Unigene0083551;Unigene0083819;Unigene0083882;Unigene0089246;Unigene0089518;Unigene0089646;Unigene0090075;Unigene0091045;Unigene00…	K00487+K00517+K00588+K00517+K13065+K00487+K00517+K00487+K13065+K00517+K00487+K13065+K00588+K00588+K09754+K09754+K13065+K00588+K00588+K00588+K00517+K00588+K00517+K13065+K13065+K13065+K00517+K00517+K00517+K00517+K00517+K00517+K00517+K09754+K00517+K13065
Genetic Information Processing	Folding, sorting and degradation	SNARE interactions in vesicular transport	34	ko04130	Unigene0003854;Unigene0005069;Unigene0005767;Unigene0006127;Unigene0023839;Unigene0032452;Unigene0048749;Unigene0059265;Unigene0060584;Unigene0061343;Unigene0061680;Unigene0062762;Unigene0062763;Unigene0065746;Unigene0067847;Unigene0068334;Unigene0069632;Unigene0069677;Unigene0069851;Unigene0071738;Unigene0072511;Unigene0073874;Unigene0074656;Unigene0074879;Unigene0074880;Unigene0075103;Unigene00…	K08503+K08498+K08486+K08505+K08516+K08493+K08488+K08496+K08486+K08488+K08493+K08517+K08517+K08493+K08495+K08486+K08515+K08486+K08503+K08495+K08486+K08489+K08507+K08490+K08490+K08488+K08504+K08497+K08515+K08490+K08490+K08492+K08498+K08515
Metabolism	Lipid metabolism	Linoleic acid metabolism	33	ko00591	Unigene0010607;Unigene0011307;Unigene0013514;Unigene0014306;Unigene0022026;Unigene0037367;Unigene0058110;Unigene0058111;Unigene0058827;Unigene0060268;Unigene0060537;Unigene0060538;Unigene0064883;Unigene0071303;Unigene0073103;Unigene0073793;Unigene0079384;Unigene0079385;Unigene0085607;Unigene0085608;Unigene0088791;Unigene0089613;Unigene0098447;Unigene0099165;Unigene0101434;Unigene0101435;Unigene01…	K14674+K14674+K15718+K15718+K00100+K14674+K00454+K00454+K00100+K15718+K00454+K15718+K00454+K01047+K15718+K00454+K15718+K15718+K15718+K15718+K15718+K15718+K14674+K14674+K00454+K15718+K15718+K07409+K15718+K15718+K15718+K14674+K07424
Metabolism	Metabolism of terpenoids and polyketides	Diterpenoid biosynthesis	33	ko00904	Unigene0001375;Unigene0004891;Unigene0006185;Unigene0017022;Unigene0017315;Unigene0021454;Unigene0039522;Unigene0046305;Unigene0053414;Unigene0054388;Unigene0061083;Unigene0063410;Unigene0065868;Unigene0070830;Unigene0075250;Unigene0075974;Unigene0079661;Unigene0080162;Unigene0080163;Unigene0083322;Unigene0083800;Unigene0089405;Unigene0093144;Unigene0093145;Unigene0093690;Unigene0094809;Unigene00…	K04120+K04121+K04122+K04120+K04123+K17961+K04120+K16086+K17961+K04120+K04124+K04121+K17961+K04123+K16086+K16086+K04120+K04120+K04120+K04123+K04120+K16086+K16086+K16086+K04122+K16086+K04122+K04122+K04120+K04123+K04123+K17961+K04123
Metabolism	Global and Overview	Degradation of aromatic compounds	30	ko01220	Unigene0003058;Unigene0006721;Unigene0025939;Unigene0028273;Unigene0032678;Unigene0034358;Unigene0034359;Unigene0035010;Unigene0035077;Unigene0043601;Unigene0047837;Unigene0054043;Unigene0054983;Unigene0055021;Unigene0061163;Unigene0063168;Unigene0065751;Unigene0065752;Unigene0069479;Unigene0069480;Unigene0069481;Unigene0074125;Unigene0075074;Unigene0077017;Unigene0077517;Unigene0083334;Unigene00…	K00487+K00121+K00121+K00121+K01053+K00121+K00121+K00002+K00121+K00001+K00121+K00480+K00121+K00121+K00121+K00487+K00121+K00121+K00121+K00121+K00121+K00487+K00001+K00121+K00487+K00001+K00001+K00121+K00002+K00121
Metabolism	Amino acid metabolism	Valine, leucine and isoleucine biosynthesis	29	ko00290	Unigene0001603;Unigene0011010;Unigene0012832;Unigene0015894;Unigene0020360;Unigene0021801;Unigene0022164;Unigene0023113;Unigene0024680;Unigene0026007;Unigene0026602;Unigene0027441;Unigene0028611;Unigene0065171;Unigene0065310;Unigene0067866;Unigene0067867;Unigene0068104;Unigene0069559;Unigene0069573;Unigene0077518;Unigene0082537;Unigene0088252;Unigene0088380;Unigene0089212;Unigene0098628;Unigene01…	K01649+K00053+K00053+K01687+K00053+K00053+K01649+K00052+K00053+K01652+K01687+K00826+K01649+K01754+K01649+K00053+K00053+K00826+K01704+K01703+K00052+K01687+K00826+K01754+K01652+K01653+K00053+K00053+K00053
Metabolism	Glycan biosynthesis and metabolism	Glycosylphosphatidylinositol(GPI)-anchor biosynthesis	28	ko00563	Unigene0000354;Unigene0011088;Unigene0012073;Unigene0013489;Unigene0014987;Unigene0064631;Unigene0071151;Unigene0075777;Unigene0079767;Unigene0080111;Unigene0081515;Unigene0082142;Unigene0084968;Unigene0087224;Unigene0087244;Unigene0087544;Unigene0087545;Unigene0087857;Unigene0088702;Unigene0089866;Unigene0092445;Unigene0092854;Unigene0094152;Unigene0094153;Unigene0095260;Unigene0096303;Unigene00…	K09658+K05293+K05283+K05283+K05283+K05290+K03434+K07542+K03860+K05291+K05289+K05292+K03859+K03857+K05288+K05287+K05287+K05286+K03861+K05285+K05291+K05283+K05310+K05310+K05283+K07541+K05284+K03858
Metabolism	Metabolism of cofactors and vitamins	Nicotinate and nicotinamide metabolism	28	ko00760	Unigene0002278;Unigene0003848;Unigene0010836;Unigene0012781;Unigene0015411;Unigene0019363;Unigene0041462;Unigene0041793;Unigene0053789;Unigene0064259;Unigene0071992;Unigene0073564;Unigene0074865;Unigene0076383;Unigene0077999;Unigene0079205;Unigene0080817;Unigene0080946;Unigene0082287;Unigene0082289;Unigene0082538;Unigene0082727;Unigene0083130;Unigene0083208;Unigene0085281;Unigene0091151;Unigene00…	K06210+K00858+K00858+K03426+K00278+K00323+K03426+K06210+K00767+K18551+K03426+K18550+K00858+K01240+K03787+K01081+K18551+K01950+K01513+K01513+K06210+K00763+K03787+K00858+K00858+K03517+K06210+K06210
Metabolism	Glycan biosynthesis and metabolism	Other glycan degradation	27	ko00511	Unigene0009690;Unigene0010508;Unigene0014908;Unigene0028992;Unigene0031177;Unigene0040807;Unigene0041948;Unigene0047832;Unigene0058524;Unigene0058525;Unigene0066670;Unigene0078799;Unigene0081225;Unigene0081373;Unigene0084542;Unigene0086792;Unigene0087613;Unigene0087614;Unigene0087615;Unigene0088607;Unigene0094437;Unigene0094438;Unigene0094439;Unigene0096012;Unigene0096736;Unigene0103066;Unigene01…	K01227+K12309+K01206+K12309+K01190+K12309+K12373+K12309+K12309+K12309+K17108+K17108+K01191+K01444+K01206+K12309+K12373+K12373+K12373+K01190+K01191+K01191+K01191+K01191+K15923+K12373+K12309
Metabolism	Metabolism of terpenoids and polyketides	Brassinosteroid biosynthesis	26	ko00905	Unigene0003939;Unigene0015076;Unigene0015345;Unigene0031185;Unigene0033612;Unigene0041081;Unigene0042051;Unigene0051880;Unigene0054873;Unigene0059741;Unigene0068865;Unigene0074998;Unigene0078783;Unigene0085085;Unigene0085109;Unigene0087585;Unigene0087586;Unigene0087662;Unigene0089905;Unigene0091683;Unigene0091686;Unigene0100576;Unigene0101446;Unigene0101447;Unigene0110461;Unigene0113821	K12640+K12638+K12638+K09588+K15639+K09587+K09588+K15639+K09587+K09591+K15639+K15639+K15639+K15639+K09588+K09587+K09587+K12640+K15639+K09588+K09588+K15639+K09588+K09588+K12639+K09587
Metabolism	Metabolism of cofactors and vitamins	Folate biosynthesis	25	ko00790	Unigene0008216;Unigene0015351;Unigene0026035;Unigene0026056;Unigene0058195;Unigene0063498;Unigene0065813;Unigene0065814;Unigene0067726;Unigene0071887;Unigene0076079;Unigene0076165;Unigene0076555;Unigene0078759;Unigene0084801;Unigene0087708;Unigene0087784;Unigene0090399;Unigene0091307;Unigene0091429;Unigene0091611;Unigene0100676;Unigene0104297;Unigene0104298;Unigene0104299	K03635+K03639+K01113+K13998+K03639+K03639+K03635+K03635+K01113+K01930+K01633+K01307+K01495+K13941+K18482+K18482+K13950+K01930+K13998+K01930+K18482+K01633+K01495+K01495+K01495
Metabolism	Metabolism of terpenoids and polyketides	Limonene and pinene degradation	24	ko00903	Unigene0001482;Unigene0003286;Unigene0006707;Unigene0015214;Unigene0019138;Unigene0026274;Unigene0034660;Unigene0047412;Unigene0056153;Unigene0067348;Unigene0071348;Unigene0076000;Unigene0083882;Unigene0089518;Unigene0092800;Unigene0092801;Unigene0092802;Unigene0092804;Unigene0093303;Unigene0095589;Unigene0096072;Unigene0097851;Unigene0111508;Unigene0113178	K00128+K00128+K00128+K00517+K00128+K00128+K00517+K00128+K00128+K00128+K00517+K00517+K00517+K00517+K00517+K00517+K00517+K00517+K00517+K00517+K00128+K00517+K00517+K00128
Metabolism	Metabolism of terpenoids and polyketides	Zeatin biosynthesis	24	ko00908	Unigene0000260;Unigene0000375;Unigene0000523;Unigene0056225;Unigene0056226;Unigene0063166;Unigene0063167;Unigene0063190;Unigene0065777;Unigene0068689;Unigene0069497;Unigene0070453;Unigene0070454;Unigene0070488;Unigene0075808;Unigene0080437;Unigene0082769;Unigene0084637;Unigene0086562;Unigene0088188;Unigene0090888;Unigene0093168;Unigene0094813;Unigene0106427	K10717+K00279+K10717+K10717+K10717+K10717+K10717+K00791+K00279+K13495+K10717+K00279+K00279+K10717+K13495+K13495+K10717+K10717+K10717+K00279+K00279+K00791+K00279+K10717
Metabolism	Glycan biosynthesis and metabolism	Glycosphingolipid biosynthesis - globo series	23	ko00603	Unigene0005230;Unigene0005377;Unigene0005792;Unigene0014172;Unigene0026565;Unigene0032480;Unigene0036433;Unigene0041162;Unigene0041948;Unigene0055713;Unigene0075358;Unigene0078117;Unigene0079683;Unigene0085035;Unigene0087139;Unigene0087474;Unigene0087475;Unigene0087476;Unigene0087613;Unigene0087614;Unigene0087615;Unigene0101000;Unigene0103066	K07407+K07407+K07407+K07407+K07407+K07407+K07407+K07407+K12373+K01988+K07407+K01988+K07407+K07407+K07407+K07407+K07407+K07407+K12373+K12373+K12373+K07407+K12373
Metabolism	Metabolism of cofactors and vitamins	Vitamin B6 metabolism	23	ko00750	Unigene0000624;Unigene0013751;Unigene0017259;Unigene0018966;Unigene0024239;Unigene0027668;Unigene0027767;Unigene0042564;Unigene0042565;Unigene0071439;Unigene0073660;Unigene0078079;Unigene0078610;Unigene0080582;Unigene0080822;Unigene0081632;Unigene0084541;Unigene0092424;Unigene0099040;Unigene0099041;Unigene0099042;Unigene0107124;Unigene0114094	K05275+K06215+K06215+K06215+K05275+K06215+K00275+K06215+K06215+K00868+K01733+K06215+K08681+K06215+K13248+K00831+K13248+K05275+K00275+K00275+K00275+K06215+K06215
Metabolism	Metabolism of terpenoids and polyketides	Monoterpenoid biosynthesis	23	ko00902	Unigene0000425;Unigene0002857;Unigene0010183;Unigene0010628;Unigene0012268;Unigene0013719;Unigene0015648;Unigene0017539;Unigene0028753;Unigene0044931;Unigene0064090;Unigene0065212;Unigene0066255;Unigene0078423;Unigene0079733;Unigene0091762;Unigene0091763;Unigene0094808;Unigene0098386;Unigene0099835;Unigene0099836;Unigene0099837;Unigene0100436	K15095+K15095+K15095+K15095+K15095+K15095+K15096+K15095+K15086+K15095+K15095+K15095+K15095+K15095+K15095+K15095+K15095+K18108+K15086+K15095+K15095+K15095+K15095
Metabolism	Metabolism of cofactors and vitamins	Riboflavin metabolism	22	ko00740	Unigene0005594;Unigene0007200;Unigene0032560;Unigene0036383;Unigene0048100;Unigene0056559;Unigene0062486;Unigene0063039;Unigene0067830;Unigene0080578;Unigene0082280;Unigene0085851;Unigene0088832;Unigene0091939;Unigene0095404;Unigene0095405;Unigene0096726;Unigene0096727;Unigene0102410;Unigene0104517;Unigene0109256;Unigene0113669	K14652+K11752+K00793+K11752+K11752+K00953+K11752+K11752+K00861+K14652+K00794+K14652+K11752+K11752+K00793+K00793+K18453+K18453+K14652+K11752+K11752+K11752
Metabolism	Metabolism of cofactors and vitamins	One carbon pool by folate	21	ko00670	Unigene0008614;Unigene0011417;Unigene0014941;Unigene0015809;Unigene0026056;Unigene0066060;Unigene0066766;Unigene0070753;Unigene0078456;Unigene0082156;Unigene0086908;Unigene0086909;Unigene0087678;Unigene0087679;Unigene0088002;Unigene0088383;Unigene0091307;Unigene0092899;Unigene0102482;Unigene0104166;Unigene0111580	K00297+K01433+K00600+K01938+K13998+K01934+K01934+K00600+K00602+K00601+K00600+K00600+K00604+K00604+K01938+K00600+K13998+K00605+K00600+K00600+K00297
Metabolism	Metabolism of cofactors and vitamins	Thiamine metabolism	21	ko00730	Unigene0025488;Unigene0035589;Unigene0047500;Unigene0051523;Unigene0054770;Unigene0054771;Unigene0057524;Unigene0063866;Unigene0069326;Unigene0078899;Unigene0083897;Unigene0086056;Unigene0086057;Unigene0087327;Unigene0093323;Unigene0093324;Unigene0093754;Unigene0097302;Unigene0098935;Unigene0098936;Unigene0114016	K03146+K18278+K18278+K04487+K00949+K00949+K03146+K00878+K06928+K14153+K01662+K01662+K01662+K00949+K03146+K03146+K01662+K03147+K04487+K04487+K04487
Genetic Information Processing	Folding, sorting and degradation	Sulfur relay system	16	ko04122	Unigene0001671;Unigene0008216;Unigene0015351;Unigene0040736;Unigene0051523;Unigene0058195;Unigene0063068;Unigene0063498;Unigene0065280;Unigene0065813;Unigene0065814;Unigene0071680;Unigene0085958;Unigene0098935;Unigene0098936;Unigene0114016	K14169+K03635+K03639+K12161+K04487+K03639+K00566+K03639+K01011+K03635+K03635+K14168+K11996+K04487+K04487+K04487
Metabolism	Glycan biosynthesis and metabolism	Glycosphingolipid biosynthesis - ganglio series	13	ko00604	Unigene0010508;Unigene0028992;Unigene0040807;Unigene0041948;Unigene0047832;Unigene0058524;Unigene0058525;Unigene0086792;Unigene0087613;Unigene0087614;Unigene0087615;Unigene0103066;Unigene0114433	K12309+K12309+K12309+K12373+K12309+K12309+K12309+K12309+K12373+K12373+K12373+K12373+K12309
Metabolism	Biosynthesis of other secondary metabolites	Flavone and flavonol biosynthesis	13	ko00944	Unigene0001351;Unigene0018232;Unigene0064904;Unigene0086316;Unigene0088327;Unigene0088328;Unigene0088481;Unigene0088482;Unigene0090107;Unigene0090305;Unigene0097038;Unigene0098900;Unigene0103088	K13083+K13083+K13083+K13083+K13083+K13083+K05279+K05279+K05280+K05280+K13083+K13083+K13083
Genetic Information Processing	Replication and repair	Non-homologous end-joining	12	ko03450	Unigene0000492;Unigene0001337;Unigene0010842;Unigene0011471;Unigene0016959;Unigene0073099;Unigene0074706;Unigene0075634;Unigene0081773;Unigene0090011;Unigene0092710;Unigene0100857	K10884+K10886+K06642+K03512+K04799+K04799+K10866+K10777+K10865+K10777+K10885+K06642
Metabolism	Amino acid metabolism	Lysine biosynthesis	11	ko00300	Unigene0001647;Unigene0002912;Unigene0016927;Unigene0039274;Unigene0039400;Unigene0054939;Unigene0084434;Unigene0088432;Unigene0089165;Unigene0093147;Unigene0101464	K00215+K12524+K10206+K01586+K00825+K00133+K01778+K00928+K01714+K01586+K14085
Metabolism	Metabolism of cofactors and vitamins	Lipoic acid metabolism	9	ko00785	Unigene0007318;Unigene0007870;Unigene0070556;Unigene0076578;Unigene0076579;Unigene0083194;Unigene0092244;Unigene0093313;Unigene0113751	K03644+K03644+K03801+K03644+K03644+K03644+K03801+K03644+K03644
Metabolism	Biosynthesis of other secondary metabolites	Monobactam biosynthesis	8	ko00261	Unigene0001647;Unigene0002912;Unigene0010172;Unigene0054939;Unigene0077296;Unigene0080202;Unigene0088432;Unigene0089165	K00215+K12524+K13811+K00133+K13811+K13811+K00928+K01714
Metabolism	Lipid metabolism	Synthesis and degradation of ketone bodies	7	ko00072	Unigene0009422;Unigene0035847;Unigene0044052;Unigene0073857;Unigene0088982;Unigene0089579;Unigene0108476	K00626+K00626+K00626+K01640+K00626+K01641+K00626
Metabolism	Glycan biosynthesis and metabolism	Other types of O-glycan biosynthesis	7	ko00514	Unigene0001447;Unigene0057369;Unigene0075497;Unigene0080809;Unigene0082613;Unigene0082614;Unigene0092978	K00735+K18134+K03691+K09667+K09667+K09667+K13667
Metabolism	Carbohydrate metabolism	C5-Branched dibasic acid metabolism	7	ko00660	Unigene0023113;Unigene0026007;Unigene0069559;Unigene0069573;Unigene0077518;Unigene0089212;Unigene0098628	K00052+K01652+K01704+K01703+K00052+K01652+K01653
Metabolism	Metabolism of terpenoids and polyketides	Sesquiterpenoid and triterpenoid biosynthesis	6	ko00909	Unigene0013646;Unigene0069275;Unigene0077680;Unigene0092651;Unigene0092653;Unigene0112413	K15803+K00801+K15891+K00511+K00511+K00801
Metabolism	Biosynthesis of other secondary metabolites	Betalain biosynthesis	6	ko00965	Unigene0013269;Unigene0014146;Unigene0016772;Unigene0048221;Unigene0072727;Unigene0087928	K00545+K00545+K15777+K00545+K00545+K15777
Metabolism	Biosynthesis of other secondary metabolites	Caffeine metabolism	4	ko00232	Unigene0020364;Unigene0075265;Unigene0094159;Unigene0101816	K00365+K00365+K00106+K07409
Metabolism	Biosynthesis of other secondary metabolites	Anthocyanin biosynthesis	4	ko00942	Unigene0000933;Unigene0004086;Unigene0006047;Unigene0012116	K12937+K17193+K12937+K12937
Metabolism	Biosynthesis of other secondary metabolites	Glucosinolate biosynthesis	4	ko00966	Unigene0032685;Unigene0059289;Unigene0078647;Unigene0099579	K15741+K12153+K11820+K11820
Metabolism	Biosynthesis of other secondary metabolites	Acridone alkaloid biosynthesis	1	ko01058	Unigene0071295	K12644
