# Supplementary material for: Transcriptome Sequencing Reveals Regulatory Mechanisms of Taxol Synthesis in Taxus wallichiana var. Mairei
Source: Int J Genomics. 2019 May 2;2019:1596895. doi: 10.1155/2019/1596895 (PMC6525947; doi:10.1155/2019/1596895)
Supplement: Supplementary 5 — Table S5: putative 109 genes involved in taxol biosynthesis. [file 1596895.f5.xlsx]

## Sheet: Sheet1
Table S5 Putative 109 genes involved in taxol biosynthesis
GeneID	Tw_R_count	Tw_Y_count	Tw_R-1_rpkm	Tw_R-2_rpkm	Tw_R-3_rpkm	Tw_Y-1_rpkm	Tw_Y-2_rpkm	Tw_Y-3_rpkm	WT_rpkm	JXS_rpkm	Fold	log2 Ratio(JXS/WT)	Pvalue	FDR	significant	Symbol	Description	KEGG_A_class	KEGG_B_class	Pathway	K_ID	GO Component	GO Function	GO Process
Unigene0083800	1954	880.667	24.8191	18.9654	4.4934	8.1629	4.9082	6.9442	16.0926	6.67177	0.414585	-1.27026	0.0105127	0.15187	no	TS	taxadiene synthase [Taxus mairei]	Metabolism	Metabolism of terpenoids and polyketides;Global and Overview	ko01100//Metabolic pathways;ko01110//Biosynthesis of secondary metabolites;ko00904//Diterpenoid biosynthesis	K04120	-	GO:0046872//metal ion binding;GO:0043167//ion binding;GO:0016838//carbon-oxygen lyase activity, acting on phosphates;GO:0043169//cation binding;GO:0003824//catalytic activity;GO:0005488//binding;GO:0016835//carbon-oxygen lyase activity;GO:0016829//lyase activity	GO:0008152//metabolic process;GO:0071704//organic substance metabolic process;GO:0016102//diterpenoid biosynthetic process;GO:0044710//single-organism metabolic process;GO:1901576//organic substance biosynthetic process;GO:0006629//lipid metabolic process;GO:0006721//terpenoid metabolic process;GO:0008299//isoprenoid biosynthetic process;GO:0006720//isoprenoid metabolic process;GO:0016114//terpen…
Unigene0006300	100.667	278	1.1027	1.9074	0.6896	3.0125	4.7838	1.5263	1.23323	3.10753	2.51983	1.33332	0.0109725	0.156655	no	T5OH	taxadiene 5-alpha hydroxylase [Taxus cuspidata]	-	-	-	-	-	-	-
Unigene0014731	955.333	495	16.0368	15.189	3.6659	6.8492	4.4176	5.3996	11.6306	5.55547	0.477661	-1.06594	0.0296226	0.30136	no	T5OH	taxadiene 5-alpha hydroxylase [Taxus cuspidata]	-	-	-	-	-	-	-
Unigene0015643	4.66667	63	0	0	0.2513	0.9166	0.6313	1.3465	0.0837667	0.9648	11.5177	3.52578	0.00111846	0.0275774	yes	T5OH	5-alpha-hydroxylase [Taxus x media]	-	-	-	-	-	-	-
Unigene0020513	8	0	0.579	0	1.0097	0	0	0	0.529567	0.001	0.00188834	-9.04867	0.017903	0.217913	no	T5OH	PREDICTED: taxadiene 5-alpha hydroxylase [Jatropha curcas]	-	-	-	-	-	-	-
Unigene0021569	7.66667	8	0	0.4436	0.7819	0.2951	0.3198	0.5238	0.4085	0.379567	0.929172	-0.105983	1	1	no	T5OH	PREDICTED: taxadiene 5-alpha hydroxylase-like isoform X2 [Prunus mume]	-	-	-	-	-	-	-
Unigene0047044	14.6667	5.33333	1.4104	1.1575	0.8198	0.2887	0.8047	0	1.12923	0.364467	0.322756	-1.63148	0.15285	0.693377	no	T5OH	taxadiene 5-alpha hydroxylase [Taxus cuspidata]	-	-	-	-	-	-	-
Unigene0081060	504	541.333	7.9383	9.9146	1.9627	9.0666	5.3284	5.3595	6.6052	6.58483	0.996917	-0.00445532	0.994229	1	no	T5OH	taxadiene 5-alpha hydroxylase [Taxus cuspidata]	-	-	-	-	-	-	-
Unigene0082860	230	154	5.0108	3.3135	0.7793	2.383	1.5184	1.6913	3.03453	1.86423	0.614339	-0.702892	0.215242	0.772038	no	T5OH	taxadiene 5-alpha hydroxylase [Taxus cuspidata]	-	-	-	-	-	-	-
Unigene0082861	405	139	7.6163	5.868	1.9038	1.6404	1.5907	1.5884	5.12937	1.6065	0.313197	-1.67486	0.000676267	0.0182283	yes	T5OH	taxadiene 5-alpha hydroxylase [Taxus cuspidata]	-	-	-	-	-	-	-
Unigene0085210	1	14.6667	0.0822	0.0379	0	0.5678	0.3868	0.6597	0.0400333	0.5381	13.4413	3.7486	0.0036972	0.0701363	no	T5OH	taxadiene 5-alpha hydroxylase [Taxus cuspidata]	-	-	-	-	-	-	-
Unigene0087754	280	483.667	17.2548	14.1791	17.9915	25.0739	28.3689	22.9032	16.4751	25.4487	1.54467	0.6273	0.0630114	0.464575	no	T5OH	PREDICTED: taxadiene 5-alpha hydroxylase-like [Vigna angularis]	-	-	-	-	-	-	-
Unigene0087760	4171	3007.33	55.1043	64.9293	28.6933	33.7393	31.3652	32.9522	49.5756	32.6856	0.659307	-0.600977	0.0560625	0.438082	no	T5OH	taxadiene 5-alpha hydroxylase [Taxus wallichiana var. chinensis] [Taxus wallichiana]	-	-	-	-	-	-	-
Unigene0098316	152	97	9.6829	7.4902	2.1905	4.822	4.405	2.0621	6.45453	3.76303	0.583006	-0.778417	0.16995	0.71783	no	T5OH	5-alpha-hydroxylase [Taxus x media]	-	-	-	-	-	-	-
Unigene0098318	54.6667	1.33333	2.6746	2.0757	1.5006	0	0.0664	0.0692	2.08363	0.0452	0.0216929	-5.52663	4.85e-10	5.54e-08	yes	T5OH	taxadiene 5-alpha hydroxylase [Taxus cuspidata]	-	-	-	-	-	-	-
Unigene0003739	910.667	310.333	14.574	15.8929	7.3051	5.4518	3.1215	3.2534	12.5907	3.94223	0.313108	-1.67527	5.13e-05	0.00204466	yes	TAT	taxadienol acetyltransferase [Taxus wallichiana var. chinensis] [Taxus wallichiana]	-	-	-	-	-	-	-
Unigene0011470	12.3333	3.66667	2.3269	0.3836	0.3478	0	0.569	0.2224	1.01943	0.2638	0.258771	-1.95025	0.151173	0.690816	no	TAT	taxadien-5-alpha-ol-O-acetyltransferase [Taxus mairei]	-	-	-	-	-	-	-
Unigene0076799	83.6667	116	1.9145	1.4397	0.42	1.5504	1.9028	1.3084	1.25807	1.5872	1.26162	0.335276	0.5432	0.952657	no	TAT	taxadienol acetyl transferase [Taxus cuspidata]	-	-	-	-	-	-	-
Unigene0076800	407.333	301	6.9773	7.878	2.7124	5.3772	3.0176	3.5812	5.8559	3.992	0.681706	-0.552779	0.224022	0.782437	no	TAT	taxadienol acetyltransferase [Taxus wallichiana var. chinensis] [Taxus wallichiana]	-	-	-	-	-	-	-
Unigene0087496	281	983.333	3.4007	3.9333	2.8131	9.8402	12.4096	9.8456	3.38237	10.6985	3.16301	1.6613	8.41e-07	5.32e-05	yes	TAT	taxadienol acetyltransferase [Taxus wallichiana var. chinensis] [Taxus wallichiana]	-	-	-	-	-	-	-
Unigene0089163	3.33333	5.66667	0.4139	0.0546	0.1237	0.5993	0	0.3165	0.1974	0.305267	1.54644	0.628948	0.733661	1	no	TAT	taxadienol acetyl transferase, partial [Taxus baccata]	-	-	-	-	-	-	-
Unigene0091932	714.333	339.333	15.946	11.8712	4.143	4.0847	5.0247	4.6915	10.6534	4.6003	0.431815	-1.21151	0.0087042	0.132567	no	TAT	taxadienol acetyl transferase [Taxus cuspidata]	-	-	-	-	-	-	-
Unigene0091933	259.333	156.333	7.968	6.0608	2.3723	3.6207	2.8831	2.5234	5.46703	3.00907	0.550402	-0.861442	0.0688648	0.486363	no	TAT	taxadien-5-alpha-ol-O-acetyltransferase [Taxus mairei]	-	-	-	-	-	-	-
Unigene0091935	9.66667	3.66667	0.5115	0.2361	0.0595	0.1047	0.1216	0.0507	0.269033	0.0923333	0.343204	-1.54286	0.203688	0.763412	no	TAT	taxadien-5-alpha-ol-O-acetyltransferase [Taxus mairei]	Metabolism	Lipid metabolism	ko00073//Cutin, suberine and wax biosynthesis	K15400	-	-	-
Unigene0091936	400.667	203	15.3001	19.0113	4.8307	7.141	5.0188	6.1629	13.0474	6.10757	0.468107	-1.09509	0.0249513	0.270357	no	TAT	taxoid-O-acetyltransferase [Taxus cuspidata]	Metabolism	Lipid metabolism	ko00073//Cutin, suberine and wax biosynthesis	K15400	-	-	-
Unigene0091937	404.667	579	6.0742	4.8783	5.7314	8.9051	4.9139	7.7442	5.5613	7.18773	1.29246	0.370115	0.301903	0.838508	no	TAT	taxadien-5-alpha-ol-O-acetyltransferase [Taxus cuspidata]	Metabolism	Lipid metabolism	ko00073//Cutin, suberine and wax biosynthesis	K15400	-	-	-
Unigene0000579	57	36.6667	2.3571	1.8414	0.8537	1.1415	0.4138	1.4287	1.68407	0.994667	0.590634	-0.759664	0.222689	0.780335	no	T10OH	taxoid 10-beta hydroxylase [Taxus cuspidata]	-	-	-	-	-	-	-
Unigene0003434	27	21	2.5094	2.6478	0.4501	0.7926	1.2886	1.9187	1.8691	1.3333	0.713338	-0.487342	0.535637	0.949347	no	T10OH	5-alpha-taxadienol-10-beta-hydroxylase [Taxus x media]	Metabolism	Metabolism of terpenoids and polyketides	ko00906//Carotenoid biosynthesis	K09843	-	-	-
Unigene0005021	69.6667	79	6.5079	3.7786	3.5801	3.6468	5.2255	5.2069	4.6222	4.69307	1.01533	0.0219513	0.966615	1	no	T10OH	5-alpha-taxadienol-10-beta-hydroxylase [Taxus x media]	-	-	-	-	-	-	-
Unigene0009943	18.3333	12.3333	1.3952	0.9328	0.2517	1.2411	0.2471	0.1288	0.8599	0.539	0.626817	-0.673884	0.520465	0.941563	no	T10OH	5-alpha-taxadienol-10-beta-hydroxylase [Taxus wallichiana var. chinensis] [Taxus wallichiana]	-	-	-	-	-	-	-
Unigene0010296	12.3333	31.3333	1.3047	0.1785	0.3034	1.3801	1.1167	1.5519	0.595533	1.34957	2.26615	1.18024	0.145733	0.680839	no	T10OH	5-alpha-taxadienol-10-beta-hydroxylase [Taxus wallichiana var. chinensis] [Taxus wallichiana]	-	-	-	-	-	-	-
Unigene0013216	109.667	119.333	2.7487	2.2576	0.3705	1.538	2.1938	1.6096	1.79227	1.78047	0.993416	-0.00952988	0.994374	1	no	T10OH	5-alpha-taxadienol-10-beta-hydroxylase [Taxus wallichiana var. chinensis] [Taxus wallichiana]	-	-	-	-	-	-	-
Unigene0013217	54.3333	38	2.7095	2.4321	0.8268	1.3521	1.2239	1.2421	1.98947	1.2727	0.639719	-0.644489	0.264509	0.813235	no	T10OH	5-alpha-taxadienol-10-beta-hydroxylase [Taxus wallichiana var. chinensis] [Taxus wallichiana]	-	-	-	-	-	-	-
Unigene0013218	299	296	4.5061	5.9455	3.5443	4.0777	3.802	4.7466	4.6653	4.20877	0.902143	-0.148572	0.687696	0.995233	no	T10OH	5-alpha-taxadienol-10-beta-hydroxylase [Taxus wallichiana var. chinensis] [Taxus wallichiana]	-	-	-	-	-	-	-
Unigene0013219	255	163.667	6.8233	4.6223	3.0943	4.2561	1.5386	2.7416	4.84663	2.84543	0.587095	-0.768335	0.105585	0.595978	no	T10OH	5-alpha-taxadienol-10-beta-hydroxylase [Taxus wallichiana var. chinensis] [Taxus wallichiana]	-	-	-	-	-	-	-
Unigene0013220	109.333	109.667	1.9274	2.419	0.4096	1.7341	1.0568	1.6387	1.58533	1.47653	0.931371	-0.102572	0.866531	1	no	T10OH	5-alpha-taxadienol-10-beta-hydroxylase [Taxus wallichiana var. chinensis] [Taxus wallichiana]	-	-	-	-	-	-	-
Unigene0013221	57	55.6667	1.5775	2.0166	0.4063	1.6322	0.5193	1.4938	1.33347	1.2151	0.911234	-0.134107	0.843513	1	no	T10OH	5-alpha-taxadienol-10-beta-hydroxylase [Taxus x media]	-	-	-	-	-	-	-
Unigene0013223	67	113	1.7826	1.7	0.3279	2.8333	1.3915	1.7299	1.27017	1.9849	1.56271	0.644049	0.291949	0.834862	no	T10OH	5-alpha-taxadienol-10-beta-hydroxylase [Taxus x media]	-	-	-	-	-	-	-
Unigene0013224	23.3333	39.3333	0.8428	0.6566	0.3031	1.3588	0.4959	0.9398	0.600833	0.9315	1.55035	0.632591	0.342214	0.854463	no	T10OH	5-alpha-taxadienol-10-beta-hydroxylase [Taxus wallichiana var. chinensis] [Taxus wallichiana]	-	-	-	-	-	-	-
Unigene0013225	4.33333	12	0.2734	0.2524	0.3575	0.7556	0.234	1.2194	0.294433	0.736333	2.50085	1.32242	0.242948	0.802265	no	T10OH	5-alpha-taxadienol-10-beta-hydroxylase [Taxus wallichiana var. chinensis] [Taxus wallichiana]	-	-	-	-	-	-	-
Unigene0014258	89.3333	55.6667	3.7788	1.5392	0.5349	1.2697	0.9703	1.0707	1.95097	1.10357	0.565651	-0.822015	0.196142	0.751429	no	T10OH	5-alpha-taxadienol-10-beta-hydroxylase [Taxus wallichiana var. chinensis] [Taxus wallichiana]	-	-	-	-	-	-	-
Unigene0015061	328.333	241.667	6.6621	5.486	1.0869	2.8072	3.4852	2.607	4.41167	2.96647	0.672414	-0.572578	0.297403	0.837264	no	T10OH	5-alpha-taxadienol-10-beta-hydroxylase [Taxus wallichiana var. chinensis] [Taxus wallichiana]	-	-	-	-	-	-	-
Unigene0015275	361.333	207.667	6.8347	5.369	1.0404	2.6903	2.23	2.066	4.4147	2.32877	0.527503	-0.922749	0.0993564	0.578403	no	T10OH	5-alpha-taxadienol-10-beta-hydroxylase [Taxus cuspidata]	-	-	-	-	-	-	-
Unigene0015675	492.333	294	12.3183	9.9785	3.5937	5.8151	4.171	4.1708	8.63017	4.71897	0.546799	-0.870917	0.0582185	0.446404	no	T10OH	5-alpha-taxadienol-10-beta-hydroxylase [Taxus wallichiana var. chinensis] [Taxus wallichiana]	-	-	-	-	-	-	-
Unigene0016731	1303.67	105.667	9.1384	7.8578	9.7563	0.5846	0.4545	0.9106	8.9175	0.6499	0.0728792	-3.77835	1.21e-21	4.78e-19	yes	T10OH	5-alpha-taxadienol-10-beta-hydroxylase [Taxus wallichiana var. chinensis] [Taxus wallichiana]	-	-	-	-	-	-	-
Unigene0017707	376.333	75.3333	5.5682	4.4255	3.2436	0.8458	0.4388	1.1274	4.41243	0.804	0.182212	-2.45631	8.41e-08	6.55e-06	yes	T10OH	5-alpha-taxadienol-10-beta-hydroxylase [Taxus wallichiana var. chinensis] [Taxus wallichiana]	-	-	-	-	-	-	-
Unigene0033462	0	3	0	0	0	0.1555	0.4333	0.0753	0.001	0.221367	221.367	7.79029	0.139933	0.670107	no	T10OH	5-alpha-taxadienol-10-beta-hydroxylase [Taxus wallichiana var. chinensis] [Taxus wallichiana]	-	-	-	-	-	-	-
Unigene0037144	3	4.66667	0.648	0	0.1937	0.7675	0.3169	0.0826	0.280567	0.389	1.38648	0.471427	0.874581	1	no	T10OH	5-alpha-taxadienol-10-beta-hydroxylase [Taxus wallichiana var. chinensis] [Taxus wallichiana]	-	-	-	-	-	-	-
Unigene0068676	6.33333	11.3333	0.5831	0.6057	0.1525	0.4029	0.7486	1.0403	0.4471	0.7306	1.63409	0.708484	0.529028	0.945824	no	T10OH	taxoid 10-beta hydroxylase [Taxus cuspidata]	-	-	-	-	-	-	-
Unigene0068677	17.3333	37	0.5153	1.2915	0	0.5765	1.0082	2.0359	0.602267	1.20687	2.00387	1.00279	0.313149	0.838508	no	T10OH	5-alpha-taxadienol-10-beta-hydroxylase [Taxus cuspidata]	-	-	-	-	-	-	-
Unigene0079574	38	74	0.7341	0.6517	0.1773	0.7414	1.0633	0.9697	0.521033	0.9248	1.77493	0.827766	0.155165	0.694358	no	T10OH	5-alpha-taxadienol-10-beta-hydroxylase [Taxus wallichiana var. chinensis] [Taxus wallichiana]	-	-	-	-	-	-	-
Unigene0084941	309.667	2241.33	2.6222	4.0808	3.7619	12.1526	28.6168	27.0886	3.4883	22.6193	6.48434	2.69696	1.86e-11	2.68e-09	yes	T10OH	5-alpha-taxadienol-10-beta-hydroxylase [Taxus wallichiana var. chinensis] [Taxus wallichiana]	-	-	-	-	-	-	-
Unigene0085101	50.3333	64.3333	7.3708	4.9639	0.3629	7.5895	3.8594	3.5583	4.23253	5.0024	1.18189	0.241099	0.757862	1	no	T10OH	taxoid 10-beta hydroxylase [Taxus cuspidata]	-	-	-	-	-	-	-
Unigene0085102	1034	414.333	18.2222	16.2666	6.051	5.5753	3.9737	5.3386	13.5133	4.96253	0.367234	-1.44523	0.000775974	0.0204861	yes	T10OH	5-alpha-taxadienol-10-beta-hydroxylase [Taxus cuspidata]	-	-	-	-	-	-	-
Unigene0085103	238.667	270	8.2397	5.2258	4.2188	6.0452	6.4949	5.4736	5.89477	6.00457	1.01863	0.0266254	0.948986	1	no	T10OH	5-alpha-taxadienol-10-beta-hydroxylase [Taxus wallichiana var. chinensis] [Taxus wallichiana]	-	-	-	-	-	-	-
Unigene0085104	44.6667	46.6667	2.8452	0.8229	0.8967	1.9896	1.4083	0.8868	1.5216	1.42823	0.938639	-0.0913575	0.893702	1	no	T10OH	5-alpha-taxadienol-10-beta-hydroxylase [Taxus wallichiana var. chinensis] [Taxus wallichiana]	-	-	-	-	-	-	-
Unigene0085105	176	161	6.1925	6.6703	2.2523	4.564	2.7762	5.3925	5.03837	4.24423	0.842383	-0.247452	0.609837	0.973044	no	T10OH	taxoid 10-beta hydroxylase [Taxus cuspidata]	-	-	-	-	-	-	-
Unigene0085106	14.3333	26.3333	0.4268	0.2364	1.2058	0.4719	1.2786	1.2184	0.623	0.989633	1.5885	0.667662	0.427953	0.902576	no	T10OH	5-alpha-taxadienol-10-beta-hydroxylase [Taxus wallichiana var. chinensis] [Taxus wallichiana]	-	-	-	-	-	-	-
Unigene0085108	111.667	91.3333	11.3377	10.06	2.542	5.4939	4.6628	7.8152	7.9799	5.99063	0.750715	-0.413662	0.457716	0.917878	no	T10OH	5-alpha-taxadienol-10-beta-hydroxylase [Taxus wallichiana var. chinensis] [Taxus wallichiana]	-	-	-	-	-	-	-
Unigene0085109	28.6667	52.6667	5.3584	2.8937	0.2116	6.0543	5.7976	2.3449	2.82123	4.73227	1.67738	0.746205	0.365112	0.865125	no	T10OH	5-alpha-taxadienol-10-beta-hydroxylase [Taxus x media]	Metabolism	Metabolism of terpenoids and polyketides;Global and Overview	ko01110//Biosynthesis of secondary metabolites;ko00905//Brassinosteroid biosynthesis	K09588	-	-	-
Unigene0088195	0.333333	1	0	0.0892	0	0	0.2482	0	0.0297333	0.0827333	2.78251	1.47639	0.830934	1	no	T10OH	10-beta-hydroxylase [Taxus x media]	-	-	-	-	-	-	-
Unigene0090250	244.333	166.333	10.8936	12.3007	3.7728	5.3852	5.1004	6.3656	8.98903	5.61707	0.62488	-0.678349	0.146846	0.682332	no	T10OH	5-alpha-taxadienol-10-beta-hydroxylase [Taxus x media]	-	-	-	-	-	-	-
Unigene0090252	50	55.3333	2.8661	1.5436	0.6069	1.7917	0.6133	2.6784	1.6722	1.69447	1.01332	0.0190838	0.989223	1	no	T10OH	taxoid 10-beta hydroxylase [Taxus cuspidata]	-	-	-	-	-	-	-
Unigene0091684	72.6667	65.6667	1.5914	1.2981	0.388	1.3665	0.6083	0.758	1.0925	0.910933	0.833806	-0.262216	0.668835	0.991052	no	T10OH	5-alpha-taxadienol-10-beta-hydroxylase [Taxus wallichiana var. chinensis] [Taxus wallichiana]	-	-	-	-	-	-	-
Unigene0091685	1225.67	2481	16.0517	16.7233	13.8159	14.717	34.0373	35.809	15.5303	28.1878	1.81502	0.859983	0.0160519	0.203029	no	T10OH	5-alpha-taxadienol-10-beta-hydroxylase [Taxus wallichiana var. chinensis] [Taxus wallichiana]	-	-	-	-	-	-	-
Unigene0098317	140.333	117	2.0584	2.1247	1.0701	1.8728	0.58	1.5853	1.75107	1.34603	0.768693	-0.37952	0.460676	0.920507	no	T10OH	5-alpha-taxadienol-10-beta-hydroxylase [Taxus x media]	-	-	-	-	-	-	-
Unigene0098320	544.333	338.667	13.8826	13.35	3.1988	6.8555	4.7396	5.8489	10.1438	5.81467	0.573224	-0.80283	0.107532	0.601184	no	T10OH	5-alpha-taxadienol-10-beta-hydroxylase [Taxus x media]	-	-	-	-	-	-	-
Unigene0098979	2.66667	2	0.8126	0	0	0	0.5216	0	0.270867	0.173867	0.64189	-0.639601	0.838578	1	no	T10OH	5-alpha-taxadienol-10-beta-hydroxylase [Taxus x media]	-	-	-	-	-	-	-
Unigene0098980	12.3333	13	1.2733	1.0851	1.2297	1.9851	0.7544	0.699	1.19603	1.14617	0.958307	-0.0614408	0.963102	1	no	T10OH	5-alpha-taxadienol-10-beta-hydroxylase [Taxus wallichiana var. chinensis] [Taxus wallichiana]	-	-	-	-	-	-	-
Unigene0098981	92	62.6667	2.1	1.1608	0.477	0.8528	0.5321	0.9366	1.24593	0.773833	0.621087	-0.687132	0.228647	0.789449	no	T10OH	5-alpha-taxadienol-10-beta-hydroxylase [Taxus wallichiana var. chinensis] [Taxus wallichiana]	-	-	-	-	-	-	-
Unigene0098983	65	80.6667	0.9978	1.1952	0.3527	0.969	0.9925	0.9382	0.848567	0.966567	1.13906	0.187841	0.737445	1	no	T10OH	5-alpha-taxadienol-10-beta-hydroxylase [Taxus wallichiana var. chinensis] [Taxus wallichiana]	-	-	-	-	-	-	-
Unigene0009486	2	18	0	0.1267	0	0.5058	0.3916	0.2041	0.0422333	0.367167	8.69376	3.11998	0.0183416	0.221249	no	T13OH	13-alpha-hydroxylase [Taxus wallichiana var. chinensis] [Taxus wallichiana]	-	-	-	-	-	-	-
Unigene0013222	146.333	76	7.1029	8.1101	2.6824	2.7879	3.4533	2.2495	5.96513	2.83023	0.474463	-1.07563	0.0305042	0.306506	no	T13OH	13-alpha-hydroxylase [Taxus wallichiana var. chinensis] [Taxus wallichiana]	-	-	-	-	-	-	-
Unigene0027299	0	11.6667	0	0	0	1.3604	0	0.8782	0.001	0.7462	746.2	9.54342	0.00703258	0.113412	no	T13OH	13-alpha-hydroxylase [Taxus wallichiana var. chinensis] [Taxus wallichiana]	Metabolism	Metabolism of terpenoids and polyketides	ko00906//Carotenoid biosynthesis	K09843	-	-	-
Unigene0082858	125	0	2.0967	0.7673	1.953	0	0	0	1.60567	0.001	0.000622794	-10.649	2.56e-19	8.28e-17	yes	T13OH	taxane 13-alpha-hydroxylase [Taxus x media]	-	-	-	-	-	-	-
Unigene0082859	5	0	0.0343	0.0949	0.1255	0	0	0	0.0849	0.001	0.0117786	-6.40769	0.0285261	0.294505	no	T13OH	taxane 13-alpha-hydroxylase [Taxus cuspidata]	-	-	-	-	-	-	-
Unigene0090251	22.6667	54	1.0774	0.9344	0.1366	2.5566	0.7265	1.4853	0.716133	1.58947	2.21951	1.15024	0.125648	0.640181	no	T13OH	taxane 13-alpha-hydroxylase [Taxus cuspidata]	-	-	-	-	-	-	-
Unigene0090254	51	43.6667	2.3365	1.5129	0.6985	1.7053	0.5714	1.2993	1.51597	1.192	0.786297	-0.346854	0.586464	0.967339	no	T13OH	13-alpha-hydroxylase [Taxus wallichiana var. chinensis] [Taxus wallichiana]	-	-	-	-	-	-	-
Unigene0091003	47.6667	20.3333	1.7674	2.9089	0.603	1.0973	0.2631	0.754	1.75977	0.7048	0.400508	-1.3201	0.0750274	0.507391	no	T13OH	13-alpha-hydroxylase [Taxus wallichiana var. chinensis] [Taxus wallichiana]	-	-	-	-	-	-	-
Unigene0091683	3.66667	4.66667	0.7725	0.0713	0	0.3558	0	0.6202	0.281267	0.325333	1.15667	0.20998	1	1	no	T13OH	taxane 13-alpha-hydroxylase [Taxus cuspidata]	Metabolism	Global and Overview;Metabolism of terpenoids and polyketides	ko01110//Biosynthesis of secondary metabolites;ko00905//Brassinosteroid biosynthesis	K09588	-	-	-
Unigene0091686	6.66667	4.66667	0.4539	0.908	0.0792	0.2091	0.1295	0.6074	0.480367	0.315333	0.656443	-0.607258	0.676542	0.993168	no	T13OH	taxane 13-alpha-hydroxylase [Taxus cuspidata]	Metabolism	Metabolism of terpenoids and polyketides;Global and Overview	ko01110//Biosynthesis of secondary metabolites;ko00905//Brassinosteroid biosynthesis	K09588	-	-	-
Unigene0094814	5329.67	6559	55.9394	60.0749	34.2961	56.4007	54.1092	57.8202	50.1035	56.11	1.11988	0.163348	0.546928	0.953459	no	T13OH	taxane 13-alpha-hydroxylase [Taxus x media]	-	-	-	-	-	-	-
Unigene0098984	402.333	382	14.9007	16.4836	9.0885	10.5647	10.3731	14.0579	13.4909	11.6652	0.864672	-0.209775	0.574313	0.961862	no	T13OH	13-alpha-hydroxylase [Taxus wallichiana var. chinensis] [Taxus wallichiana]	-	-	-	-	-	-	-
Unigene0068518	9	6	0.6598	0.9899	0.5178	0.3039	0.353	0.6622	0.7225	0.4397	0.608581	-0.716478	0.508391	0.937898	no	T14OH	taxane 14b-hydroxylase [Taxus x media]	-	-	-	-	-	-	-
Unigene0087759	292.333	183.667	4.3303	4.3725	2.5186	1.4704	1.9259	2.9992	3.74047	2.13183	0.569938	-0.811124	0.0542514	0.430516	no	T14OH	taxane 14b-hydroxylase [Taxus x media]	-	-	-	-	-	-	-
Unigene0042051	0	3.66667	0	0	0	0.0654	0.2431	0.38	0.001	0.2295	229.5	7.84235	0.0934625	0.561995	no	T7OH	taxoid 7-beta-hydroxylase [Taxus mairei]	Metabolism	Metabolism of terpenoids and polyketides;Global and Overview	ko01110//Biosynthesis of secondary metabolites;ko00905//Brassinosteroid biosynthesis	K09588	-	-	-
Unigene0075463	847.333	581	13.1353	14.6121	3.7811	9.5866	3.6304	6.8589	10.5095	6.69197	0.636754	-0.651192	0.196864	0.75295	no	T7OH	taxoid 7-beta-hydroxylase [Taxus mairei]	-	-	-	-	-	-	-
Unigene0014695	17.6667	59.3333	0.6708	0.2523	0.3899	1.6481	1.4248	0.8644	0.437667	1.31243	2.99871	1.58434	0.00989524	0.145585	no	DBBT	2-debenzoyl-7,13-diacetylbaccatin III-2-O-benzoyl transferase [Taxus cuspidata]	-	-	-	-	-	-	-
Unigene0014973	31	19.3333	0.931	1.6818	1.0588	0.5967	1.1779	0.2889	1.22387	0.687833	0.562017	-0.831315	0.23505	0.795981	no	DBBT	2-debenzoyl-7,13-diacetylbaccatin III-2-O-benzoyl transferase [Taxus cuspidata]	-	-	-	-	-	-	-
Unigene0016210	1170.67	1537.33	18.155	15.1134	15.9556	25.6699	16.1936	16.5745	16.408	19.4793	1.18719	0.247545	0.42789	0.90256	no	TBT	taxane 2-alpha-O-benzoyltransferase [Taxus x media]	Metabolism	Lipid metabolism	ko00073//Cutin, suberine and wax biosynthesis	K15400	-	-	-
Unigene0063097	127.333	178.667	2.4591	1.9588	1.6312	3.1244	2.6825	1.8639	2.01637	2.55693	1.26809	0.342657	0.396561	0.883507	no	TBT	taxane 2-alpha-O-benzoyltransferase [Taxus x media]	-	-	-	-	-	-	-
Unigene0031782	80	79.6667	7.8541	2.5139	2.0818	4.245	2.6889	4.2505	4.14993	3.72813	0.89836	-0.154635	0.792345	1	no	DBBT	2-debenzoyl-7,13-diacetylbaccatin III-2-O-benzoyl transferase [Taxus cuspidata]	-	-	-	-	-	-	-
Unigene0076797	5.33333	10	0.8712	0	0.4143	0.8026	0.3389	0.9891	0.4285	0.7102	1.65741	0.72893	0.55993	0.957817	no	TBT	2-alpha-hidroxitaxane 2-O-benzoiltransferase, partial [Taxus cuspidata]	-	-	-	-	-	-	-
Unigene0076801	76.6667	74.6667	2.41	1.5729	0.6956	2.2011	0.729	1.2602	1.5595	1.39677	0.89565	-0.158993	0.792717	1	no	DBBT	2-debenzoyl-7,13-diacetylbaccatin III-2-O-benzoyl transferase [Taxus cuspidata]	-	-	-	-	-	-	-
Unigene0084116	19	19.6667	2.1095	0.4869	3.5315	5.053	0.1806	0.4705	2.04263	1.90137	0.930841	-0.103393	0.946743	1	no	DBBT	2-debenzoyl-7,13-diacetylbaccatin III-2-O-benzoyl transferase [Taxus cuspidata]	-	-	-	-	-	-	-
Unigene0100484	2	6	0.1099	0	0.115	0.1687	0.2508	0.1634	0.0749667	0.1943	2.59182	1.37396	0.411208	0.89153	no	TBT	2-alpha-hydroxytaxane 2-O-benzoyltransferase [Taxus wallichiana var. wallichiana] [Taxus wallichiana]	Metabolism	Lipid metabolism	ko00073//Cutin, suberine and wax biosynthesis	K15400	-	-	-
Unigene0100485	10.3333	15.6667	0.6041	0.0587	0.3327	0.5566	0.1361	0.6524	0.331833	0.448367	1.35118	0.43422	0.674832	0.992657	no	DBBT	2-debenzoyl-7,13-diacetylbaccatin III-2-O-benzoyl transferase [Taxus cuspidata]	Metabolism	Lipid metabolism	ko00073//Cutin, suberine and wax biosynthesis	K15400	-	-	-
Unigene0105070	0	10.3333	0	0	0	0.4278	0.7948	0.3624	0.001	0.528333	528.333	9.0453	0.00195829	0.0431909	yes	DBBT	2-debenzoyl-7,13-diacetylbaccatin III-2-O-benzoyl transferase [Taxus cuspidata]	-	-	-	-	-	-	-
Unigene0031259	35.6667	6.33333	3.5547	1.8974	0.3487	0.4605	0.2852	0.1982	1.9336	0.314633	0.162719	-2.61955	0.00423752	0.0777395	no	DBAT	10-deacetyl baccatin III acetyltransferase [Taxus mairei]	-	-	-	-	-	-	-
Unigene0077022	89.3333	22	2.5111	1.2202	0.6223	0.3348	0.3111	0.3242	1.4512	0.323367	0.222827	-2.166	0.000349232	0.0106007	yes	DBAT	10-deacetylbaccatin III-10-O-acetyl transferase [Taxus mairei]	-	-	-	-	-	-	-
Unigene0100486	859.667	1497.67	9.7991	10.1128	7.6667	13.4914	15.5437	14.3746	9.19287	14.4699	1.57404	0.654468	0.0279453	0.290764	no	BAPT	baccatin -aminophenylpropanoyl-13-O-transferase; 3-amino-3-phenyl-propanoyltransferase [Taxus cuspidata]	Metabolism	Lipid metabolism	ko00073//Cutin, suberine and wax biosynthesis	K15400	-	-	-
Unigene0014173	2758.33	3158	28.3151	37.0619	27.3065	36.8765	29.8774	29.7232	30.8945	32.159	1.04093	0.057874	0.82997	1	no	DBTNBT	3'-N-debenzoyltaxol N-benzoyltransferase [Taxus x media]	-	-	-	-	-	-	-
Unigene0076798	745.667	503.667	11.0247	11.7414	3.8621	8.6204	2.1622	5.9292	8.87607	5.5706	0.627598	-0.672088	0.20123	0.760235	no	DBTNBT	3'-N-debenzoyltaxol N-benzoyltransferase [Taxus canadensis]	-	-	-	-	-	-	-
Unigene0077023	239	219.333	5.9542	3.2844	1.5016	4.9651	1.4243	2.6694	3.58007	3.0196	0.843448	-0.245629	0.664335	0.989741	no	DBTNBT	3'-N-debenzoyltaxol N-benzoyltransferase [Taxus canadensis]	Metabolism	Lipid metabolism	ko00073//Cutin, suberine and wax biosynthesis	K15400	-	-	-
Unigene0091931	13.3333	15	2.5478	0.1307	0.1481	2.8036	0.0606	0.0631	0.9422	0.975767	1.03563	0.0505029	1	1	no	DBTNBT	3'-N-debenzoyltaxol N-benzoyltransferase [Taxus x media]	-	-	-	-	-	-	-
Unigene0101058	69	81.6667	2.1887	5.4368	2.8353	3.8408	3.2113	4.3232	3.48693	3.79177	1.08742	0.120911	0.812621	1	no	BDBTNBT	3'-N-debenzoyltaxol N-benzoyltransferase [Taxus x media]	-	-	-	-	-	-	-
Unigene0079573	591.333	743	7.0632	11.4357	3.2299	11.5514	5.893	7.9326	7.24293	8.459	1.1679	0.223913	0.627489	0.979225	no	T2OH	taxoid 2-alpha-hydroxylase [Taxus wallichiana var. chinensis] [Taxus wallichiana]	-	-	-	-	-	-	-
Unigene0095993	703.667	530	8.552	12.0252	10.7975	7.0158	7.7851	6.5236	10.4582	7.10817	0.679672	-0.55709	0.0865615	0.542245	no	T2OH	taxoid 2-alpha-hydroxylase [Taxus canadensis]	-	-	-	-	-	-	-
Unigene0098319	46	64	3.4764	2.082	0.7865	3.852	2.0908	2.1373	2.11497	2.69337	1.27348	0.348776	0.573942	0.961712	no	T2OH	taxoid 2-alpha-hydroxylase [Taxus wallichiana var. chinensis] [Taxus wallichiana]	-	-	-	-	-	-	-
